# Supplementary material for: Delayed processing of blood samples impairs the accuracy of mRNA-based biomarkers
Source: Sci Rep. 2022 May 17;12:8196. doi: 10.1038/s41598-022-12178-5 (PMC9113984; doi:10.1038/s41598-022-12178-5)
Supplement: Supplementary file 3 — Supplementary Information 3. [file 41598_2022_12178_MOESM3_ESM.xlsx]

## Sheet: 2021_12_21_Additional_file_5
Supplementary Table S1. Results of differential transcript abundance for the contrast ‘24h vs 1h’.
				edgeR results						DESeq2 results						Ensembl annotation
Gene ID		LogFC	LogCPM	F	PValue	FDR		baseMean	Log2FoldChange	lfcSE	Stat	PValue	FDR		Gene symbol	Description	hgnc gene symbol	gene_biotype	transcript length	chromosome name	start position	end position	strand
ENSBTAG00000000005		-0.0775658	6.97369	1.52941	0.228877	0.432818		2096.97	-0.0812902	0.0707971	-1.14821	0.25088	0.469988		GRK3	G protein-coupled receptor kinase 3 [Source:VGNC Symbol;Acc:VGNC:53904]		protein_coding	2795	17	65389743	65505336	1
ENSBTAG00000000010		0.0257606	5.98089	0.220866	0.642877	0.797989		1051.48	0.0228772	0.063986	0.357534	0.720692	0.856394		UBL7	ubiquitin like 7 [Source:VGNC Symbol;Acc:VGNC:50128]		protein_coding	1448	21	34209956	34223394	1
ENSBTAG00000000012		-0.230027	3.64845	6.21593	0.0204282	0.0883474		207.137	-0.23457	0.108476	-2.16242	0.0305859	0.114992		TTC33	tetratricopeptide repeat domain 33 [Source:VGNC Symbol;Acc:VGNC:36471]		protein_coding	1227	20	33708626	33732944	1
ENSBTAG00000000013		-0.126738	6.01394	1.11051	0.304102	0.515011		1075.38	-0.127448	0.126806	-1.00507	0.314864	0.536205		PRKAA1	protein kinase AMP-activated catalytic subunit alpha 1 [Source:VGNC Symbol;Acc:VGNC:50248]		protein_coding	4538	20	33674806	33703223	1
ENSBTAG00000000014		2.56482e-05	6.02019	1.85461e-07	0.99966	0.999894		1080.3	-0.00370182	0.0595873	-0.0621243	0.950464	0.977939		TXN2	thioredoxin 2 [Source:VGNC Symbol;Acc:VGNC:36533]		protein_coding	1180	5	74883636	74893752	-1
ENSBTAG00000000015		0.0787289	3.95344	0.629243	0.435868	0.640244		256.074	0.0801629	0.100887	0.794579	0.426859	0.643831		FOXRED2	FAD dependent oxidoreductase domain containing 2 [Source:VGNC Symbol;Acc:VGNC:29107]		protein_coding	2814	5	74905031	74919112	-1
ENSBTAG00000000016		0.0362775	3.32355	0.102843	0.751385	0.865286		164.474	0.0329508	0.120502	0.273445	0.784511	0.890897		LTA	lymphotoxin alpha [Source:VGNC Symbol;Acc:VGNC:31066]		protein_coding	1265	23	27720176	27721739	-1
ENSBTAG00000000019		-0.115391	7.52296	0.969431	0.336452	0.548189		3062.3	-0.115932	0.116597	-0.994303	0.320075	0.54149		SERINC1	serine incorporator 1 [Source:NCBI gene (formerly Entrezgene);Acc:539993]		protein_coding	2809	9	28722620	28756268	1
ENSBTAG00000000021		-0.108526	3.96071	2.11508	0.159578	0.342756		257.737	-0.112351	0.0835578	-1.34459	0.178759	0.375825		WASHC3	WASH complex subunit 3 [Source:NCBI gene (formerly Entrezgene);Acc:613720]		protein_coding	2215	5	65820520	65886932	-1
ENSBTAG00000000022		0.0796907	3.54866	1.03848	0.318943	0.530261		192.744	0.0757267	0.0892718	0.848271	0.396287	0.617034		NUP37	nucleoporin 37 [Source:VGNC Symbol;Acc:VGNC:32360]		protein_coding	1258	5	65900759	65952780	-1
ENSBTAG00000000023		-0.0985923	5.18898	1.356	0.256356	0.464566		605.905	-0.0999772	0.0883856	-1.13115	0.257993	0.478034		RNF2	ring finger protein 2 [Source:VGNC Symbol;Acc:VGNC:34046]		protein_coding	2042	16	66079548	66123232	1
ENSBTAG00000000024		-0.0907745	5.25541	1.81107	0.191703	0.38587		633.75	-0.090771	0.0718711	-1.26297	0.2066	0.414142		DYM	dymeclin [Source:VGNC Symbol;Acc:VGNC:28269]		protein_coding	2675	24	48722549	49123072	-1
ENSBTAG00000000025		0.0148618	6.41257	0.0266393	0.871806	0.933141		1419.77	0.0132717	0.0953345	0.139212	0.889283	0.945538		RAB6A	RAB6A, member RAS oncogene family [Source:NCBI gene (formerly Entrezgene);Acc:616537]		protein_coding	3991	15	53150637	53241816	-1
ENSBTAG00000000026		0.150197	6.05085	7.21553	0.013292	0.065188		1102.42	0.14692	0.0503119	2.92017	0.00349836	0.0232249		VPS33B	VPS33B late endosome and lysosome associated [Source:VGNC Symbol;Acc:VGNC:36817]		protein_coding	2455	21	21647398	21672875	1
ENSBTAG00000000030		-0.0256209	1.81379	0.020913	0.886296	0.942632		56.6385	-0.0265492	0.186505	-0.142351	0.886803	0.944157		RDM1	RAD52 motif containing 1 [Source:VGNC Symbol;Acc:VGNC:33844]		protein_coding	1249	19	45209905	45220950	-1
ENSBTAG00000000032		0.0784537	5.28252	1.25395	0.27454	0.483948		645.208	0.0766598	0.0684611	1.11976	0.262817	0.48372		ABI3	ABI family member 3 [Source:VGNC Symbol;Acc:VGNC:25507]		protein_coding	1404	19	37351934	37361182	-1
ENSBTAG00000000033		0.330397	4.56591	9.6203	0.00508934	0.0339722		391.971	0.328429	0.114601	2.86585	0.0041589	0.0265979		PHOSPHO1	phosphoethanolamine/phosphocholine phosphatase 1 [Source:VGNC Symbol;Acc:VGNC:32842]		protein_coding	2057	19	37344874	37351524	1
ENSBTAG00000000037		0.226601	4.4354	8.35403	0.0083374	0.0477008		358.676	0.223	0.0789208	2.82562	0.00471897	0.0290904		CWC27	CWC27 spliceosome associated cyclophilin [Source:VGNC Symbol;Acc:VGNC:27843]		protein_coding	1866	20	14466137	14726313	-1
ENSBTAG00000000039		0.180545	6.5408	8.978	0.00651705	0.0404474		1549.76	0.178268	0.0649977	2.74269	0.00609383	0.0348802		SIRT7	sirtuin 7 [Source:VGNC Symbol;Acc:VGNC:34636]		protein_coding	1700	19	50976407	50982602	1
ENSBTAG00000000040		-0.0845092	4.76203	1.31508	0.263452	0.472465		451.669	-0.0873625	0.094044	-0.928953	0.352914	0.574803		MAFG	MAF bZIP transcription factor G [Source:VGNC Symbol;Acc:VGNC:31141]		protein_coding	1721	19	50967339	50972885	1
ENSBTAG00000000042		0.00754628	2.87475	0.00646134	0.990768	0.995762		119.712	0.00239824	0.111544	0.0215004	0.982846	0.992327		PYCR1	pyrroline-5-carboxylate reductase 1 [Source:VGNC Symbol;Acc:VGNC:33586]		protein_coding	2414	19	50957969	50962684	1
ENSBTAG00000000046		0.103323	2.55487	0.592914	0.449255	0.651087		96.0266	0.101764	0.141992	0.716687	0.473567	0.685237		SURF2	surfeit 2 [Source:VGNC Symbol;Acc:VGNC:35484]		protein_coding	1053	11	104263216	104266858	1
ENSBTAG00000000049		0.303335	4.73631	10.1608	0.00415255	0.0293891		441.579	0.299985	0.0939186	3.1941	0.00140267	0.011546		CCDC77	coiled-coil domain containing 77 [Source:VGNC Symbol;Acc:VGNC:26915]		protein_coding	2355	5	107294769	107321571	1
ENSBTAG00000000050		-0.0163345	4.16112	0.0369029	0.849376	0.920946		296.078	-0.0187238	0.088158	-0.212389	0.831804	0.91534		PSMG3	proteasome assembly chaperone 3 [Source:VGNC Symbol;Acc:VGNC:33480]		protein_coding	708	25	41386821	41387986	1
ENSBTAG00000000054		0.551941	6.51602	28.7322	2.35902e-05	0.0011438		1520.65	0.549193	0.103872	5.2872	1.24202e-07	7.00894e-06		SNAPC4	small nuclear RNA activating complex polypeptide 4 [Source:VGNC Symbol;Acc:VGNC:58415]		protein_coding	4894	11	103832673	103855230	-1
ENSBTAG00000000056		0.210129	5.82659	9.3809	0.00557668	0.0362074		942.095	0.207342	0.06746	3.07356	0.00211523	0.0158272		STRADA	STE20 related adaptor alpha [Source:VGNC Symbol;Acc:VGNC:35418]		protein_coding	2585	19	47979733	48007680	-1
ENSBTAG00000000064		-0.125861	4.71651	1.9641	0.174636	0.363496		435.812	-0.129601	0.0850236	-1.5243	0.127434	0.301112		FEN1	flap structure-specific endonuclease 1 [Source:VGNC Symbol;Acc:VGNC:28947]		protein_coding	1973	29	40236821	40241623	1
ENSBTAG00000000065		0.0554751	5.77468	0.251525	0.62107	0.783286		907.885	0.0545356	0.10639	0.512598	0.608232	0.784904		CRLS1	cardiolipin synthase 1 [Source:VGNC Symbol;Acc:VGNC:27719]		protein_coding	2092	13	48186875	48209791	1
ENSBTAG00000000067		0.10695	4.64085	0.838036	0.36967	0.580319		414.386	0.103836	0.121349	0.855683	0.392173	0.613022		SDF2L1	stromal cell derived factor 2 like 1 [Source:VGNC Symbol;Acc:VGNC:34386]		protein_coding	1783	17	72112056	72114638	-1
ENSBTAG00000000072		-0.0392743	4.55914	0.11287	0.740007	0.858818		390.327	-0.0411182	0.118689	-0.346436	0.729015	0.860216		TFB2M	transcription factor B2, mitochondrial [Source:VGNC Symbol;Acc:VGNC:35783]		protein_coding	2266	16	30802001	30820756	1
ENSBTAG00000000073		-0.00815668	6.03867	0.00981652	0.921948	0.962429		1096.77	-0.0112872	0.0969169	-0.116463	0.907286	0.955391		LRPAP1	LDL receptor related protein associated protein 1 [Source:VGNC Symbol;Acc:VGNC:30995]		protein_coding	2390	6	115369803	115384234	1
ENSBTAG00000000077		-0.0114114	6.92737	0.0303058	0.863345	0.927729		2024.23	-0.0140651	0.0587356	-0.239464	0.810746	0.903414		ADSL	adenylosuccinate lyase [Source:VGNC Symbol;Acc:VGNC:58439]		protein_coding	2311	5	111674844	111692267	1
ENSBTAG00000000078		-0.212889	7.27981	6.39368	0.0188968	0.0835596		2596.97	-0.214097	0.0998936	-2.14326	0.0320926	0.118848		GLIPR2	GLI pathogenesis related 2 [Source:VGNC Symbol;Acc:VGNC:29405]		protein_coding	2663	8	60421784	60442493	1
ENSBTAG00000000079		0.0701639	2.56493	0.38901	0.539054	0.724421		96.5479	0.0640077	0.127895	0.500471	0.616743	0.791314		CCSAP	centriole, cilia and spindle associated protein [Source:VGNC Symbol;Acc:VGNC:26992]		protein_coding	867	28	1263858	1279408	-1
ENSBTAG00000000080		-0.0467826	5.34633	0.390746	0.538158	0.723987		675.887	-0.048428	0.0745395	-0.649696	0.515888	0.719257		GRWD1	glutamate rich WD repeat containing 1 [Source:VGNC Symbol;Acc:VGNC:29669]		protein_coding	2024	18	55124924	55130987	1
ENSBTAG00000000081		-0.141186	5.70408	4.44135	0.0463668	0.151947		867.541	-0.143614	0.0698363	-2.05643	0.0397409	0.137056		CERT1	ceramide transporter 1 [Source:VGNC Symbol;Acc:VGNC:27566]		protein_coding	3202	10	6796016	6925123	-1
ENSBTAG00000000084		-0.0773792	3.99196	0.719496	0.405188	0.612516		262.721	-0.0776747	0.093606	-0.829805	0.406649	0.627083		MRPS30	mitochondrial ribosomal protein S30 [Source:VGNC Symbol;Acc:VGNC:31669]		protein_coding	1382	20	30060705	30070007	-1
ENSBTAG00000000087		0.16441	5.78715	1.91743	0.180672	0.371256		917.494	0.162897	0.115899	1.40551	0.159868	0.349091		HSD17B12	hydroxysteroid 17-beta dehydrogenase 12 [Source:VGNC Symbol;Acc:VGNC:54883]		protein_coding	2597	15	73781285	73958433	1
ENSBTAG00000000088		-0.073742	5.06368	0.998894	0.328141	0.539569		556.261	-0.0744697	0.0765658	-0.972623	0.330741	0.552528		ALCAM	activated leukocyte cell adhesion molecule [Source:VGNC Symbol;Acc:VGNC:25805]		protein_coding	3151	1	49930775	50160291	1
ENSBTAG00000000090		-0.0580454	3.42901	0.410671	0.528063	0.716658		177.513	-0.0597198	0.0998576	-0.598049	0.549807	0.745825		SEC31B	SEC31 homolog B, COPII coat complex component [Source:VGNC Symbol;Acc:VGNC:34418]		protein_coding	4575	26	21378976	21411785	-1
ENSBTAG00000000091		0.0173063	6.30612	0.0541175	0.818138	0.904441		1318.29	0.0143963	0.0795073	0.181069	0.856313	0.928349		NDUFB8	NADH:ubiquinone oxidoreductase subunit B8 [Source:NCBI gene (formerly Entrezgene);Acc:282517]		protein_coding	990	26	21414963	21420753	-1
ENSBTAG00000000092		-0.110489	5.33151	3.59425	0.0708157	0.200647		669.581	-0.112055	0.0626756	-1.78785	0.0737997	0.209116		HIF1AN	hypoxia inducible factor 1 subunit alpha inhibitor [Source:VGNC Symbol;Acc:VGNC:29849]		protein_coding	1386	26	21422679	21431814	1
ENSBTAG00000000094		-0.00554599	5.11704	0.0057351	0.940299	0.972487		575.794	-0.00560707	0.0707224	-0.0792828	0.936808	0.970604		ATPAF1	ATP synthase mitochondrial F1 complex assembly factor 1 [Source:VGNC Symbol;Acc:VGNC:26332]		protein_coding	1761	3	99466613	99491947	1
ENSBTAG00000000095		0.150602	3.32981	1.71987	0.202855	0.400952		166.512	0.149082	0.136288	1.09387	0.274011	0.496336		CD274	CD274 molecule [Source:VGNC Symbol;Acc:VGNC:27019]		protein_coding	1543	8	39246075	39263677	-1
ENSBTAG00000000097		-0.101561	7.21454	3.83944	0.0624857	0.185834		2475.35	-0.103742	0.0564234	-1.83864	0.0659682	0.194489		EFCAB14	EF-hand calcium binding domain 14 [Source:VGNC Symbol;Acc:VGNC:28342]		protein_coding	3875	3	99421569	99457891	1
ENSBTAG00000000098		-0.00527282	6.65694	0.0123358	0.912542	0.957307		1680.32	-0.00742368	0.0524774	-0.141464	0.887503	0.944655		SETDB1	SET domain bifurcated histone lysine methyltransferase 1 [Source:VGNC Symbol;Acc:VGNC:34499]		protein_coding	4655	3	19801955	19834258	-1
ENSBTAG00000000099		-0.0834853	7.49863	3.09893	0.0918488	0.238803		3015.83	-0.0857426	0.0550976	-1.5562	0.119662	0.289548		CERS2	ceramide synthase 2 [Source:VGNC Symbol;Acc:VGNC:27224]		protein_coding	2061	3	19792564	19804799	1
ENSBTAG00000000103		0.173814	4.77374	4.09776	0.0548951	0.170598		453.427	0.169405	0.086635	1.95539	0.0505367	0.162331		MRPL23	mitochondrial ribosomal protein L23 [Source:NCBI gene (formerly Entrezgene);Acc:508825]		protein_coding	2328	29	49542736	49549261	-1
ENSBTAG00000000105		-0.139839	6.96814	1.52673	0.230501	0.43486		2087.5	-0.13934	0.120301	-1.15827	0.246756	0.465392		RIT1	Ras like without CAAX 1 [Source:VGNC Symbol;Acc:VGNC:33987]		protein_coding	3223	3	14853319	14862517	1
ENSBTAG00000000108		0.203182	6.93979	13.4821	0.0012911	0.0136236		2042.02	0.200478	0.0505106	3.96902	7.21679e-05	0.00118979		KHDC4	KH domain containing 4, pre-mRNA splicing factor [Source:VGNC Symbol;Acc:VGNC:30559]		protein_coding	2930	3	14834858	14852135	1
ENSBTAG00000000111		-0.092753	6.56888	1.66931	0.209385	0.408729		1583.64	-0.0937897	0.0843832	-1.11147	0.266364	0.488004		UGP2	UDP-glucose pyrophosphorylase 2 [Source:VGNC Symbol;Acc:VGNC:36651]		protein_coding	2320	11	62288610	62345665	1
ENSBTAG00000000113		0.0722349	8.34812	2.52071	0.126229	0.293094		5436.24	0.0689025	0.0524998	1.31243	0.189374	0.390767		ARHGEF2	Rho/Rac guanine nucleotide exchange factor 2 [Source:VGNC Symbol;Acc:VGNC:26111]		protein_coding	5198	3	14781460	14813371	1
ENSBTAG00000000115		-0.0847086	5.62805	0.601178	0.446432	0.648664		821.236	-0.0859291	0.110289	-0.779129	0.435904	0.65243		VPS54	VPS54 subunit of GARP complex [Source:VGNC Symbol;Acc:VGNC:36830]		protein_coding	3608	11	62347545	62449163	-1
ENSBTAG00000000125		-0.392158	3.83405	26.2569	3.59016e-05	0.00151587		235.167	-0.395964	0.0839697	-4.71556	2.41043e-06	7.89709e-05		SPATA5	spermatogenesis associated 5 [Source:VGNC Symbol;Acc:VGNC:35187]		protein_coding	3427	17	34422664	34747076	-1
ENSBTAG00000000130		-0.312094	4.88815	9.58365	0.00516081	0.0342812		493.349	-0.314643	0.11264	-2.79335	0.00521658	0.0312995		TNFSF13	TNF superfamily member 13 [Source:VGNC Symbol;Acc:VGNC:55879]		protein_coding	1778	19	27292078	27294941	1
ENSBTAG00000000131		0.0314193	6.55272	0.44858	0.509784	0.70264		1562.63	0.0275645	0.0422517	0.652387	0.514152	0.717929		SENP3	SUMO specific peptidase 3 [Source:NCBI gene (formerly Entrezgene);Acc:100138267]		protein_coding	2240	19	27296635	27304659	1
ENSBTAG00000000132		-0.0780223	8.51847	2.94875	0.0995949	0.252486		6111.73	-0.0809284	0.0376416	-2.14997	0.0315573	0.11772		EIF4A1	eukaryotic translation initiation factor 4A1 [Source:VGNC Symbol;Acc:VGNC:28404]		protein_coding	2292	19	27305005	27311552	1
ENSBTAG00000000133		-0.0688395	5.33088	0.100937	0.754344	0.867056		676.362	-0.058172	0.242405	-0.239978	0.810347	0.903127		CD68	CD68 molecule [Source:VGNC Symbol;Acc:VGNC:27042]		protein_coding	1303	19	27312058	27314128	1
ENSBTAG00000000134		-0.0113557	5.41892	0.0405202	0.842264	0.917389		709.847	-0.0150003	0.0561853	-0.266979	0.789486	0.893314		MPDU1	mannose-P-dolichol utilization defect 1 [Source:VGNC Symbol;Acc:VGNC:31571]		protein_coding	1333	19	27315837	27319239	1
ENSBTAG00000000137		-0.0575719	7.78372	0.655731	0.426501	0.631178		3666.33	-0.0599588	0.0700781	-0.855599	0.392219	0.613022		FRYL	FRY like transcription coactivator [Source:VGNC Symbol;Acc:VGNC:29123]		protein_coding	10933	6	67179392	67325259	-1
ENSBTAG00000000139		0.138572	5.17412	4.83432	0.0383939	0.133939		600.018	0.133678	0.0687748	1.9437	0.0519313	0.165277		KMT5A	lysine methyltransferase 5A [Source:VGNC Symbol;Acc:VGNC:53910]		protein_coding	1059	17	52211310	52228130	-1
ENSBTAG00000000140		-0.234737	5.49034	9.95392	0.0044866	0.0309329		749.943	-0.237502	0.0855969	-2.77465	0.00552605	0.0325465		EPHX1	epoxide hydrolase 1 [Source:VGNC Symbol;Acc:VGNC:28541]		protein_coding	5289	16	28833307	28874202	1
ENSBTAG00000000141		0.148092	4.68736	3.36451	0.0797928	0.216098		426.739	0.145748	0.08055	1.80941	0.0703874	0.202803		NFU1	NFU1 iron-sulfur cluster scaffold [Source:VGNC Symbol;Acc:VGNC:32052]		protein_coding	985	11	67778940	67807964	-1
ENSBTAG00000000144		-0.215605	7.21787	3.25928	0.0859097	0.227471		2467.38	-0.215137	0.116513	-1.84645	0.0648263	0.192006			T-cell receptor gamma chain C region C10.5 [Source:NCBI gene (formerly Entrezgene);Acc:100335205]		protein_coding	1895	4	82533901	82573389	1
ENSBTAG00000000146		0.292452	2.86281	5.49256	0.0282589	0.108937		118.952	0.290652	0.136054	2.1363	0.0326552	0.120262		FARP1	FERM, ARH/RhoGEF and pleckstrin domain protein 1 [Source:VGNC Symbol;Acc:VGNC:28865]		protein_coding	4548	12	75180883	75458745	1
ENSBTAG00000000147		0.112002	4.86812	2.41957	0.133697	0.304202		483.641	0.109098	0.0678764	1.60731	0.107986	0.270018		RIC8B	RIC8 guanine nucleotide exchange factor B [Source:VGNC Symbol;Acc:VGNC:33962]		protein_coding	3050	5	70063366	70163866	1
ENSBTAG00000000149		0.0864151	6.77086	2.18033	0.15356	0.334027		1814.03	0.0844516	0.0529695	1.59434	0.110859	0.275001		USP40	ubiquitin specific peptidase 40 [Source:VGNC Symbol;Acc:VGNC:52845]		protein_coding	5637	3	113167613	113257470	-1
ENSBTAG00000000152		-0.12245	8.8256	5.61415	0.0267358	0.104864		7557.1	-0.125512	0.0500088	-2.50981	0.0120797	0.0576101		RANBP2	RAN binding protein 2 [Source:NCBI gene (formerly Entrezgene);Acc:785768]		protein_coding	10000	11	44646703	44708627	-1
ENSBTAG00000000153		-0.117181	2.89871	0.696001	0.412847	0.619057		122.741	-0.121839	0.154589	-0.788143	0.430613	0.647512		LRFN3	leucine rich repeat and fibronectin type III domain containing 3 [Source:VGNC Symbol;Acc:VGNC:30977]		protein_coding	2469	18	46630276	46637137	1
ENSBTAG00000000154		-0.102881	0.739628	0.12629	0.7256	0.852156		26.0799	-0.111891	0.316537	-0.353484	0.723726	0.857548					protein_coding	1671	X	12114840	12117263	1
ENSBTAG00000000157		-0.0809481	2.99349	0.458867	0.505018	0.69923		130.849	-0.0834996	0.127455	-0.655129	0.512385	0.716888		CCDC138	coiled-coil domain containing 138 [Source:VGNC Symbol;Acc:VGNC:26850]		protein_coding	2010	11	44615244	44645726	-1
ENSBTAG00000000160		0.117836	2.84546	1.35087	0.257232	0.465391		117.827	0.11535	0.117304	0.98335	0.325435	0.54709		CBS	cystathionine beta-synthase [Source:NCBI gene (formerly Entrezgene);Acc:514525]		protein_coding	3022	1	143219189	143242441	-1
ENSBTAG00000000161		0.328227	1.53595	3.43642	0.0768494	0.211225		46.9444	0.325389	0.198616	1.63828	0.101362	0.258553		TMEM40	transmembrane protein 40 [Source:VGNC Symbol;Acc:VGNC:36084]		protein_coding	1576	22	56388054	56420506	1
ENSBTAG00000000162		0.0130382	5.17715	0.0350637	0.85313	0.922793		601.017	0.00730007	0.0688353	0.106051	0.915542	0.960305		ANAPC16	anaphase promoting complex subunit 16 [Source:VGNC Symbol;Acc:VGNC:25883]		protein_coding	1222	28	28287394	28297656	1
ENSBTAG00000000163		-0.226461	5.98035	9.78564	0.00478019	0.0323477		1047.05	-0.226303	0.0718878	-3.148	0.00164393	0.0130556		DDIT4	DNA damage inducible transcript 4 [Source:VGNC Symbol;Acc:VGNC:27948]		protein_coding	1613	28	28323892	28325899	1
ENSBTAG00000000169		-0.301772	-0.159663	0.838597	0.36945	0.580319		12.9245	-0.233171	0.421947	-0.552608	0.580532	0.764769		ASZ1	ankyrin repeat, SAM and basic leucine zipper domain containing 1 [Source:VGNC Symbol;Acc:VGNC:26231]		protein_coding	1758	4	51002521	51078365	1
ENSBTAG00000000175		-0.135047	5.60291	1.24014	0.278001	0.487701		805.136	-0.136844	0.120362	-1.13694	0.255565	0.475204		N4BP2	NEDD4 binding protein 2 [Source:VGNC Symbol;Acc:VGNC:53766]		protein_coding	5531	6	59106229	59159354	1
ENSBTAG00000000176		-0.307202	6.87704	15.0643	0.000772439	0.00997537		1960.9	-0.308064	0.0949772	-3.24356	0.00118045	0.0100878		SP3	Sp3 transcription factor [Source:VGNC Symbol;Acc:VGNC:35154]		protein_coding	2334	2	22797327	22853605	1
ENSBTAG00000000179		-0.0285631	2.44454	0.0664656	0.798883	0.893316		88.7857	-0.029999	0.133895	-0.224049	0.822719	0.90993		RPUSD1	RNA pseudouridine synthase domain containing 1 [Source:VGNC Symbol;Acc:VGNC:34154]		protein_coding	2394	25	666146	669347	-1
ENSBTAG00000000181		-0.123448	6.47664	3.52935	0.0732284	0.204726		1482.78	-0.124476	0.075375	-1.65142	0.0986527	0.253712		SUSD3	sushi domain containing 3 [Source:VGNC Symbol;Acc:VGNC:35488]		protein_coding	1534	8	84444102	84464852	1
ENSBTAG00000000182		-0.128748	3.93867	1.82146	0.190481	0.384202		253.264	-0.132314	0.0988728	-1.33822	0.180823	0.378488		SPINT2	serine peptidase inhibitor, Kunitz type 2 [Source:VGNC Symbol;Acc:VGNC:49973]		protein_coding	1555	18	48078059	48108357	1
ENSBTAG00000000184		-0.0796588	6.74279	3.188	0.0875851	0.230669		1783.31	-0.0827839	0.0381735	-2.16862	0.0301115	0.113684		EIF2AK3	eukaryotic translation initiation factor 2 alpha kinase 3 [Source:VGNC Symbol;Acc:VGNC:28382]		protein_coding	4542	11	47433953	47515738	1
ENSBTAG00000000186		0.187828	4.845	7.07072	0.0141283	0.0680647		476.197	0.183839	0.0710084	2.58897	0.00962635	0.0488758		FLAD1	flavin adenine dinucleotide synthetase 1 [Source:VGNC Symbol;Acc:VGNC:55191]		protein_coding	1783	3	15602874	15609853	-1
ENSBTAG00000000191		-0.0251776	5.82195	0.162453	0.690689	0.829837		939.088	-0.0322466	0.0612049	-0.526863	0.598289	0.777484		SLC25A20	solute carrier family 25 member 20 [Source:VGNC Symbol;Acc:VGNC:34748]		protein_coding	1803	22	51045061	51080116	1
ENSBTAG00000000195		0.294113	4.04907	17.6961	0.00034595	0.00597542		273.422	0.294499	0.0777909	3.78578	0.000153227	0.00208149			zinc finger protein 501 [Source:NCBI gene (formerly Entrezgene);Acc:528802]		protein_coding	1981	18	64632169	64640989	1
ENSBTAG00000000197		0.0349596	2.75127	0.0699435	0.793812	0.890697		109.98	0.0341668	0.143138	0.238699	0.811339	0.903761		TRMT10A	tRNA methyltransferase 10A [Source:VGNC Symbol;Acc:VGNC:36366]		protein_coding	3859	6	25073203	25099775	1
ENSBTAG00000000199		0.0190704	5.22691	0.070585	0.792891	0.890416		622.793	0.0145265	0.0702338	0.206831	0.836142	0.918136		PDP1	pyruvate dehyrogenase phosphatase catalytic subunit 1 [Source:VGNC Symbol;Acc:VGNC:32713]		protein_coding	4175	14	70358934	70367406	-1
ENSBTAG00000000201		-0.201038	6.10831	3.93501	0.0599292	0.180719		1146.85	-0.203214	0.104766	-1.93969	0.0524168	0.166356		LTN1	listerin E3 ubiquitin protein ligase 1 [Source:VGNC Symbol;Acc:VGNC:31078]		protein_coding	5750	1	7183913	7240822	1
ENSBTAG00000000202		0.0443192	6.24118	0.570999	0.457652	0.658785		1261.07	0.0413343	0.0737686	0.560323	0.575259	0.761897		SLC25A19	solute carrier family 25 member 19 [Source:VGNC Symbol;Acc:VGNC:34747]		protein_coding	2867	19	56205866	56217750	1
ENSBTAG00000000203		-0.0408153	6.84183	0.276361	0.604208	0.771988		1913.11	-0.043344	0.0864418	-0.501424	0.616073	0.790876		ATP6V1G1	ATPase H+ transporting V1 subunit G1 [Source:VGNC Symbol;Acc:VGNC:26324]		protein_coding	1492	8	103783366	103792805	1
ENSBTAG00000000204		-0.0900847	5.75116	2.85422	0.104861	0.260424		896.99	-0.0928663	0.0540319	-1.71873	0.085663	0.2318		TMEM268	transmembrane protein 268 [Source:VGNC Symbol;Acc:VGNC:36073]		protein_coding	2356	8	103800600	103825493	1
ENSBTAG00000000205		0.161695	6.13567	1.70312	0.206339	0.405089		1166.49	0.160617	0.117113	1.37146	0.170231	0.364365		MMD	monocyte to macrophage differentiation associated [Source:VGNC Symbol;Acc:VGNC:31512]		protein_coding	2699	19	5612909	5642391	-1
ENSBTAG00000000207		0.127288	4.44347	3.47837	0.0751899	0.208166		360.158	0.121742	0.0700488	1.73796	0.082217	0.225428		PUDP	pseudouridine 5'-phosphatase [Source:VGNC Symbol;Acc:VGNC:33568]		protein_coding	2036	X	135627402	135693969	1
ENSBTAG00000000210		-0.498252	6.06252	56.246	1.41077e-07	5.82966e-05		1111.28	-0.500452	0.064108	-7.80639	5.88516e-15	4.7118e-12		ARHGAP31	Rho GTPase activating protein 31 [Source:VGNC Symbol;Acc:VGNC:26089]		protein_coding	5612	1	64083127	64203306	1
ENSBTAG00000000212		-0.0179428	8.51696	0.101857	0.752538	0.865895		6117.89	-0.0214316	0.0727126	-0.294744	0.768189	0.882377		NADK	NAD kinase [Source:VGNC Symbol;Acc:VGNC:31863]		protein_coding	2006	16	50937583	50955983	1
ENSBTAG00000000213		0.0775027	5.03969	1.57031	0.22295	0.425504		545.828	0.0750172	0.0600654	1.24893	0.211692	0.421083		TMEM39A	transmembrane protein 39A [Source:VGNC Symbol;Acc:VGNC:36082]		protein_coding	1985	1	64211525	64240562	-1
ENSBTAG00000000215		0.0173774	8.81764	0.196652	0.661646	0.810689		7526.94	0.0139976	0.0366075	0.382369	0.702188	0.844524		GNB1	G protein subunit beta 1 [Source:VGNC Symbol;Acc:VGNC:29457]		protein_coding	2940	16	50856300	50933400	1
ENSBTAG00000000218		0.0226627	4.74055	0.184148	0.671889	0.818068		443.644	0.0201207	0.0582931	0.345165	0.72997	0.860805		MAP2K5	mitogen-activated protein kinase kinase 5 [Source:VGNC Symbol;Acc:VGNC:31186]		protein_coding	2077	10	14382469	14672701	1
ENSBTAG00000000221		0.102383	4.0543	1.3092	0.264492	0.473536		274.446	0.0984224	0.0890654	1.10506	0.269134	0.490973		RBM34	RNA binding motif protein 34 [Source:NCBI gene (formerly Entrezgene);Acc:537542]		protein_coding	1926	28	7903182	7923038	-1
ENSBTAG00000000222		-0.10684	7.57786	2.41385	0.134135	0.304765		3183.67	-0.109495	0.0764389	-1.43245	0.152014	0.337487		ARID4B	AT-rich interaction domain 4B [Source:VGNC Symbol;Acc:VGNC:26130]		protein_coding	5800	28	7927929	8066468	-1
ENSBTAG00000000223		0.0549617	6.76201	0.534739	0.472123	0.671335		1806.32	0.0525186	0.0742865	0.706973	0.479583	0.690975		PPM1B	protein phosphatase, Mg2+/Mn2+ dependent 1B [Source:VGNC Symbol;Acc:VGNC:33209]		protein_coding	2899	11	26643590	26670025	1
ENSBTAG00000000224		-0.506959	3.37067	14.2081	0.00101682	0.0117241		170.187	-0.508997	0.140015	-3.6353	0.000277656	0.00328272		TSPAN15	tetraspanin 15 [Source:VGNC Symbol;Acc:VGNC:36430]		protein_coding	1809	28	25803071	25855714	1
ENSBTAG00000000225		0.0523716	4.54541	0.72069	0.404805	0.612169		387.8	0.050033	0.0697124	0.717706	0.472938	0.684432		POLB	DNA polymerase beta [Source:VGNC Symbol;Acc:VGNC:33112]		protein_coding	1349	27	37192520	37217387	1
ENSBTAG00000000236		-0.213158	7.80209	21.113	0.000132317	0.00325242		3720.45	-0.215822	0.043798	-4.92767	8.3214e-07	3.33116e-05		YWHAZ	tyrosine 3-monooxygenase/tryptophan 5-monooxygenase activation protein zeta [Source:VGNC Symbol;Acc:VGNC:53885]		protein_coding	1740	14	63393855	63427371	1
ENSBTAG00000000240		-0.020734	2.08927	0.0195074	0.890157	0.944975		68.9588	-0.0237371	0.163947	-0.144785	0.884881	0.942802		AKAP7	A-kinase anchoring protein 7 [Source:VGNC Symbol;Acc:VGNC:25788]		protein_coding	2024	9	69203273	69325807	1
ENSBTAG00000000241		0.0499174	6.80629	0.828954	0.372167	0.582535		1867.03	0.0474288	0.0673419	0.704299	0.481247	0.692569		STAU1	staufen double-stranded RNA binding protein 1 [Source:VGNC Symbol;Acc:VGNC:35375]		protein_coding	3152	13	77236072	77278921	-1
ENSBTAG00000000242		0.124691	2.86491	0.504271	0.484997	0.683008		119.866	0.121855	0.184491	0.660495	0.508936	0.714788					protein_coding	705	1	57798617	57799321	-1
ENSBTAG00000000243		0.234912	0.986754	1.86191	0.188026	0.380828		30.6516	0.235886	0.225083	1.048	0.294639	0.516961		HEBP2	heme binding protein 2 [Source:VGNC Symbol;Acc:VGNC:29798]		protein_coding	1429	9	76190099	76196894	1
ENSBTAG00000000250		-0.241671	4.72081	7.51716	0.0117205	0.0598165		439.436	-0.244021	0.105829	-2.30581	0.0211213	0.0875326		HDHD3	haloacid dehalogenase like hydrolase domain containing 3 [Source:VGNC Symbol;Acc:VGNC:29789]		protein_coding	1618	8	102631185	102634313	-1
ENSBTAG00000000251		-0.182353	4.18839	2.92321	0.100987	0.254503		299.841	-0.181876	0.106967	-1.7003	0.0890751	0.237472		ALAD	aminolevulinate dehydratase [Source:VGNC Symbol;Acc:VGNC:25802]		protein_coding	1208	8	102642378	102652291	-1
ENSBTAG00000000252		-0.0281308	5.98346	0.197757	0.66076	0.809984		1051.75	-0.0311409	0.0582426	-0.534676	0.592874	0.773078		POLE3	DNA polymerase epsilon 3, accessory subunit [Source:VGNC Symbol;Acc:VGNC:33120]		protein_coding	1904	8	102655928	102658552	-1
ENSBTAG00000000253		0.0266846	5.94128	0.121049	0.731113	0.854628		1016.9	0.0267903	0.0748402	0.357967	0.720368	0.856394		PTPRF	protein tyrosine phosphatase receptor type F [Source:VGNC Symbol;Acc:VGNC:33550]		protein_coding	7571	3	102414018	102498351	-1
ENSBTAG00000000256		-0.54385	4.08424	22.5611	9.0206e-05	0.00264425		280.485	-0.545886	0.119262	-4.57719	4.71258e-06	0.000136889		TLE1	TLE family member 1, transcriptional corepressor [Source:HGNC Symbol;Acc:HGNC:11837]	TLE1	protein_coding	2322	8	57533899	57625114	-1
ENSBTAG00000000260		0.00178019	5.19452	0.000582897	0.98095	0.99132		608.24	-0.000137907	0.0761535	-0.00181091	0.998555	0.999443		ZNRF2	zinc and ring finger 2 [Source:VGNC Symbol;Acc:VGNC:37364]		protein_coding	1599	4	65961977	66053326	-1
ENSBTAG00000000266		0.0143566	5.55751	0.0303856	0.863168	0.927615		783.233	0.0119329	0.0858394	0.139015	0.889439	0.945538		NAB1	NGFI-A binding protein 1 [Source:VGNC Symbol;Acc:VGNC:31857]		protein_coding	3812	2	5634458	5683747	-1
ENSBTAG00000000267		-0.078276	6.58748	2.04605	0.166259	0.352141		1599.28	-0.0815963	0.0502614	-1.62344	0.104496	0.263969		SMG6	SMG6 nonsense mediated mRNA decay factor [Source:VGNC Symbol;Acc:VGNC:35011]		protein_coding	5811	19	23080158	23280691	-1
ENSBTAG00000000269		0.29773	3.38902	6.67002	0.0167629	0.0766903		172.071	0.296838	0.118366	2.50779	0.0121489	0.0579188			COBW domain containing 1 [Source:NCBI gene (formerly Entrezgene);Acc:100300568]		protein_coding	1381	8	44298705	44344643	1
ENSBTAG00000000271		0.459575	0.676884	5.59178	0.0270089	0.105472		24.263	0.459451	0.250137	1.8368	0.0662397	0.194853		MNS1	meiosis specific nuclear structural 1 [Source:VGNC Symbol;Acc:VGNC:31539]		protein_coding	1748	10	53893423	53977929	1
ENSBTAG00000000273		-0.572246	3.28763	6.85359	0.0163981	0.0756501		161.464	-0.567092	0.226258	-2.50639	0.012197	0.0580402		IL5RA	interleukin 5 receptor subunit alpha [Source:VGNC Symbol;Acc:VGNC:30165]		protein_coding	3442	22	23199161	23239003	1
ENSBTAG00000000274		-0.026282	6.5533	0.373788	0.547037	0.730181		1563.89	-0.0303556	0.0420022	-0.722716	0.469855	0.681712		YKT6	YKT6 v-SNARE homolog [Source:VGNC Symbol;Acc:VGNC:37030]		protein_coding	2052	4	77120960	77129830	-1
ENSBTAG00000000275		-0.0805882	6.27908	2.86971	0.103976	0.259236		1292.28	-0.0845709	0.0512633	-1.64974	0.0989968	0.254138		PARP11	poly(ADP-ribose) polymerase family member 11 [Source:VGNC Symbol;Acc:VGNC:49073]		protein_coding	4848	5	106112459	106146167	1
ENSBTAG00000000277		-0.141004	2.25122	0.50378	0.48509	0.683008		77.3015	-0.113391	0.216446	-0.523877	0.600364	0.779196		IL18	interleukin 18 [Source:VGNC Symbol;Acc:VGNC:30126]		protein_coding	1550	15	22475988	22502331	-1
ENSBTAG00000000281		0.19567	1.27723	0.818613	0.375114	0.58501		38.2596	0.195151	0.225948	0.863699	0.387753	0.608865		MND1	meiotic nuclear divisions 1 [Source:VGNC Symbol;Acc:VGNC:31538]		protein_coding	1571	17	4218300	4297890	-1
ENSBTAG00000000283		-0.363596	3.03297	4.28942	0.0501875	0.160467		135.611	-0.359785	0.19573	-1.83817	0.0660377	0.194604		CSF1	colony stimulating factor 1 [Source:VGNC Symbol;Acc:VGNC:27753]		protein_coding	4430	3	33488957	33509479	-1
ENSBTAG00000000285		0.309465	4.73945	7.66819	0.0110118	0.0573237		440.685	0.30869	0.112463	2.7448	0.00605475	0.0347653		GUF1	GTP binding elongation factor GUF1 [Source:VGNC Symbol;Acc:VGNC:29724]		protein_coding	2286	6	63290365	63314983	1
ENSBTAG00000000286		0.244176	2.08394	3.28176	0.0833416	0.222789		68.5692	0.237205	0.15198	1.56076	0.11858	0.287581		PFKM	phosphofructokinase, muscle [Source:VGNC Symbol;Acc:VGNC:32774]		protein_coding	2805	5	32145678	32189023	-1
ENSBTAG00000000287		-0.0251017	4.19903	0.0215581	0.884715	0.941477		303.693	-0.0261834	0.166456	-0.157299	0.875009	0.938714		GNPDA2	glucosamine-6-phosphate deaminase 2 [Source:VGNC Symbol;Acc:VGNC:29477]		protein_coding	1944	6	63317766	63348187	-1
ENSBTAG00000000288		0.00486717	6.91051	0.00937055	0.923736	0.963682		2002.32	0.00267595	0.0493143	0.0542631	0.956726	0.981395		UPF2	UPF2 regulator of nonsense mediated mRNA decay [Source:VGNC Symbol;Acc:VGNC:36681]		protein_coding	5465	13	12300825	12396503	1
ENSBTAG00000000289		-0.0961151	5.66984	2.77458	0.10955	0.267161		846.991	-0.0997191	0.0613445	-1.62556	0.104044	0.263385		ASB8	ankyrin repeat and SOCS box containing 8 [Source:VGNC Symbol;Acc:VGNC:26201]		protein_coding	2556	5	32135753	32144434	1
ENSBTAG00000000290		-0.301383	6.56503	8.17697	0.00930073	0.0514207		1574.24	-0.303647	0.106971	-2.83858	0.00453144	0.028312		ATP11B	ATPase phospholipid transporting 11B (putative) [Source:VGNC Symbol;Acc:VGNC:54671]		protein_coding	3504	1	84108412	84205584	-1
ENSBTAG00000000291		0.0851478	5.13669	1.97593	0.173395	0.361904		583.488	0.0816633	0.0583355	1.39989	0.161546	0.3513		DHTKD1	dehydrogenase E1 and transketolase domain containing 1 [Source:VGNC Symbol;Acc:VGNC:28047]		protein_coding	4804	13	12236002	12281753	-1
ENSBTAG00000000292		0.368453	8.1962	20.1257	0.000173177	0.00389192		4898.22	0.366406	0.0978526	3.74447	0.000180777	0.00236784		TCIRG1	T cell immune regulator 1, ATPase H+ transporting V0 subunit a3 [Source:VGNC Symbol;Acc:VGNC:56298]		protein_coding	3467	29	45565564	45577936	1
ENSBTAG00000000295		0.486136	4.5845	13.1921	0.00151267	0.0150949		396.409	0.488396	0.132352	3.69012	0.00022415	0.00280992		CLHC1	clathrin heavy chain linker domain containing 1 [Source:VGNC Symbol;Acc:VGNC:27438]		protein_coding	2982	11	37932812	37970086	-1
ENSBTAG00000000296		0.0516524	5.74496	0.553738	0.464448	0.664072		892.819	0.0485939	0.0705851	0.688443	0.491174	0.700661		IMPDH1	inosine monophosphate dehydrogenase 1 [Source:VGNC Symbol;Acc:VGNC:30188]		protein_coding	2650	4	92569423	92586808	-1
ENSBTAG00000000297		-0.124867	5.18335	2.95908	0.0990384	0.251523		605.599	-0.127266	0.087002	-1.4628	0.143523	0.32575		ZNF330	zinc finger protein 330 [Source:NCBI gene (formerly Entrezgene);Acc:533230]		protein_coding	1390	17	16534317	16553468	-1
ENSBTAG00000000305		-0.0111429	5.47811	0.0382027	0.84678	0.919875		741.832	-0.0144148	0.05728	-0.251656	0.801307	0.899075		LMO4	LIM domain only 4 [Source:VGNC Symbol;Acc:VGNC:30936]		protein_coding	1353	3	56698600	56715731	-1
ENSBTAG00000000306		-0.612422	6.95293	34.5524	7.47561e-06	0.000545965		2055.03	-0.61313	0.102433	-5.98569	2.15479e-09	2.38139e-07		ITK	IL2 inducible T cell kinase [Source:VGNC Symbol;Acc:VGNC:30338]		protein_coding	4378	7	68871861	68934053	1
ENSBTAG00000000308		-0.427619	5.46296	9.63191	0.00549488	0.0357651		735.781	-0.425026	0.147258	-2.88626	0.00389848	0.0252858		ITCH	itchy E3 ubiquitin protein ligase [Source:VGNC Symbol;Acc:VGNC:30307]		protein_coding	2589	13	63816189	63881729	1
ENSBTAG00000000312		0.0918271	7.43926	2.35523	0.138721	0.311866		2895.73	0.0889144	0.0711113	1.25036	0.21117	0.420501		GRINA	glutamate ionotropic receptor NMDA type subunit associated protein 1 [Source:VGNC Symbol;Acc:VGNC:29651]		protein_coding	2321	14	826740	830066	-1
ENSBTAG00000000313		0.206034	1.44349	2.16136	0.155281	0.336289		43.7734	0.205106	0.182144	1.12607	0.260137	0.480305		NUDT13	nudix hydrolase 13 [Source:VGNC Symbol;Acc:VGNC:32327]		protein_coding	1777	28	29189826	29206547	1
ENSBTAG00000000315		0.00470661	4.83715	0.00447698	0.947241	0.97612		474.47	0.00156116	0.0721953	0.0216241	0.982748	0.992327		ECD	ecdysoneless cell cycle regulator [Source:VGNC Symbol;Acc:VGNC:28301]		protein_coding	2138	28	29208194	29236888	-1
ENSBTAG00000000317		0.0912684	1.46173	0.352393	0.558646	0.739246		43.77	0.0902673	0.183452	0.492049	0.622685	0.793585		MAPK8IP1	mitogen-activated protein kinase 8 interacting protein 1 [Source:VGNC Symbol;Acc:VGNC:31224]		protein_coding	3158	15	75918764	75938190	1
ENSBTAG00000000320		-0.166886	6.57639	2.60518	0.121118	0.285591		1599.28	-0.167122	0.123598	-1.35214	0.176331	0.372739		UBAP1	ubiquitin associated protein 1 [Source:VGNC Symbol;Acc:VGNC:36571]		protein_coding	2759	8	75580395	75650401	1
ENSBTAG00000000321		0.0412403	5.16775	0.432597	0.51735	0.708418		596.346	0.0392858	0.0611131	0.642837	0.52033	0.723716		TBL2	transducin beta like 2 [Source:VGNC Symbol;Acc:VGNC:35658]		protein_coding	2608	25	33639559	33645465	1
ENSBTAG00000000322		0.0654653	6.19682	0.470712	0.499712	0.695424		1219.17	0.063147	0.0942682	0.669865	0.502944	0.709941		CD2AP	CD2 associated protein [Source:VGNC Symbol;Acc:VGNC:27022]		protein_coding	4919	23	20602899	20689496	1
ENSBTAG00000000330		0.182468	6.56721	5.84756	0.0240622	0.097853		1577.75	0.179479	0.0773135	2.32144	0.020263	0.0850795		ALDH16A1	aldehyde dehydrogenase 16 family member A1 [Source:VGNC Symbol;Acc:VGNC:25806]		protein_coding	2924	18	55910374	55924829	1
ENSBTAG00000000332		0.0438013	5.12309	0.3738	0.547031	0.730181		579.789	0.0420263	0.0804011	0.522709	0.601177	0.779856		ERF	ETS2 repressor factor [Source:VGNC Symbol;Acc:VGNC:28576]		protein_coding	2706	18	51021355	51028977	1
ENSBTAG00000000336		0.0207282	5.70794	0.00538646	0.942345	0.973346		880.309	0.0403819	0.297087	0.135927	0.891879	0.946657			cationic amino acid transporter 3-like [Source:NCBI gene (formerly Entrezgene);Acc:112442378]		protein_coding	1893	18	61158271	61171888	1
ENSBTAG00000000340		-0.0682949	7.61557	2.27927	0.144944	0.322127		3266.13	-0.0704074	0.0424848	-1.65724	0.0974714	0.251583		ADNP	activity dependent neuroprotector homeobox [Source:VGNC Symbol;Acc:VGNC:25683]		protein_coding	5768	13	78817785	78845570	-1
ENSBTAG00000000341		0.109538	2.79215	1.03124	0.320598	0.531495		113.273	0.108048	0.122995	0.878471	0.379688	0.601583		ISOC1	isochorismatase domain containing 1 [Source:VGNC Symbol;Acc:VGNC:30301]		protein_coding	1102	7	24975144	24993919	-1
ENSBTAG00000000342		0.120925	5.71573	5.13117	0.0333903	0.122069		875.333	0.118949	0.0611367	1.94563	0.0516998	0.164836		PLOD3	procollagen-lysine,2-oxoglutarate 5-dioxygenase 3 [Source:VGNC Symbol;Acc:VGNC:33041]		protein_coding	2904	25	35480306	35488245	1
ENSBTAG00000000343		-0.0147704	4.49236	0.0233325	0.879949	0.938407		372.847	-0.0183772	0.101137	-0.181706	0.855813	0.928121		ZNHIT1	zinc finger HIT-type containing 1 [Source:VGNC Symbol;Acc:VGNC:37358]		protein_coding	782	25	35473349	35479721	-1
ENSBTAG00000000345		0.252171	1.34266	1.52219	0.229944	0.434324		40.2421	0.249131	0.226858	1.09818	0.272126	0.494038		CLDN15	claudin 15 [Source:VGNC Symbol;Acc:VGNC:27405]		protein_coding	1370	25	35463189	35468712	1
ENSBTAG00000000347		-0.213616	7.54614	4.94233	0.0369826	0.130401		3132.42	-0.216807	0.116053	-1.86817	0.0617385	0.186109		RHOG	ras homolog family member G [Source:VGNC Symbol;Acc:VGNC:33949]		protein_coding	1255	15	51229042	51242505	1
ENSBTAG00000000355		-0.0107359	3.10438	0.0127865	0.910966	0.9562		141.412	-0.0169079	0.107574	-0.157175	0.875107	0.938714		OXLD1	oxidoreductase like domain containing 1 [Source:VGNC Symbol;Acc:VGNC:32511]		protein_coding	1508	19	51154298	51156611	1
ENSBTAG00000000356		0.0602919	5.45096	0.613285	0.441669	0.64455		727.434	0.057379	0.0777372	0.738115	0.460444	0.673552		CCDC137	coiled-coil domain containing 137 [Source:VGNC Symbol;Acc:VGNC:26849]		protein_coding	2045	19	51148536	51154185	-1
ENSBTAG00000000357		0.0404395	8.03894	0.198219	0.660519	0.809767		4383.5	0.0347963	0.0960958	0.3621	0.717277	0.854486		PRAG1	PEAK1 related, kinase-activating pseudokinase 1 [Source:NCBI gene (formerly Entrezgene);Acc:533821]	PRAG1	protein_coding	6485	27	24422980	24471208	-1
ENSBTAG00000000359		0.0481146	5.20589	0.255906	0.617837	0.78137		613.046	0.0452661	0.0972423	0.465497	0.641575	0.806455		EIF3J	eukaryotic translation initiation factor 3 subunit J [Source:VGNC Symbol;Acc:VGNC:28400]		protein_coding	771	10	102954997	102972982	1
ENSBTAG00000000362		-0.0122396	7.18304	0.0351907	0.852868	0.92274		2416.75	-0.0145144	0.0625724	-0.231962	0.816567	0.906664		SPG11	SPG11 vesicle trafficking associated, spatacsin [Source:VGNC Symbol;Acc:VGNC:35207]		protein_coding	7404	10	102974981	103055496	-1
ENSBTAG00000000363		-0.11891	7.1181	3.73583	0.0658613	0.191429		2309.49	-0.121342	0.0614537	-1.97453	0.0483214	0.157225		BDP1	B double prime 1, subunit of RNA polymerase III transcription initiation factor IIIB [Source:VGNC Symbol;Acc:VGNC:26462]		protein_coding	8220	20	10017703	10086104	-1
ENSBTAG00000000365		-0.0965186	4.61297	0.962881	0.336833	0.548427		405.739	-0.0983743	0.102712	-0.957772	0.338178	0.559986		TDP2	tyrosyl-DNA phosphodiesterase 2 [Source:VGNC Symbol;Acc:VGNC:35714]		protein_coding	2663	23	33082758	33094885	1
ENSBTAG00000000371		0.26558	7.87962	20.2408	0.000167771	0.00380379		3917.76	0.262747	0.0517902	5.07329	3.91006e-07	1.78885e-05		DIS3L	DIS3 like exosome 3'-5' exoribonuclease [Source:VGNC Symbol;Acc:VGNC:28073]		protein_coding	3518	10	13201806	13234117	1
ENSBTAG00000000372		0.190495	4.90705	5.62406	0.0266157	0.104651		497.561	0.186039	0.0770266	2.41525	0.0157244	0.0703563		TIPIN	TIMELESS interacting protein [Source:VGNC Symbol;Acc:VGNC:35877]		protein_coding	1670	10	13235273	13252124	-1
ENSBTAG00000000375		0.0787399	7.53656	1.67573	0.208541	0.407662		3090.33	0.0750958	0.0544611	1.37889	0.167928	0.360934		SSRP1	structure specific recognition protein 1 [Source:VGNC Symbol;Acc:VGNC:35323]		protein_coding	2773	15	80527398	80537458	-1
ENSBTAG00000000376		0.0118884	1.32647	0.00436799	0.947886	0.976471		39.8107	0.0100521	0.207884	0.0483541	0.961434	0.982828		P2RX3	purinergic receptor P2X 3 [Source:VGNC Symbol;Acc:VGNC:32519]		protein_coding	1194	15	80539435	80570794	1
ENSBTAG00000000377		-1.24468	1.92459	3.50822	0.0777032	0.212551		62.5089	-0.671661	0.6379	-1.05293	0.292375	0.515033		BMX	BMX non-receptor tyrosine kinase [Source:VGNC Symbol;Acc:VGNC:26529]		protein_coding	2358	X	127954722	127992190	-1
ENSBTAG00000000379		-0.101841	3.58399	0.321052	0.577026	0.753076		197.53	-0.0971002	0.176457	-0.550276	0.58213	0.765612		GOLT1B	golgi transport 1B [Source:VGNC Symbol;Acc:VGNC:29495]		protein_coding	1192	5	88683333	88697403	-1
ENSBTAG00000000381		-0.160507	6.47747	4.90294	0.0371665	0.130941		1485.67	-0.163108	0.0827494	-1.97111	0.0487109	0.158131		S1PR4	sphingosine-1-phosphate receptor 4 [Source:VGNC Symbol;Acc:VGNC:34255]		protein_coding	1032	7	20652027	20653184	-1
ENSBTAG00000000382		-0.0876173	5.28526	1.71125	0.203949	0.401875		648.152	-0.0916756	0.0701767	-1.30635	0.191433	0.393431		MED27	mediator complex subunit 27 [Source:VGNC Symbol;Acc:VGNC:31363]		protein_coding	2233	11	101945497	102165314	-1
ENSBTAG00000000385		0.109464	7.49589	1.7136	0.20365	0.401532		3004.22	0.10683	0.0824363	1.29591	0.195005	0.398583		ZBTB18	zinc finger and BTB domain containing 18 [Source:VGNC Symbol;Acc:VGNC:37063]		protein_coding	3853	16	33149470	33155673	-1
ENSBTAG00000000387		0.353906	6.32378	25.9082	3.90366e-05	0.00158477		1330.93	0.350711	0.0669463	5.23869	1.61722e-07	8.66803e-06		NICN1	nicolin 1 [Source:NCBI gene (formerly Entrezgene);Acc:614730]		protein_coding	1940	22	50688543	50692789	1
ENSBTAG00000000389		0.0574468	5.49594	0.694057	0.413491	0.619728		749.688	0.0543382	0.0672001	0.808603	0.418744	0.637137		ZNF212	zinc finger protein 212 [Source:VGNC Symbol;Acc:VGNC:37226]		protein_coding	2691	4	112326828	112343487	1
ENSBTAG00000000390		-0.085948	1.76838	0.380159	0.543669	0.727449		55.2203	-0.0903824	0.168286	-0.537075	0.591216	0.771858		TPST1	tyrosylprotein sulfotransferase 1 [Source:VGNC Symbol;Acc:VGNC:36264]		protein_coding	1964	25	28081759	28188134	1
ENSBTAG00000000392		0.0246515	5.00707	0.15239	0.69991	0.835368		534.204	0.0268507	0.063927	0.420021	0.67447	0.828152		ASCC1	activating signal cointegrator 1 complex subunit 1 [Source:VGNC Symbol;Acc:VGNC:26203]		protein_coding	1930	28	28177853	28287517	-1
ENSBTAG00000000393		-0.0610909	1.45661	0.209673	0.651388	0.80353		44.146	-0.064278	0.177828	-0.361461	0.717755	0.85474		SSPN	sarcospan [Source:VGNC Symbol;Acc:VGNC:35317]		protein_coding	1299	5	83676933	83723213	-1
ENSBTAG00000000394		-0.806894	0.534537	9.70069	0.00493637	0.0331133		22.089	-0.794479	0.310989	-2.55468	0.0106284	0.0526897		BACE2	beta-secretase 2 [Source:VGNC Symbol;Acc:VGNC:26401]		protein_coding	1995	1	141381147	141486921	1
ENSBTAG00000000396		-0.0416072	7.51844	0.460636	0.504206	0.699029		3058.78	-0.0439635	0.0756078	-0.581467	0.560926	0.752562		PIM1	Pim-1 proto-oncogene, serine/threonine kinase [Source:VGNC Symbol;Acc:VGNC:32899]		protein_coding	2758	23	11066555	11071948	1
ENSBTAG00000000404		0.0706387	5.65854	1.55763	0.224767	0.427317		839.293	0.0686033	0.0539862	1.27076	0.203816	0.410594		NAXE	NAD(P)HX epimerase [Source:VGNC Symbol;Acc:VGNC:55632]		protein_coding	1803	3	14237515	14244262	-1
ENSBTAG00000000405		0.00486606	3.34783	0.00179992	0.966531	0.985316		168.452	0.00315993	0.137856	0.0229219	0.981713	0.99209		VKORC1	vitamin K epoxide reductase complex subunit 1 [Source:NCBI gene (formerly Entrezgene);Acc:445422]		protein_coding	1716	25	27201063	27204251	-1
ENSBTAG00000000406		0.214527	3.89	5.36212	0.0300016	0.113402		244.534	0.207176	0.0964703	2.14756	0.0317489	0.118262		GPATCH4	G-patch domain containing 4 [Source:VGNC Symbol;Acc:VGNC:29519]		protein_coding	2862	3	14232918	14240979	1
ENSBTAG00000000409		-0.133441	5.4375	2.04559	0.166304	0.352141		719.827	-0.135756	0.0942735	-1.44003	0.14986	0.334327		CDC40	cell division cycle 40 [Source:VGNC Symbol;Acc:VGNC:27068]		protein_coding	3529	9	39988950	40037184	-1
ENSBTAG00000000411		0.175939	7.14064	9.07413	0.00627779	0.0394401		2352.79	0.172867	0.0668855	2.58452	0.00975155	0.049316		HGS	hepatocyte growth factor-regulated tyrosine kinase substrate [Source:VGNC Symbol;Acc:VGNC:29836]		protein_coding	2982	19	51123898	51137090	-1
ENSBTAG00000000415		-0.162316	7.9212	4.00219	0.0575741	0.175912		4035.9	-0.164034	0.0850416	-1.92887	0.0537471	0.169206		ERBIN	erbb2 interacting protein [Source:VGNC Symbol;Acc:VGNC:28565]		protein_coding	6162	20	13529621	13613055	-1
ENSBTAG00000000417		-0.0493515	5.42609	0.513916	0.480779	0.679846		714.841	-0.0521691	0.07551	-0.69089	0.489635	0.699521		MRPL12	mitochondrial ribosomal protein L12 [Source:NCBI gene (formerly Entrezgene);Acc:399560]		protein_coding	1191	19	51118070	51122495	-1
ENSBTAG00000000421		-0.0676002	4.93716	1.04608	0.317217	0.528763		508.524	-0.0702964	0.0749576	-0.937816	0.348339	0.570398		EEA1	early endosome antigen 1 [Source:VGNC Symbol;Acc:VGNC:54421]		protein_coding	4379	5	22650472	22777435	-1
ENSBTAG00000000422		-0.394505	4.40317	22.6093	8.90823e-05	0.00264425		351.255	-0.397326	0.0908163	-4.37505	1.21404e-05	0.00029679		TSHZ1	teashirt zinc finger homeobox 1 [Source:VGNC Symbol;Acc:VGNC:56375]		protein_coding	5137	24	3403848	3482982	-1
ENSBTAG00000000423		0.134593	5.89935	4.64665	0.0419906	0.142038		990.601	0.130372	0.0533318	2.44454	0.0145035	0.0662863		RBM4B	RNA binding motif protein 4B [Source:NCBI gene (formerly Entrezgene);Acc:505756]		protein_coding	1903	29	44692636	44702112	-1
ENSBTAG00000000425		0.0425098	1.8077	0.0334023	0.856635	0.924459		56.5164	0.0495881	0.244954	0.202439	0.839574	0.919461					protein_coding	492	21	45341894	45342812	1
ENSBTAG00000000428		-0.0490274	6.88556	0.624478	0.437587	0.641581		1970.09	-0.0525354	0.0625717	-0.839604	0.401131	0.621602		BAK1	BCL2 antagonist/killer 1 [Source:VGNC Symbol;Acc:VGNC:26416]		protein_coding	2082	23	7712944	7719279	-1
ENSBTAG00000000429		0.32746	8.17636	16.6677	0.000470159	0.0072215		4816.01	0.325172	0.085615	3.79807	0.000145828	0.00200007		DGCR2	DiGeorge syndrome critical region gene 2 [Source:NCBI gene (formerly Entrezgene);Acc:767971]		protein_coding	3549	17	72563333	72590762	-1
ENSBTAG00000000432		-0.612142	7.75258	31.4568	1.5355e-05	0.000890642		3589.5	-0.614012	0.104972	-5.84926	4.93756e-09	4.79167e-07					protein_coding	1054	10	22263101	22328152	-1
ENSBTAG00000000435		0.24407	5.37589	8.19596	0.00888319	0.0499173		689.017	0.241877	0.0828599	2.91911	0.00351036	0.0232873		TARBP2	TARBP2 subunit of RISC loading complex [Source:VGNC Symbol;Acc:VGNC:35602]		protein_coding	1789	5	26518832	26524457	-1
ENSBTAG00000000436		-0.210132	5.35795	7.51794	0.0117167	0.0598165		683.339	-0.212482	0.0957863	-2.2183	0.0265346	0.103662		TNFAIP3	TNF alpha induced protein 3 [Source:VGNC Symbol;Acc:VGNC:36155]		protein_coding	5253	9	75740934	75756753	1
ENSBTAG00000000439		0.0415257	6.23411	0.433578	0.516879	0.708076		1252.2	0.0375191	0.0609958	0.61511	0.538482	0.737841		SFSWAP	splicing factor SWAP [Source:VGNC Symbol;Acc:VGNC:34524]		protein_coding	3234	17	45279916	45360901	-1
ENSBTAG00000000446		-0.146188	5.38879	3.6265	0.0696508	0.198714		695.821	-0.148586	0.0775964	-1.91485	0.0555115	0.173355		ATP11A	ATPase phospholipid transporting 11A [Source:VGNC Symbol;Acc:VGNC:26274]		protein_coding	4361	12	86288141	86389324	1
ENSBTAG00000000447		0.247217	3.81413	3.40451	0.0781398	0.213245		231.906	0.247824	0.133006	1.86325	0.0624264	0.187273		FRA10AC1	FRA10A associated CGG repeat 1 [Source:VGNC Symbol;Acc:VGNC:52779]		protein_coding	1346	26	14968609	15042514	-1
ENSBTAG00000000448		-0.025699	2.48751	0.0507657	0.823758	0.906957		91.5058	-0.0269912	0.132105	-0.204316	0.838107	0.91903		BDH1	3-hydroxybutyrate dehydrogenase 1 [Source:VGNC Symbol;Acc:VGNC:26457]		protein_coding	1614	1	71964668	72000537	-1
ENSBTAG00000000451		0.0908938	4.13064	1.00542	0.3266	0.537674		289.802	0.0889166	0.0902532	0.985191	0.32453	0.546421		TMEM126A	transmembrane protein 126A [Source:VGNC Symbol;Acc:VGNC:97318]		protein_coding	727	29	9897293	9905845	-1
ENSBTAG00000000454		-0.29521	4.58333	8.90489	0.00670573	0.041175		395.485	-0.295409	0.0958317	-3.08258	0.00205216	0.0154694		TMEM106C	transmembrane protein 106C [Source:VGNC Symbol;Acc:VGNC:35946]		protein_coding	1651	5	32318296	32323859	-1
ENSBTAG00000000455		0.417591	6.83702	13.4519	0.00146885	0.0148041		1898.78	0.416189	0.108885	3.82228	0.000132221	0.00187391		CREBZF	CREB/ATF bZIP transcription factor [Source:VGNC Symbol;Acc:VGNC:27701]		protein_coding	4319	29	9887736	9893142	1
ENSBTAG00000000458		0.00403731	4.7609	0.0054502	0.941798	0.97333		449.904	0.00334607	0.06384	0.0524134	0.958199	0.98181		DYNC1LI2	dynein cytoplasmic 1 light intermediate chain 2 [Source:VGNC Symbol;Acc:VGNC:28273]		protein_coding	2609	18	34440414	34478171	-1
ENSBTAG00000000459		-0.324722	2.57795	7.42922	0.0121563	0.0612917		97.4943	-0.327106	0.141048	-2.31912	0.0203887	0.0854003		POMGNT2	protein O-linked mannose N-acetylglucosaminyltransferase 2 (beta 1,4-) [Source:NCBI gene (formerly Entrezgene);Acc:497030]		protein_coding	2488	22	15060378	15080375	1
ENSBTAG00000000460		-0.231242	5.3428	10.0399	0.00434429	0.0302447		672.245	-0.231628	0.0723221	-3.20272	0.00136136	0.0112874		SYTL2	synaptotagmin like 2 [Source:NCBI gene (formerly Entrezgene);Acc:614406]		protein_coding	4253	29	9741771	9862422	1
ENSBTAG00000000462		0.606247	4.15717	30.4864	1.36364e-05	0.00083182		296.39	0.602397	0.114883	5.24357	1.57498e-07	8.51288e-06		CCDC102A	coiled-coil domain containing 102A [Source:VGNC Symbol;Acc:VGNC:26829]		protein_coding	2553	18	25499255	25521488	-1
ENSBTAG00000000469		-0.0549924	7.74054	0.66546	0.423139	0.627943		3564.49	-0.0565134	0.0706477	-0.799932	0.42375	0.641418		PPP2CA	protein phosphatase 2 catalytic subunit alpha [Source:VGNC Symbol;Acc:VGNC:33251]		protein_coding	1914	7	45843018	45867877	-1
ENSBTAG00000000472		-0.0261555	3.37602	0.0685366	0.795847	0.891555		170.711	-0.0280625	0.106548	-0.263377	0.79226	0.895406		ZNF570	zinc finger protein 570 [Source:VGNC Symbol;Acc:VGNC:50121]		protein_coding	1611	18	47452859	47471033	1
ENSBTAG00000000473		-0.00744585	6.33311	0.0118804	0.914165	0.958253		1340.17	-0.00896865	0.0651643	-0.137631	0.890532	0.946041		ATP10D	ATPase phospholipid transporting 10D (putative) [Source:VGNC Symbol;Acc:VGNC:55156]		protein_coding	5853	6	66135880	66272135	1
ENSBTAG00000000475		0.159083	4.21632	2.28439	0.144515	0.321599		306.974	0.156665	0.103172	1.51848	0.128892	0.303457		IMMP1L	inner mitochondrial membrane peptidase subunit 1 [Source:VGNC Symbol;Acc:VGNC:30180]		protein_coding	1055	15	62222483	62296459	-1
ENSBTAG00000000477		-0.375203	1.31378	2.96347	0.0988032	0.251274		39.6527	-0.364761	0.237214	-1.53769	0.124126	0.296171		TLR5	toll like receptor 5 [Source:VGNC Symbol;Acc:VGNC:52835]		protein_coding	2616	16	26601165	26603780	-1
ENSBTAG00000000480		0.212036	5.27995	6.60075	0.0172714	0.0784011		645.348	0.209308	0.0856547	2.44362	0.0145407	0.0663815		IFRD2	interferon related developmental regulator 2 [Source:VGNC Symbol;Acc:VGNC:30063]		protein_coding	1840	22	50039840	50066774	1
ENSBTAG00000000483		-0.137597	3.1154	2.44655	0.131655	0.301322		142.398	-0.140207	0.107763	-1.30107	0.193234	0.396028		HYAL1	hyaluronidase 1 [Source:NCBI gene (formerly Entrezgene);Acc:515397]		protein_coding	2035	22	50029859	50032903	1
ENSBTAG00000000484		-0.134205	4.58069	3.3775	0.0792515	0.214964		397.172	-0.135907	0.0780775	-1.74067	0.0817416	0.224653		HYAL2	hyaluronidase 2 [Source:VGNC Symbol;Acc:VGNC:30011]		protein_coding	2619	22	50016339	50026835	1
ENSBTAG00000000489		0.340924	3.12813	6.99057	0.0146162	0.0697593		143.249	0.338442	0.132902	2.54656	0.010879	0.0535384		WDR54	WD repeat domain 54 [Source:VGNC Symbol;Acc:VGNC:36905]		protein_coding	1509	11	10201853	10205764	-1
ENSBTAG00000000492		-0.0540522	6.4179	0.894397	0.354273	0.566714		1422.83	-0.0549276	0.0579204	-0.948329	0.342962	0.564552		ASNSD1	asparagine synthetase domain containing 1 [Source:VGNC Symbol;Acc:VGNC:26216]		protein_coding	2415	2	6665574	6676526	-1
ENSBTAG00000000494		-0.341058	4.52212	9.45774	0.00541487	0.0353901		380.352	-0.342369	0.114752	-2.98356	0.0028492	0.0199117		PDE4D	phosphodiesterase 4D [Source:VGNC Symbol;Acc:VGNC:32677]		protein_coding	4756	20	20014955	20315593	1
ENSBTAG00000000495		0.0358829	3.41481	0.0803137	0.779448	0.882667		174.925	0.0346893	0.127643	0.271769	0.7858	0.89116		HAVCR2	hepatitis A virus cellular receptor 2 [Source:NCBI gene (formerly Entrezgene);Acc:768047]		protein_coding	1291	7	68784734	68800460	-1
ENSBTAG00000000497		-0.0545314	6.59628	0.884077	0.357012	0.569388		1609.93	-0.057754	0.0582934	-0.990746	0.321809	0.543276		AKR1A1	aldo-keto reductase family 1 member A1 [Source:VGNC Symbol;Acc:VGNC:25795]		protein_coding	1640	3	100505194	100517388	-1
ENSBTAG00000000500		-0.0531946	3.7327	0.341359	0.564823	0.743692		219.44	-0.0553624	0.0926116	-0.597791	0.549979	0.745825		PINX1	PIN2 (TERF1) interacting telomerase inhibitor 1 [Source:VGNC Symbol;Acc:VGNC:32905]		protein_coding	1321	8	8476519	8542392	1
ENSBTAG00000000504		0.0267529	5.77816	0.140821	0.710959	0.841932		913.316	0.0254157	0.0812599	0.312771	0.754455	0.874463		GTF2B	general transcription factor IIB [Source:VGNC Symbol;Acc:VGNC:29693]		protein_coding	1402	3	55014449	55045556	1
ENSBTAG00000000505		-0.152963	3.51526	2.25063	0.147377	0.325461		188.32	-0.155358	0.105808	-1.4683	0.142022	0.323259		KYAT3	kynurenine aminotransferase 3 [Source:VGNC Symbol;Acc:VGNC:30758]		protein_coding	1646	3	54928686	54989008	1
ENSBTAG00000000507		-0.0235791	4.03307	0.0598585	0.808924	0.89935		270.892	-0.026578	0.104094	-0.255326	0.798471	0.897889		NR4A1	nuclear receptor subfamily 4 group A member 1 [Source:VGNC Symbol;Acc:VGNC:32245]		protein_coding	3294	5	27820352	27839685	-1
ENSBTAG00000000510		-0.00539352	5.91062	0.00640969	0.936893	0.971081		1002.28	-0.00855317	0.0758319	-0.112791	0.910196	0.957261		ATG101	autophagy related 101 [Source:VGNC Symbol;Acc:VGNC:26249]		protein_coding	1483	5	27808212	27814034	-1
ENSBTAG00000000511		-0.201357	4.13823	9.88933	0.00459687	0.0314394		291.068	-0.202171	0.0745959	-2.71022	0.00672393	0.0375756		CNST	consortin, connexin sorting protein [Source:VGNC Symbol;Acc:VGNC:27532]		protein_coding	2216	16	30706515	30802133	-1
ENSBTAG00000000512		0.216298	1.57486	2.02101	0.168766	0.355692		47.7009	0.216697	0.191572	1.13115	0.25799	0.478034		SNTA1	syntrophin alpha 1 [Source:VGNC Symbol;Acc:VGNC:35083]		protein_coding	2019	13	62888941	62915182	-1
ENSBTAG00000000521		0.0418013	3.24667	0.125522	0.7264	0.852331		156.121	0.0416872	0.123833	0.336641	0.736387	0.865063		PLEKHA8	pleckstrin homology domain containing A8 [Source:VGNC Symbol;Acc:VGNC:53664]		protein_coding	1986	4	66266959	66328519	-1
ENSBTAG00000000524		-0.0864964	5.56813	1.49054	0.234695	0.43941		790.298	-0.0898294	0.0785765	-1.14321	0.252952	0.472555		CSTB	cystatin B (stefin B) [Source:NCBI gene (formerly Entrezgene);Acc:512805]		protein_coding	657	1	143846935	143850428	-1
ENSBTAG00000000526		-0.0748732	6.64007	0.957515	0.338155	0.549716		1657.76	-0.0771596	0.0722538	-1.0679	0.285567	0.508353		TOPBP1	DNA topoisomerase II binding protein 1 [Source:VGNC Symbol;Acc:VGNC:49585]		protein_coding	6004	1	135753514	135824423	1
ENSBTAG00000000527		-0.0626852	6.33094	1.18963	0.286877	0.497415		1342.51	-0.0653013	0.0696858	-0.937083	0.348716	0.570942		ZFAND3	zinc finger AN1-type containing 3 [Source:VGNC Symbol;Acc:VGNC:37151]		protein_coding	2896	23	11729171	12057180	1
ENSBTAG00000000528		-0.0379881	5.3752	0.270601	0.607979	0.774208		690.107	-0.0412888	0.0751456	-0.549451	0.582696	0.765807		MANBAL	mannosidase beta like [Source:VGNC Symbol;Acc:VGNC:31168]		protein_coding	1368	13	66243119	66271549	1
ENSBTAG00000000529		-0.00962775	5.21412	0.0251732	0.875343	0.935442		617.76	-0.0123095	0.0678859	-0.181327	0.856111	0.92827		BTBD9	BTB domain containing 9 [Source:VGNC Symbol;Acc:VGNC:54397]		protein_coding	3036	23	12062334	12436221	-1
ENSBTAG00000000532		-0.223297	2.07212	1.44801	0.241279	0.446775		68.3849	-0.21994	0.199267	-1.10374	0.269705	0.491454		EXO5	exonuclease 5 [Source:VGNC Symbol;Acc:VGNC:59180]		protein_coding	2055	3	105632530	105644310	-1
ENSBTAG00000000533		0.19107	0.636676	0.85638	0.364513	0.576258		24.3845	0.192737	0.253187	0.761242	0.446513	0.661391		ZNF684	zinc finger protein 684 [Source:VGNC Symbol;Acc:VGNC:59374]		protein_coding	1215	3	105615007	105622276	-1
ENSBTAG00000000536		0.0969617	6.50888	2.43654	0.132408	0.30257		1515.03	0.0930677	0.0589451	1.57889	0.114362	0.280456		ZNF395	zinc finger protein 395 [Source:VGNC Symbol;Acc:VGNC:37266]		protein_coding	5228	8	10335582	10384049	1
ENSBTAG00000000539		0.165833	4.24073	2.53751	0.125037	0.291169		313.167	0.16534	0.111949	1.47692	0.139696	0.31967		LRRC28	leucine rich repeat containing 28 [Source:VGNC Symbol;Acc:VGNC:31007]		protein_coding	2161	21	7226600	7416484	-1
ENSBTAG00000000542		0.177597	4.47121	5.96127	0.0228689	0.0946273		367.982	0.174661	0.0797108	2.19119	0.0284382	0.10894		CFAP36	cilia and flagella associated protein 36 [Source:VGNC Symbol;Acc:VGNC:27242]		protein_coding	1746	11	38211758	38282970	1
ENSBTAG00000000545		-0.14809	7.64533	1.95136	0.177171	0.366842		3331.65	-0.149515	0.106082	-1.40943	0.158708	0.347187		PPP4R3B	protein phosphatase 4 regulatory subunit 3B [Source:VGNC Symbol;Acc:VGNC:58608]		protein_coding	4150	11	38244239	38297064	-1
ENSBTAG00000000546		-0.0176038	5.26302	0.0464178	0.831347	0.911699		637.94	-0.0193433	0.0835067	-0.231638	0.816819	0.906666		TOB1	transducer of ERBB2, 1 [Source:VGNC Symbol;Acc:VGNC:36212]		protein_coding	2245	19	35883032	35886936	1
ENSBTAG00000000548		-0.0802304	4.08471	0.652421	0.427654	0.632509		280.558	-0.0829945	0.0976492	-0.849925	0.395367	0.616114		KLHDC10	kelch domain containing 10 [Source:VGNC Symbol;Acc:VGNC:30634]		protein_coding	1754	4	93862090	93922707	1
ENSBTAG00000000550		0.0561343	6.75217	0.700404	0.411395	0.617971		1796.35	0.0526524	0.0728793	0.72246	0.470012	0.681863		ATP5F1D	ATP synthase F1 subunit delta [Source:VGNC Symbol;Acc:VGNC:26302]		protein_coding	973	7	43683704	43685876	1
ENSBTAG00000000551		-0.0643903	4.65021	0.647476	0.429386	0.633998		416.926	-0.0692464	0.0878299	-0.788415	0.430454	0.647348		SMNDC1	survival motor neuron domain containing 1 [Source:VGNC Symbol;Acc:VGNC:35024]		protein_coding	1116	26	30880218	30890590	-1
ENSBTAG00000000555		-0.226085	5.14561	11.319	0.00272131	0.0222799		589.119	-0.228661	0.0734768	-3.11202	0.00185813	0.0143823		ACO1	aconitase 1 [Source:VGNC Symbol;Acc:VGNC:25545]		protein_coding	3499	8	11611595	11674522	-1
ENSBTAG00000000559		0.49392	2.54362	14.8606	0.000824112	0.0103397		95.3265	0.491779	0.140751	3.49397	0.000475899	0.00497248		PLTP	phospholipid transfer protein [Source:VGNC Symbol;Acc:VGNC:33055]		protein_coding	2784	13	74654889	74665860	-1
ENSBTAG00000000560		0.148886	4.42905	1.63833	0.213516	0.414163		357.349	0.145979	0.121844	1.19808	0.230887	0.445473					protein_coding	1406	19	13214920	13216355	1
ENSBTAG00000000562		0.0428856	5.91579	0.281197	0.601081	0.769215		1003.7	0.0406594	0.0783666	0.518836	0.603875	0.78122		TOMM20	translocase of outer mitochondrial membrane 20 [Source:VGNC Symbol;Acc:VGNC:55995]		protein_coding	1683	28	7883317	7898012	-1
ENSBTAG00000000563		-0.217865	8.04202	2.01197	0.172608	0.360939		4432.04	-0.218187	0.16123	-1.35327	0.175971	0.372223		MYD88	MYD88 innate immune signal transduction adaptor [Source:VGNC Symbol;Acc:VGNC:31789]		protein_coding	2786	22	11609349	11613789	1
ENSBTAG00000000565		-0.161217	6.41568	1.88723	0.184243	0.376		1418.32	-0.164095	0.116165	-1.41261	0.157771	0.346035		RFX7	regulatory factor X7 [Source:VGNC Symbol;Acc:VGNC:33899]		protein_coding	7274	10	54224948	54365426	1
ENSBTAG00000000566		0.0146947	3.51981	0.0195388	0.890069	0.944975		188.332	0.00713605	0.105323	0.0677537	0.945982	0.975922		CCDC14	coiled-coil domain containing 14 [Source:VGNC Symbol;Acc:VGNC:26851]		protein_coding	4146	1	68289450	68332524	-1
ENSBTAG00000000569		-0.121614	2.65959	0.918315	0.34804	0.5601		103.183	-0.123579	0.144791	-0.8535	0.393382	0.61424		HES1	hes family bHLH transcription factor 1 [Source:VGNC Symbol;Acc:VGNC:29818]		protein_coding	1636	1	73362759	73365438	-1
ENSBTAG00000000570		-0.0514872	2.47518	0.165769	0.687724	0.828624		90.8129	-0.0517595	0.146619	-0.35302	0.724073	0.85772		RET	ret proto-oncogene [Source:VGNC Symbol;Acc:VGNC:33876]		protein_coding	5545	28	13467070	13522040	1
ENSBTAG00000000571		0.341033	8.53297	33.7726	6.78531e-06	0.000524228		6172.75	0.337198	0.0626907	5.37875	7.50034e-08	4.42762e-06		ARHGAP27	Rho GTPase activating protein 27 [Source:VGNC Symbol;Acc:VGNC:26085]		protein_coding	3811	19	45042256	45058084	-1
ENSBTAG00000000578		0.116657	6.72206	5.98208	0.0226577	0.094266		1756.9	0.114369	0.04478	2.55401	0.010649	0.0527098		ABHD16A	abhydrolase domain containing 16A, phospholipase [Source:VGNC Symbol;Acc:VGNC:25495]		protein_coding	2180	23	27599348	27618039	1
ENSBTAG00000000579		-0.26704	8.00279	13.9546	0.00110458	0.0123303		4273.84	-0.268939	0.079293	-3.39172	0.000694565	0.00663594		NIPBL	NIPBL cohesin loading factor [Source:VGNC Symbol;Acc:VGNC:32085]		protein_coding	9851	20	37164880	37370342	-1
ENSBTAG00000000580		0.527453	5.2219	12.2243	0.00225074	0.019775		618.735	0.526301	0.143823	3.65936	0.000252843	0.00307298		LY6G6F	lymphocyte antigen 6 family member G6F [Source:NCBI gene (formerly Entrezgene);Acc:539920]		protein_coding	1927	23	27599221	27602913	-1
ENSBTAG00000000581		-0.201671	8.26577	10.3992	0.00380107	0.0277694		5120.27	-0.203902	0.0601931	-3.38746	0.000705423	0.00669612		DOCK10	dedicator of cytokinesis 10 [Source:VGNC Symbol;Acc:VGNC:28155]		protein_coding	7230	2	112861987	113100311	-1
ENSBTAG00000000582		0.626521	3.57677	15.4219	0.000729657	0.0096559		197.756	0.62639	0.157078	3.98777	6.66977e-05	0.00112096		LY6G6E	lymphocyte antigen 6 complex, locus G6E [Source:NCBI gene (formerly Entrezgene);Acc:512743]		protein_coding	1829	23	27595986	27598654	1
ENSBTAG00000000585		0.524018	5.23129	20.8394	0.000151963	0.0035784		623.49	0.522599	0.119429	4.37582	1.20978e-05	0.000296316		LY6G6C	lymphocyte antigen 6 family member G6C [Source:VGNC Symbol;Acc:VGNC:31090]		protein_coding	1311	23	27589914	27592606	1
ENSBTAG00000000586		0.116468	6.72462	1.93641	0.177582	0.367166		1757.55	0.114778	0.0836086	1.3728	0.169814	0.363947		CPLANE1	ciliogenesis and planar polarity effector 1 [Source:VGNC Symbol;Acc:VGNC:59329]		protein_coding	9354	20	37045115	37150094	1
ENSBTAG00000000590		-0.141915	5.20999	2.00284	0.170614	0.358185		613.469	-0.145472	0.097269	-1.49556	0.134768	0.312296		POLE	DNA polymerase epsilon, catalytic subunit [Source:VGNC Symbol;Acc:VGNC:33118]		protein_coding	7442	17	44523016	44583195	1
ENSBTAG00000000593		-0.0330474	1.91824	0.0433804	0.836873	0.914861		60.88	-0.0347154	0.176142	-0.197088	0.843759	0.921995		ST8SIA1	ST8 alpha-N-acetyl-neuraminide alpha-2,8-sialyltransferase 1 [Source:VGNC Symbol;Acc:VGNC:49964]		protein_coding	1921	5	87876155	88043505	1
ENSBTAG00000000598		-0.230064	6.77556	6.71574	0.0164848	0.0759129		1833.91	-0.233215	0.103921	-2.24417	0.0248215	0.0986852		CST3	cystatin C [Source:NCBI gene (formerly Entrezgene);Acc:281102]		protein_coding	899	13	42185268	42189284	-1
ENSBTAG00000000599		0.0569871	7.90391	1.29717	0.266638	0.475318		3994.42	0.0546546	0.051619	1.05881	0.289688	0.512172		CCNI	cyclin I [Source:VGNC Symbol;Acc:VGNC:26971]		protein_coding	2991	6	91881488	91920400	-1
ENSBTAG00000000601		0.536413	4.54958	17.1758	0.00042651	0.00679551		386.338	0.536695	0.123238	4.35494	1.33102e-05	0.000315748		COL11A2	collagen type XI alpha 2 chain [Source:VGNC Symbol;Acc:VGNC:27554]		protein_coding	5211	23	7350323	7378810	-1
ENSBTAG00000000602		0.133999	7.05636	5.25078	0.0315845	0.11745		2216.42	0.130359	0.0563845	2.31196	0.0207799	0.0865943		RXRB	retinoid X receptor beta [Source:VGNC Symbol;Acc:VGNC:34231]		protein_coding	2799	23	7380014	7386725	-1
ENSBTAG00000000605		0.0711178	5.60726	1.02036	0.323109	0.533998		809.974	0.0678606	0.0658218	1.03097	0.302553	0.524464		ATP5PF	ATP synthase peripheral stalk subunit F6 [Source:VGNC Symbol;Acc:VGNC:26304]		protein_coding	938	1	10690694	10698960	1
ENSBTAG00000000607		-0.0173196	6.27898	0.0947686	0.761014	0.871109		1292.73	-0.0192333	0.0592551	-0.324585	0.745495	0.869666		ABCF2	ATP binding cassette subfamily F member 2 [Source:VGNC Symbol;Acc:VGNC:25481]		protein_coding	2906	4	113788348	113803468	-1
ENSBTAG00000000608		0.0118005	5.98581	0.0523726	0.82104	0.905994		1055.54	0.00944858	0.0522945	0.18068	0.856619	0.928523		PRCC	proline rich mitotic checkpoint control factor [Source:VGNC Symbol;Acc:VGNC:56085]		protein_coding	2302	3	14042676	14070433	-1
ENSBTAG00000000613		-0.0587917	6.39786	0.936217	0.343476	0.555476		1403.5	-0.0609945	0.0581551	-1.04882	0.294259	0.516647		ELAVL1	ELAV like RNA binding protein 1 [Source:VGNC Symbol;Acc:VGNC:28424]		protein_coding	2772	7	16714677	16752222	-1
ENSBTAG00000000616		0.248233	1.98069	3.54513	0.0726331	0.203546		63.6588	0.24633	0.155706	1.58202	0.113645	0.279422		GPR161	G protein-coupled receptor 161 [Source:VGNC Symbol;Acc:VGNC:29566]		protein_coding	1857	3	507209	561418	1
ENSBTAG00000000621		0.508653	4.87631	27.5912	2.62109e-05	0.00121653		486.089	0.505334	0.0978628	5.1637	2.42118e-07	1.22108e-05		CATSPERG	cation channel sperm associated auxiliary subunit gamma [Source:VGNC Symbol;Acc:VGNC:26798]		protein_coding	3556	18	48153486	48177891	1
ENSBTAG00000000622		0.067695	9.06955	0.99185	0.329816	0.541313		8963.18	0.0646413	0.0721999	0.895309	0.370622	0.59288		RPS17	ribosomal protein S17 [Source:VGNC Symbol;Acc:VGNC:49958]		protein_coding	678	21	22839036	22842669	-1
ENSBTAG00000000629		-0.289361	3.2513	3.84313	0.0623693	0.18563		156.1	-0.289165	0.145269	-1.99055	0.0465309	0.15334		MMS22L	MMS22 like, DNA repair protein [Source:VGNC Symbol;Acc:VGNC:31535]		protein_coding	3913	9	52495548	52617857	1
ENSBTAG00000000630		0.00442347	7.45144	0.00597264	0.939077	0.971695		2916.08	0.00114619	0.0527818	0.0217157	0.982675	0.992327		LSM14A	LSM14A mRNA processing body assembly factor [Source:VGNC Symbol;Acc:VGNC:31053]		protein_coding	2245	18	44607827	44661349	1
ENSBTAG00000000632		-0.0341029	3.16091	0.0884907	0.768817	0.876025		146.83	-0.0381858	0.120785	-0.316148	0.75189	0.872675		RAD54B	RAD54 homolog B [Source:VGNC Symbol;Acc:VGNC:99677]		protein_coding	3015	14	69858330	69976418	1
ENSBTAG00000000638		-0.034538	4.20267	0.118098	0.734278	0.85626		304.67	-0.0370672	0.0995064	-0.37251	0.709513	0.849268		CDT1	chromatin licensing and DNA replication factor 1 [Source:VGNC Symbol;Acc:VGNC:27158]		protein_coding	1964	18	14008412	14012515	1
ENSBTAG00000000639		0.0249149	6.95665	0.219619	0.643812	0.798454		2071.84	0.0223573	0.055117	0.405633	0.685012	0.834403		APRT	adenine phosphoribosyltransferase [Source:VGNC Symbol;Acc:VGNC:26042]		protein_coding	976	18	14013051	14015824	-1
ENSBTAG00000000640		0.0525113	5.49585	0.710108	0.408223	0.6151		750.408	0.0498011	0.0619195	0.804288	0.421231	0.639503		SELENOS	selenoprotein S [Source:VGNC Symbol;Acc:VGNC:57162]		protein_coding	1299	21	5244997	5254196	1
ENSBTAG00000000641		-0.0945529	6.54811	2.05802	0.165077	0.350394		1556.37	-0.0970609	0.0609243	-1.59314	0.111129	0.27535		SKAP1	src kinase associated phosphoprotein 1 [Source:VGNC Symbol;Acc:VGNC:54484]		protein_coding	1628	19	38060253	38364401	1
ENSBTAG00000000642		0.12327	7.38446	3.58909	0.0710043	0.201009		2782.08	0.120423	0.0666577	1.80658	0.0708271	0.203735		INTS1	integrator complex subunit 1 [Source:VGNC Symbol;Acc:VGNC:30223]		protein_coding	6766	25	41429465	41453280	1
ENSBTAG00000000644		-0.216921	0.020741	0.76507	0.390931	0.599525		14.9148	-0.219909	0.317554	-0.692507	0.488619	0.698655		S100A5	S100 calcium binding protein A5 [Source:VGNC Symbol;Acc:VGNC:34245]		protein_coding	1104	3	16829295	16832678	1
ENSBTAG00000000646		0.139293	5.82562	2.59333	0.12117	0.285591		940.697	0.138036	0.0835326	1.65248	0.0984359	0.253256		ANAPC4	anaphase promoting complex subunit 4 [Source:VGNC Symbol;Acc:VGNC:25884]		protein_coding	3121	6	44921531	44955049	1
ENSBTAG00000000647		0.206044	6.0426	5.03678	0.0348972	0.125732		1097.28	0.202516	0.0973506	2.08027	0.0375004	0.132263		SELENOO	selenoprotein O [Source:VGNC Symbol;Acc:VGNC:58445]		protein_coding	2433	5	119568730	119589195	1
ENSBTAG00000000650		0.277287	6.56414	11.7282	0.00235352	0.0202686		1572.39	0.274349	0.0811039	3.38268	0.000717813	0.00679113		TUBGCP6	tubulin gamma complex associated protein 6 [Source:VGNC Symbol;Acc:VGNC:36516]		protein_coding	5835	5	119589228	119612001	-1
ENSBTAG00000000653		-0.163538	7.51056	8.62487	0.00748621	0.0442078		3034.18	-0.165247	0.0484223	-3.41263	0.000643392	0.0062628		PPP1R16B	protein phosphatase 1 regulatory subunit 16B [Source:VGNC Symbol;Acc:VGNC:33231]		protein_coding	6291	13	67598734	67706157	1
ENSBTAG00000000656		0.0209803	7.24481	0.0812797	0.778162	0.881504		2526.58	0.0176549	0.0761666	0.231792	0.816699	0.906664		NFATC1	nuclear factor of activated T cells 1 [Source:VGNC Symbol;Acc:VGNC:32030]		protein_coding	4797	24	779627	866891	-1
ENSBTAG00000000658		0.518453	3.13001	17.9473	0.000321399	0.00571029		144.075	0.515785	0.133544	3.86228	0.000112332	0.00165549		WDR97	WD repeat domain 97 [Source:VGNC Symbol;Acc:VGNC:53884]		protein_coding	2059	14	720987	723829	-1
ENSBTAG00000000662		-0.217174	7.62541	18.179	0.000300431	0.00548614		3289	-0.22055	0.0509266	-4.33075	1.48601e-05	0.000346105		TCF20	transcription factor 20 [Source:VGNC Symbol;Acc:VGNC:35689]		protein_coding	6992	5	113102494	113195472	-1
ENSBTAG00000000666		0.277078	6.23307	18.6103	0.000265263	0.00507206		1252.53	0.274669	0.0714973	3.84167	0.0001222	0.00177079		GHDC	GH3 domain containing [Source:VGNC Symbol;Acc:VGNC:29347]		protein_coding	3001	19	42307188	42312293	-1
ENSBTAG00000000667		-0.0122921	3.93548	0.0163047	0.899522	0.950224		253.116	-0.017359	0.096353	-0.180161	0.857027	0.928572		APOL3	apolipoprotein L, 3 [Source:NCBI gene (formerly Entrezgene);Acc:512905]		protein_coding	1809	5	74694651	74711373	1
ENSBTAG00000000668		0.0837888	4.01296	1.15714	0.293389	0.504607		266.979	0.0824092	0.0826346	0.997273	0.318632	0.540476		SLC22A5	solute carrier family 22 member 5 [Source:VGNC Symbol;Acc:VGNC:34730]		protein_coding	3209	7	22033885	22060149	-1
ENSBTAG00000000670		0.19901	4.08783	6.72093	0.0163997	0.0756501		281.024	0.194374	0.0826641	2.35137	0.0187045	0.0799666		RRP9	ribosomal RNA processing 9, U3 small nucleolar RNA binding protein [Source:VGNC Symbol;Acc:VGNC:34172]		protein_coding	2549	22	48990198	48998979	1
ENSBTAG00000000671		0.104076	3.44282	0.666591	0.422751	0.627494		180.272	0.102611	0.145765	0.70395	0.481464	0.692569		PARP3	poly(ADP-ribose) polymerase family member 3 [Source:NCBI gene (formerly Entrezgene);Acc:507426]	PARP3	protein_coding	1539	22	48984160	48989507	-1
ENSBTAG00000000672		-0.365616	5.07989	21.3905	0.000122824	0.00310943		563.415	-0.367001	0.090969	-4.03435	5.47547e-05	0.000970136		OTULINL	OTU deubiquitinase with linear linkage specificity like [Source:VGNC Symbol;Acc:VGNC:28712]		protein_coding	2673	20	58565052	58594909	-1
ENSBTAG00000000675		0.0476393	7.34104	0.285914	0.598147	0.767472		2709.58	0.0460036	0.108901	0.422436	0.672707	0.826607		PGS1	phosphatidylglycerophosphate synthase 1 [Source:VGNC Symbol;Acc:VGNC:32803]		protein_coding	3584	19	53787203	53824616	-1
ENSBTAG00000000676		-0.314584	5.67529	25.9022	3.90935e-05	0.00158477		848.006	-0.313753	0.061615	-5.09215	3.54024e-07	1.65513e-05		DOP1A	DOP1 leucine zipper like protein A [Source:VGNC Symbol;Acc:VGNC:28172]		protein_coding	8411	9	22963808	23089404	1
ENSBTAG00000000678		-0.0318461	8.5956	0.507161	0.483645	0.682242		6451.47	-0.0346934	0.0455163	-0.76222	0.445929	0.660846		CSDE1	cold shock domain containing E1 [Source:VGNC Symbol;Acc:VGNC:27751]		protein_coding	3854	3	28579009	28614809	1
ENSBTAG00000000679		0.08864	3.90315	0.890086	0.355414	0.567899		246.507	0.0858717	0.0966157	0.888796	0.374112	0.596512		PGM3	phosphoglucomutase 3 [Source:VGNC Symbol;Acc:VGNC:32796]		protein_coding	2535	9	23088493	23116895	-1
ENSBTAG00000000682		-0.555789	6.38301	42.0861	1.38004e-06	0.000198346		1387.8	-0.557486	0.0945104	-5.89868	3.66429e-09	3.72536e-07			Rap guanine nucleotide exchange factor 6 [Source:NCBI gene (formerly Entrezgene);Acc:789597]		protein_coding	5548	7	22826247	23051768	1
ENSBTAG00000000683		0.0849861	6.48294	2.25793	0.146753	0.324906		1487.87	0.0832234	0.0520553	1.59875	0.109877	0.273358		WDR37	WD repeat domain 37 [Source:VGNC Symbol;Acc:VGNC:36895]		protein_coding	2304	13	46289405	46322491	-1
ENSBTAG00000000684		0.220823	7.48492	6.9047	0.0151616	0.0716946		2985.16	0.216284	0.0912925	2.36914	0.0178296	0.0771093		ARHGEF10L	Rho guanine nucleotide exchange factor 10 like [Source:VGNC Symbol;Acc:VGNC:26105]		protein_coding	5070	2	134985221	135154958	-1
ENSBTAG00000000686		-0.0615685	4.00538	0.284978	0.59866	0.767472		265.474	-0.0645173	0.112901	-0.571452	0.567693	0.756273		NANP	N-acetylneuraminic acid phosphatase [Source:VGNC Symbol;Acc:VGNC:31877]		protein_coding	1499	13	10697268	10705509	1
ENSBTAG00000000687		0.0538525	3.66974	0.163014	0.690185	0.829766		209.431	0.053943	0.136477	0.395252	0.692657	0.838499		POC1B	POC1 centriolar protein B [Source:VGNC Symbol;Acc:VGNC:50158]		protein_coding	2522	5	19295432	19400057	-1
ENSBTAG00000000694		0.0598399	6.12495	1.24223	0.276734	0.486411		1162.63	0.0564323	0.0576686	0.978561	0.327797	0.549387		TAF10	TATA-box binding protein associated factor 10 [Source:VGNC Symbol;Acc:VGNC:35567]		protein_coding	803	15	46453641	46455094	1
ENSBTAG00000000695		0.0810654	5.93565	2.16385	0.155054	0.336069		1018.11	0.0801328	0.0534854	1.49822	0.134077	0.31118		UBAP2	ubiquitin associated protein 2 [Source:VGNC Symbol;Acc:VGNC:36572]		protein_coding	4364	8	75335452	75454151	-1
ENSBTAG00000000696		0.142457	7.52127	5.31978	0.0305928	0.11475		3062.36	0.139911	0.0624724	2.23957	0.0251191	0.0996519		ILK	integrin linked kinase [Source:VGNC Symbol;Acc:VGNC:30177]		protein_coding	1744	15	46455063	46462510	-1
ENSBTAG00000000697		0.0471203	4.96744	0.396945	0.534979	0.721555		519.823	0.043143	0.0779047	0.553792	0.579721	0.764172		RRP8	ribosomal RNA processing 8 [Source:VGNC Symbol;Acc:VGNC:34171]		protein_coding	1657	15	46462641	46466203	1
ENSBTAG00000000699		0.161926	6.00229	2.91104	0.101733	0.255982		1063.22	0.160124	0.0904584	1.77014	0.0767034	0.215334		AOPEP	aminopeptidase O (putative) [Source:NCBI gene (formerly Entrezgene);Acc:531757]		protein_coding	3779	8	81197389	81619574	1
ENSBTAG00000000704		-0.00274855	6.00964	0.00170695	0.967407	0.985361		1071.46	-0.00405592	0.066706	-0.0608029	0.951516	0.978637		GUSB	glucuronidase beta [Source:NCBI gene (formerly Entrezgene);Acc:515687]		protein_coding	2359	25	27898147	27918749	-1
ENSBTAG00000000705		0.00883174	6.5422	0.012855	0.910729	0.9562		1551.52	0.00657431	0.0756539	0.0868998	0.930751	0.967456		COX7A2L	cytochrome c oxidase subunit 7A2 like [Source:VGNC Symbol;Acc:VGNC:27640]		protein_coding	1457	11	24756935	24769582	-1
ENSBTAG00000000710		0.166863	7.25882	9.55229	0.00522285	0.0345523		2552.71	0.163515	0.0639307	2.5577	0.0105368	0.0523367		PIP5K1C	phosphatidylinositol-4-phosphate 5-kinase type 1 gamma [Source:VGNC Symbol;Acc:VGNC:32912]		protein_coding	5011	7	20261476	20311632	1
ENSBTAG00000000711		-0.333121	6.41385	8.19313	0.00941112	0.0518522		1429.18	-0.333663	0.131464	-2.53805	0.0111471	0.0545432		NDRG1	N-myc downstream regulated 1 [Source:VGNC Symbol;Acc:VGNC:53868]		protein_coding	3146	14	8073208	8129604	1
ENSBTAG00000000712		0.0393453	6.27365	0.850591	0.36611	0.577499		1288.09	0.0373082	0.0409073	0.912017	0.36176	0.583965		FBXW2	F-box and WD repeat domain containing 2 [Source:VGNC Symbol;Acc:VGNC:28923]		protein_coding	1937	8	110162117	110188746	-1
ENSBTAG00000000713		0.217109	6.56891	12.3191	0.001915	0.0178539		1576.86	0.215151	0.0598315	3.59595	0.000323211	0.00366726		AGFG2	ArfGAP with FG repeats 2 [Source:VGNC Symbol;Acc:VGNC:25726]		protein_coding	2897	25	35991389	36012002	-1
ENSBTAG00000000715		-0.275388	7.17219	10.9295	0.00313079	0.0243506		2400.56	-0.278023	0.0804032	-3.45786	0.000544493	0.00546626			GTPase IMAP family member 5 [Source:NCBI gene (formerly Entrezgene);Acc:530077]		protein_coding	1198	4	113349198	113356352	-1
ENSBTAG00000000717		0.14815	2.54654	1.28827	0.268242	0.476651		95.0027	0.147608	0.141624	1.04225	0.297294	0.519272		PLPP2	phospholipid phosphatase 2 [Source:VGNC Symbol;Acc:VGNC:33045]		protein_coding	1299	7	43016868	43028554	-1
ENSBTAG00000000721		-0.140174	4.95146	4.38323	0.0476975	0.154846		513.615	-0.141379	0.0647083	-2.18486	0.0288992	0.110145		GPATCH1	G-patch domain containing 1 [Source:VGNC Symbol;Acc:VGNC:29514]		protein_coding	4193	18	43488169	43545013	1
ENSBTAG00000000725		0.122909	5.07849	4.18874	0.0524755	0.165244		560.584	0.121781	0.0618082	1.9703	0.0488036	0.158222		USP42	ubiquitin specific peptidase 42 [Source:VGNC Symbol;Acc:VGNC:50065]		protein_coding	5494	25	38091964	38131352	1
ENSBTAG00000000727		-0.245237	4.69016	13.2468	0.00139661	0.014301		428.988	-0.247167	0.0823273	-3.00225	0.00267989	0.0190191		RNF169	ring finger protein 169 [Source:VGNC Symbol;Acc:VGNC:34034]		protein_coding	2127	15	54063709	54147686	1
ENSBTAG00000000735		0.0146256	5.5122	0.036237	0.850724	0.921743		757.932	0.0109143	0.0727157	0.150096	0.880689	0.94076		BCL2A1	BCL2 related protein A1 [Source:VGNC Symbol;Acc:VGNC:57345]		protein_coding	1583	21	25981584	25994592	-1
ENSBTAG00000000736		0.11902	5.09087	2.21157	0.150774	0.330162		566.013	0.114838	0.0823319	1.39482	0.163071	0.353123		LRP8	LDL receptor related protein 8 [Source:VGNC Symbol;Acc:VGNC:30994]		protein_coding	4535	3	92919163	92996508	1
ENSBTAG00000000738		-0.279099	6.03148	12.1158	0.00205483	0.0186684		1090.42	-0.283133	0.0922895	-3.06788	0.00215582	0.0160236		DAPK1	death associated protein kinase 1 [Source:VGNC Symbol;Acc:VGNC:27877]		protein_coding	5946	8	80710910	80921735	1
ENSBTAG00000000744		0.0662651	4.6652	0.813669	0.376535	0.585972		420.068	0.0599425	0.0714047	0.839475	0.401203	0.621602		DCTN6	dynactin subunit 6 [Source:VGNC Symbol;Acc:VGNC:27933]		protein_coding	1077	27	26320484	26342212	1
ENSBTAG00000000746		-0.153017	6.52832	1.18775	0.289023	0.499984		1543.36	-0.150625	0.148961	-1.01117	0.311936	0.533129		KAT2B	lysine acetyltransferase 2B [Source:VGNC Symbol;Acc:VGNC:30399]		protein_coding	3589	1	157277141	157374828	1
ENSBTAG00000000748		0.272592	4.55301	8.80231	0.00698073	0.0422206		389.161	0.26828	0.091797	2.92254	0.00347192	0.0231268		GAR1	GAR1 ribonucleoprotein [Source:VGNC Symbol;Acc:VGNC:29251]		protein_coding	648	6	15597411	15604174	-1
ENSBTAG00000000750		-0.427787	5.49422	33.9806	6.5014e-06	0.000519575		749.579	-0.428288	0.0843652	-5.07659	3.84273e-07	1.78353e-05		MSL2	MSL complex subunit 2 [Source:VGNC Symbol;Acc:VGNC:31699]		protein_coding	1734	1	133084511	133113773	1
ENSBTAG00000000752		-0.0260609	2.52606	0.037682	0.847814	0.920382		93.868	-0.0309272	0.14122	-0.219	0.82665	0.912092		SGO1	shugoshin 1 [Source:VGNC Symbol;Acc:VGNC:34545]		protein_coding	2823	1	157392691	157410804	-1
ENSBTAG00000000753		0.130796	6.27176	4.50053	0.0450545	0.149018		1287.37	0.127678	0.0613578	2.08088	0.0374448	0.132189		PIAS4	protein inhibitor of activated STAT 4 [Source:VGNC Symbol;Acc:VGNC:32858]		protein_coding	3709	7	19978943	20004157	-1
ENSBTAG00000000754		-0.0772838	7.57182	1.20321	0.284211	0.494354		3175.04	-0.0786244	0.0833277	-0.943556	0.345396	0.567247		PPP2R5A	protein phosphatase 2 regulatory subunit B'alpha [Source:VGNC Symbol;Acc:VGNC:33260]		protein_coding	3049	16	71180690	71252919	-1
ENSBTAG00000000758		0.0859154	5.59975	1.41343	0.246809	0.453084		806.002	0.0850865	0.0630415	1.34969	0.177115	0.373852		PACC1	proton activated chloride channel 1 [Source:VGNC Symbol;Acc:VGNC:36028]		protein_coding	2605	16	71143193	71178800	1
ENSBTAG00000000759		-0.0164841	5.79153	0.0701014	0.793585	0.890697		922.187	-0.01882	0.0645696	-0.291468	0.770693	0.883535		NENF	neudesin neurotrophic factor [Source:VGNC Symbol;Acc:VGNC:32006]		protein_coding	940	16	71127134	71133739	-1
ENSBTAG00000000764		0.00405802	3.8223	0.00190242	0.965592	0.985047		234.103	0.00108258	0.10141	0.0106753	0.991483	0.99573		GIPC1	GIPC PDZ domain containing family member 1 [Source:VGNC Symbol;Acc:VGNC:29365]		protein_coding	1906	7	11294341	11298380	1
ENSBTAG00000000767		-0.251134	5.27932	9.63142	0.00506787	0.0338828		645.352	-0.25321	0.0850233	-2.97812	0.0029002	0.0201617		DCP2	decapping mRNA 2 [Source:VGNC Symbol;Acc:VGNC:27921]		protein_coding	1476	10	995927	1043639	-1
ENSBTAG00000000770		-0.21161	4.53991	3.91241	0.060227	0.181446		385.258	-0.214368	0.106627	-2.01045	0.0443836	0.148603		PGM2L1	phosphoglucomutase 2 like 1 [Source:VGNC Symbol;Acc:VGNC:32795]		protein_coding	2754	15	53707096	53759583	-1
ENSBTAG00000000771		0.0981165	6.33924	2.87358	0.103756	0.258986		1348.52	0.0947389	0.0619646	1.52892	0.126284	0.299464		DNAJB6	DnaJ heat shock protein family (Hsp40) member B6 [Source:VGNC Symbol;Acc:VGNC:53635]		protein_coding	1983	4	118628470	118690018	1
ENSBTAG00000000773		-0.0461168	5.66717	0.23861	0.62991	0.790459		844.631	-0.0480744	0.0977152	-0.491984	0.62273	0.793585		TTC9C	tetratricopeptide repeat domain 9C [Source:NCBI gene (formerly Entrezgene);Acc:786577]		protein_coding	2473	29	41042979	41052771	1
ENSBTAG00000000778		0.0404677	10.0207	0.70807	0.408886	0.615801		17313.6	0.0372776	0.040574	0.918755	0.358224	0.580572		HSP90AB1	heat shock protein 90 alpha family class B member 1 [Source:VGNC Symbol;Acc:VGNC:55918]		protein_coding	2526	23	17752495	17758156	1
ENSBTAG00000000781		-0.409313	4.25873	10.6183	0.00352145	0.0263338		317.664	-0.413022	0.142326	-2.90193	0.00370871	0.0242886		HIP1	huntingtin interacting protein 1 [Source:VGNC Symbol;Acc:VGNC:29857]		protein_coding	3133	25	33881985	34015826	-1
ENSBTAG00000000783		-0.536014	0.580215	0.47962	0.497205	0.693555		23.5701	-0.0935265	0.804382	-0.116271	0.907438	0.955472		TGFA	transforming growth factor alpha [Source:VGNC Symbol;Acc:VGNC:58421]		protein_coding	969	11	13861144	13975868	1
ENSBTAG00000000784		0.0600199	5.36816	0.913338	0.349324	0.561814		686.578	0.0559706	0.0614453	0.910901	0.362348	0.584606		MTERF4	mitochondrial transcription termination factor 4 [Source:VGNC Symbol;Acc:VGNC:55065]		protein_coding	1618	3	120329405	120335084	-1
ENSBTAG00000000785		0.200222	4.31815	5.10052	0.0338714	0.12337		329.773	0.198899	0.0912988	2.17855	0.0293652	0.111589		PASK	PAS domain containing serine/threonine kinase [Source:VGNC Symbol;Acc:VGNC:58397]		protein_coding	6616	3	120335887	120364423	-1
ENSBTAG00000000786		-0.144744	3.99082	2.24509	0.147853	0.326164		262.184	-0.146465	0.100652	-1.45516	0.145625	0.32854		NQO2	N-ribosyldihydronicotinamide:quinone reductase 2 [Source:VGNC Symbol;Acc:VGNC:32225]		protein_coding	1331	23	50621892	50632743	-1
ENSBTAG00000000789		0.110592	5.36775	1.90006	0.181541	0.372491		685.828	0.107107	0.0734472	1.45828	0.144763	0.32723		PPP1R7	protein phosphatase 1 regulatory subunit 7 [Source:VGNC Symbol;Acc:VGNC:52808]		protein_coding	1209	3	120373077	120389112	1
ENSBTAG00000000795		-0.0879117	1.46129	0.259349	0.615495	0.779717		42.9026	-0.0878739	0.210417	-0.417617	0.676227	0.829262		NMNAT2	nicotinamide nucleotide adenylyltransferase 2 [Source:VGNC Symbol;Acc:VGNC:32133]		protein_coding	2073	16	64296837	64514197	-1
ENSBTAG00000000797		-0.0563821	6.27719	0.726917	0.402814	0.610729		1290.96	-0.0592923	0.0630152	-0.940921	0.346745	0.568687		MRPL9	mitochondrial ribosomal protein L9 [Source:VGNC Symbol;Acc:VGNC:31653]		protein_coding	1203	3	19021833	19028884	1
ENSBTAG00000000799		0.0479741	3.38402	0.242122	0.627415	0.788733		172.261	0.0442514	0.108056	0.409522	0.682157	0.832517		ICA1	islet cell autoantigen 1 [Source:VGNC Symbol;Acc:VGNC:30023]		protein_coding	1968	4	16192292	16355628	-1
ENSBTAG00000000801		-0.0918676	3.31926	1.10374	0.304533	0.515298		164.414	-0.0931735	0.0982235	-0.948587	0.342831	0.564537		ZNF583	zinc finger protein 583 [Source:VGNC Symbol;Acc:VGNC:37307]		protein_coding	2458	18	63750840	63757996	-1
ENSBTAG00000000803		-0.303678	2.23319	5.67186	0.0260451	0.102975		76.4111	-0.305371	0.149274	-2.04571	0.0407851	0.139732		ZNF667	zinc finger protein 667 [Source:VGNC Symbol;Acc:VGNC:37325]		protein_coding	2887	18	63719243	63741526	1
ENSBTAG00000000804		-0.101309	2.79345	0.785657	0.384735	0.594507		113.318	-0.104744	0.127774	-0.819758	0.412354	0.632227		MOB3B	MOB kinase activator 3B [Source:VGNC Symbol;Acc:VGNC:31545]		protein_coding	2442	8	16757261	16972790	1
ENSBTAG00000000806		-0.0404445	6.49107	0.215188	0.647161	0.800824		1497.69	-0.0425438	0.09164	-0.46425	0.642469	0.806913		ATAD1	ATPase family AAA domain containing 1 [Source:VGNC Symbol;Acc:VGNC:26232]		protein_coding	3042	26	9379274	9420154	-1
ENSBTAG00000000807		-0.124066	4.91946	2.60442	0.120419	0.28464		502.07	-0.124329	0.0799923	-1.55426	0.120123	0.290036		TMED3	transmembrane p24 trafficking protein 3 [Source:VGNC Symbol;Acc:VGNC:35936]		protein_coding	1410	21	25517769	25528645	1
ENSBTAG00000000808		0.0511345	5.25763	0.362049	0.553349	0.7351		635.894	0.0477631	0.0911412	0.524057	0.600239	0.779192		COX14	cytochrome c oxidase assembly factor COX14 [Source:VGNC Symbol;Acc:VGNC:27628]		protein_coding	462	5	29782810	29787103	-1
ENSBTAG00000000810		0.0234695	7.23715	0.108504	0.744882	0.861885		2513.83	0.0202469	0.0724533	0.279447	0.779902	0.888697		COPE	COPI coat complex subunit epsilon [Source:VGNC Symbol;Acc:VGNC:27595]		protein_coding	1892	7	4291940	4310862	1
ENSBTAG00000000811		-0.101709	4.66481	2.11963	0.15915	0.342009		420.77	-0.104051	0.0754301	-1.37944	0.167761	0.360758		DDX49	DEAD-box helicase 49 [Source:VGNC Symbol;Acc:VGNC:27971]		protein_coding	1820	7	4284747	4292511	-1
ENSBTAG00000000812		0.0253003	6.70632	0.0523294	0.821288	0.906008		1740.42	0.0233349	0.123753	0.18856	0.850437	0.924742		CD300A	CD300a molecule [Source:NCBI gene (formerly Entrezgene);Acc:516915]		protein_coding	2636	19	56935114	56953144	-1
ENSBTAG00000000813		-0.166543	3.91562	2.03897	0.166963	0.352996		251.228	-0.168557	0.133895	-1.25887	0.208076	0.416216		HOMER3	homer scaffold protein 3 [Source:VGNC Symbol;Acc:VGNC:29903]		protein_coding	1299	7	4275960	4283926	1
ENSBTAG00000000816		-0.505607	5.5277	26.4913	3.39495e-05	0.00145759		767.524	-0.50877	0.115261	-4.41408	1.0144e-05	0.0002563		PRDM1	PR/SET domain 1 [Source:VGNC Symbol;Acc:VGNC:33288]		protein_coding	4924	9	43843907	43866544	-1
ENSBTAG00000000817		-0.0971819	4.06865	1.27638	0.2704	0.478959		277.894	-0.101852	0.0897082	-1.13537	0.256219	0.475952		SYNJ2	synaptojanin 2 [Source:VGNC Symbol;Acc:VGNC:35528]		protein_coding	5312	9	94544473	94653549	1
ENSBTAG00000000819		-0.131237	3.44184	2.14008	0.157239	0.338982		178.639	-0.13421	0.10071	-1.33264	0.182651	0.381131		RFX3	regulatory factor X3 [Source:VGNC Symbol;Acc:VGNC:33895]		protein_coding	2746	8	41012203	41258537	1
ENSBTAG00000000820		0.563244	8.84413	48.9266	4.32832e-07	0.000116797		7658.4	0.561269	0.0838009	6.69764	2.11806e-11	4.44793e-09		GNG11	G protein subunit gamma 11 [Source:VGNC Symbol;Acc:VGNC:53646]		protein_coding	745	4	11242533	11247552	1
ENSBTAG00000000824		0.117155	5.28437	3.77127	0.0646837	0.189491		646.7	0.115111	0.0633626	1.8167	0.0692632	0.200783		TSEN54	tRNA splicing endonuclease subunit 54 [Source:VGNC Symbol;Acc:VGNC:36412]		protein_coding	2611	19	56020690	56027838	-1
ENSBTAG00000000825		0.188304	5.82712	4.4418	0.0463566	0.151947		944.375	0.184295	0.0905934	2.03431	0.0419199	0.142347		MRPS26	mitochondrial ribosomal protein S26 [Source:VGNC Symbol;Acc:VGNC:31666]		protein_coding	742	13	52129502	52131796	-1
ENSBTAG00000000827		0.0211661	5.58647	0.0787059	0.781607	0.883471		798.51	0.0180898	0.0788686	0.229366	0.818585	0.907532		TAOK1	TAO kinase 1 [Source:VGNC Symbol;Acc:VGNC:35595]		protein_coding	3788	19	20700379	20801731	1
ENSBTAG00000000829		-0.35181	3.57283	13.4058	0.00132431	0.0138711		196.493	-0.3533	0.10313	-3.42577	0.000613053	0.00602702		SHPK	sedoheptulokinase [Source:NCBI gene (formerly Entrezgene);Acc:511999]		protein_coding	1843	19	24321971	24339712	-1
ENSBTAG00000000830		-0.293492	5.06602	11.0976	0.00294639	0.023375		558.21	-0.295562	0.101338	-2.91661	0.00353854	0.0234378		GPR137B	G protein-coupled receptor 137B [Source:VGNC Symbol;Acc:VGNC:29551]		protein_coding	2024	28	8841688	8897393	1
ENSBTAG00000000831		0.145455	4.38693	3.16714	0.0885625	0.232572		346.827	0.141363	0.0845107	1.67273	0.0943812	0.246237		CTNS	cystinosin, lysosomal cystine transporter [Source:VGNC Symbol;Acc:VGNC:27807]		protein_coding	3879	19	24339844	24360349	1
ENSBTAG00000000833		-0.0997468	5.75424	2.00295	0.170602	0.358185		900.89	-0.103084	0.0862638	-1.19499	0.232092	0.446813		TAX1BP3	Tax1 binding protein 3 [Source:VGNC Symbol;Acc:VGNC:35620]		protein_coding	1257	19	24360140	24365269	-1
ENSBTAG00000000837		0.0345665	8.20598	0.291676	0.594422	0.765283		4924.85	0.0307818	0.0612256	0.50276	0.615133	0.790234		PARP1	poly(ADP-ribose) polymerase 1 [Source:NCBI gene (formerly Entrezgene);Acc:286764]		protein_coding	3586	16	29365008	29406357	-1
ENSBTAG00000000838		0.0372147	8.52145	0.410663	0.528067	0.716658		6119.66	0.0336851	0.0578283	0.582501	0.560229	0.7521		CCDC88C	coiled-coil domain containing 88C [Source:VGNC Symbol;Acc:VGNC:55038]		protein_coding	7514	21	56040106	56183841	-1
ENSBTAG00000000842		-0.390814	4.78282	34.2741	6.12249e-06	0.000499549		455.827	-0.391084	0.0721056	-5.42377	5.83558e-08	3.54283e-06		UBASH3B	ubiquitin associated and SH3 domain containing B [Source:VGNC Symbol;Acc:VGNC:36575]		protein_coding	3192	15	33291675	33440714	1
ENSBTAG00000000843		0.114036	4.61793	2.38659	0.136245	0.307649		407.716	0.111668	0.0800302	1.39532	0.162919	0.353069		NDRG2	NDRG family member 2 [Source:VGNC Symbol;Acc:VGNC:50007]		protein_coding	2032	10	26078548	26087333	1
ENSBTAG00000000848		-0.0964603	8.80515	3.90821	0.0603543	0.181543		7451.19	-0.0999199	0.0492153	-2.03026	0.0423299	0.1433		SNRNP200	small nuclear ribonucleoprotein U5 subunit 200 [Source:VGNC Symbol;Acc:VGNC:35068]		protein_coding	6786	11	2375182	2400447	-1
ENSBTAG00000000851		-0.0587416	4.13515	0.423057	0.521962	0.711852		290.808	-0.0599796	0.103995	-0.576752	0.564107	0.754504		CYP20A1	cytochrome P450, family 20, subfamily A, polypeptide 1 [Source:NCBI gene (formerly Entrezgene);Acc:532945]		protein_coding	1562	2	91483594	91527751	1
ENSBTAG00000000855		-0.255841	3.41722	7.57546	0.0114411	0.0587415		175.371	-0.257428	0.104312	-2.46787	0.0135919	0.0630386		NXN	nucleoredoxin [Source:VGNC Symbol;Acc:VGNC:32376]		protein_coding	2866	19	21889110	22053102	1
ENSBTAG00000000856		0.287939	4.59452	7.84492	0.010242	0.0548079		399.89	0.286551	0.104502	2.74207	0.00610542	0.0348998		FBXL6	F-box and leucine rich repeat protein 6 [Source:VGNC Symbol;Acc:VGNC:53864]		protein_coding	1717	14	580951	583957	1
ENSBTAG00000000857		0.300876	5.89823	13.0725	0.00148089	0.0148785		991.72	0.299067	0.0867709	3.44663	0.000567625	0.00565858		SLC52A2	solute carrier family 52 member 2 [Source:NCBI gene (formerly Entrezgene);Acc:527884]		protein_coding	2126	14	578057	580805	-1
ENSBTAG00000000859		-0.373034	4.94282	6.32416	0.0203801	0.0881691		509.625	-0.375331	0.143292	-2.61935	0.00880975	0.0458379		SLC38A1	solute carrier family 38 member 1 [Source:VGNC Symbol;Acc:VGNC:34846]		protein_coding	1461	5	33940564	33993305	1
ENSBTAG00000000868		0.151368	2.14106	1.11237	0.302692	0.513574		71.1287	0.144391	0.160166	0.90151	0.367317	0.589419		ZFP1	ZFP1 zinc finger protein [Source:VGNC Symbol;Acc:VGNC:37159]		protein_coding	1224	18	2499180	2502934	1
ENSBTAG00000000869		-0.216739	3.86458	4.13236	0.0539602	0.168738		240.256	-0.220252	0.110098	-2.00051	0.0454452	0.150784		OBI1	ORC ubiquitin ligase 1 [Source:VGNC Symbol;Acc:VGNC:34054]		protein_coding	3422	12	53756338	53801246	-1
ENSBTAG00000000871		0.000490947	6.08902	5.86962e-05	0.993954	0.997185		1133.41	-0.00151419	0.0659637	-0.022955	0.981686	0.99209		TRIM27	tripartite motif containing 27 [Source:VGNC Symbol;Acc:VGNC:36323]		protein_coding	1852	23	30047159	30061046	1
ENSBTAG00000000873		-0.341547	3.89534	6.33446	0.0193966	0.0849755		248.459	-0.347779	0.152316	-2.28328	0.022414	0.0914405		SLC13A3	solute carrier family 13 member 3 [Source:VGNC Symbol;Acc:VGNC:34675]		protein_coding	3443	13	75255202	75339020	-1
ENSBTAG00000000874		-0.180678	7.94326	9.54052	0.00524634	0.0346166		4106.3	-0.18325	0.069273	-2.64532	0.00816129	0.0432187		CAST	calpastatin [Source:VGNC Symbol;Acc:VGNC:26790]		protein_coding	4550	7	96033978	96167151	1
ENSBTAG00000000875		0.344785	4.65566	17.5982	0.00035607	0.00605744		418.056	0.339218	0.0870777	3.89557	9.79674e-05	0.00151018		CEP131	centrosomal protein 131 [Source:VGNC Symbol;Acc:VGNC:27192]		protein_coding	3706	19	51500747	51517013	1
ENSBTAG00000000877		0.140776	3.55176	1.49115	0.234603	0.439365		192.8	0.137256	0.114102	1.20292	0.229006	0.443338		ETFBKMT	electron transfer flavoprotein subunit beta lysine methyltransferase [Source:VGNC Symbol;Acc:VGNC:28620]		protein_coding	801	5	78272231	78279920	-1
ENSBTAG00000000878		-0.0388906	7.52939	0.865108	0.362125	0.573902		3078.96	-0.0413513	0.0435477	-0.949563	0.342335	0.563965		RB1CC1	RB1 inducible coiled-coil 1 [Source:VGNC Symbol;Acc:VGNC:33769]		protein_coding	5897	14	21493003	21523152	-1
ENSBTAG00000000879		0.144553	4.79178	4.05398	0.0561043	0.173095		459.101	0.140623	0.0718445	1.95732	0.0503099	0.161846		C14H8orf33	chromosome 14 C8orf33 homolog [Source:NCBI gene (formerly Entrezgene);Acc:513585]		protein_coding	1248	14	303633	305704	1
ENSBTAG00000000880		0.0715632	4.89965	0.697644	0.412304	0.618529		495.205	0.0701755	0.0896927	0.7824	0.43398	0.650988		GINM1	glycoprotein integral membrane 1 [Source:VGNC Symbol;Acc:VGNC:29359]		protein_coding	1352	9	86800152	86818093	1
ENSBTAG00000000885		-0.176283	0.187561	0.58045	0.454	0.655382		16.9554	-0.174985	0.294866	-0.593437	0.552889	0.747679					protein_coding	963	8	98172180	98176461	-1
ENSBTAG00000000892		0.0335955	2.4527	0.0765102	0.784593	0.885519		89.2578	0.0320763	0.132304	0.242443	0.808437	0.902405		CGAS	cyclic GMP-AMP synthase [Source:VGNC Symbol;Acc:VGNC:31271]		protein_coding	2400	9	12934833	12958092	-1
ENSBTAG00000000894		-0.205719	8.0902	15.9544	0.000584698	0.00835004		4547.35	-0.208071	0.0618143	-3.36606	0.000762508	0.0071506		PGK1	phosphoglycerate kinase 1 [Source:VGNC Symbol;Acc:VGNC:32789]		protein_coding	1807	X	74244893	74267571	-1
ENSBTAG00000000895		-0.0769105	3.0269	0.380246	0.543623	0.727449		133.775	-0.0794677	0.130519	-0.608862	0.542616	0.740671		TAF9B	TATA-box binding protein associated factor 9b [Source:VGNC Symbol;Acc:VGNC:35583]		protein_coding	1215	X	74231999	74256028	1
ENSBTAG00000000897		-0.311667	7.40647	22.0487	0.000103145	0.00282403		2825.45	-0.313992	0.0717511	-4.37613	1.20804e-05	0.000296316		IQGAP2	IQ motif containing GTPase activating protein 2 [Source:VGNC Symbol;Acc:VGNC:30259]		protein_coding	6398	10	7624974	7934460	1
ENSBTAG00000000898		-0.220086	2.37483	2.4162	0.133954	0.304518		84.4767	-0.222634	0.155226	-1.43426	0.151499	0.336869		F2RL2	coagulation factor II thrombin receptor like 2 [Source:VGNC Symbol;Acc:VGNC:28685]		protein_coding	2862	10	7846836	7854604	-1
ENSBTAG00000000900		-0.458622	6.03218	42.0317	1.39353e-06	0.000198346		1087.47	-0.460428	0.0676643	-6.80459	1.0134e-11	2.59633e-09		LRRC8C	leucine rich repeat containing 8 VRAC subunit C [Source:VGNC Symbol;Acc:VGNC:31031]		protein_coding	3329	3	53555337	53648204	-1
ENSBTAG00000000902		0.216447	8.97694	5.91494	0.0236073	0.0966603		8371.77	0.21549	0.0882521	2.44175	0.0146162	0.0665601		OGT	O-linked N-acetylglucosamine (GlcNAc) transferase [Source:NCBI gene (formerly Entrezgene);Acc:532053]		protein_coding	4756	X	79093648	79135279	-1
ENSBTAG00000000911		-0.00804098	6.57971	0.00896813	0.925386	0.964359		1598.82	-0.00950789	0.103889	-0.0915201	0.927079	0.965441		UBE2H	ubiquitin conjugating enzyme E2 H [Source:VGNC Symbol;Acc:VGNC:36583]		protein_coding	2320	4	93649542	93748886	-1
ENSBTAG00000000913		0.0114813	5.53106	0.0196154	0.889855	0.944881		769.307	0.00807306	0.0875054	0.0922579	0.926493	0.96512		UQCR10	ubiquinol-cytochrome c reductase, complex III subunit X [Source:VGNC Symbol;Acc:VGNC:36693]		protein_coding	462	17	68887320	68889515	1
ENSBTAG00000000917		-0.171258	1.60885	0.828354	0.372337	0.582659		49.1105	-0.174994	0.216196	-0.809422	0.418272	0.636728		BMP1	bone morphogenetic protein 1 [Source:VGNC Symbol;Acc:VGNC:26514]		protein_coding	3579	8	69478799	69526082	1
ENSBTAG00000000918		0.366795	5.84444	18.666	0.000261061	0.00504403		952.229	0.366203	0.0850468	4.3059	1.66309e-05	0.000379753		ERMARD	ER membrane associated RNA degradation [Source:VGNC Symbol;Acc:VGNC:28590]		protein_coding	2867	9	103548775	103577979	1
ENSBTAG00000000920		0.397951	6.48269	27.6131	2.6078e-05	0.00121653		1485.43	0.393713	0.0826665	4.76267	1.9105e-06	6.6324e-05		DNAH17	dynein axonemal heavy chain 17 [Source:VGNC Symbol;Acc:VGNC:28124]		protein_coding	13470	19	53691404	53787907	1
ENSBTAG00000000928		-0.56143	2.87279	12.289	0.00193502	0.0179581		120.478	-0.567294	0.177991	-3.1872	0.00143657	0.0117512		SPECC1	sperm antigen with calponin homology and coiled-coil domains 1 [Source:VGNC Symbol;Acc:VGNC:35200]		protein_coding	1221	19	33522158	33592103	-1
ENSBTAG00000000933		0.419345	1.51135	4.78336	0.039335	0.136		45.2211	0.420525	0.202575	2.0759	0.0379031	0.133048		CCDC183	coiled-coil domain containing 183 [Source:VGNC Symbol;Acc:VGNC:26878]		protein_coding	1863	11	105898128	105908460	1
ENSBTAG00000000936		-0.152857	0.714779	0.580426	0.454009	0.655382		25.6092	-0.154497	0.244389	-0.632178	0.527271	0.729253		SLC39A2	solute carrier family 39 member 2 [Source:VGNC Symbol;Acc:VGNC:34863]		protein_coding	1541	10	26094678	26097587	-1
ENSBTAG00000000937		-0.180255	5.65555	7.13456	0.0137527	0.0667571		841.064	-0.183547	0.0816427	-2.24817	0.0245654	0.0978468		ITPRID2	ITPR interacting domain containing 2 [Source:VGNC Symbol;Acc:VGNC:35311]		protein_coding	5338	2	14654230	14751034	-1
ENSBTAG00000000939		-0.0618219	4.26958	0.666485	0.422787	0.627494		319.616	-0.0622401	0.0806974	-0.771277	0.440543	0.656432		KIF16B	kinesin family member 16B [Source:VGNC Symbol;Acc:VGNC:30585]		protein_coding	5822	13	10069353	10418278	-1
ENSBTAG00000000940		-0.132273	7.07852	5.39558	0.0295433	0.112333		2251.63	-0.135248	0.0540489	-2.50233	0.0123377	0.0585019		TBCC	tubulin folding cofactor C [Source:VGNC Symbol;Acc:VGNC:35650]		protein_coding	2622	23	16396728	16399349	-1
ENSBTAG00000000941		-0.17256	7.62572	7.25725	0.0130614	0.0643332		3294.99	-0.17567	0.0675724	-2.59973	0.00932963	0.0478241		PLEKHB2	pleckstrin homology domain containing B2 [Source:VGNC Symbol;Acc:VGNC:33010]		protein_coding	3381	2	1920239	1969794	1
ENSBTAG00000000943		-0.0774156	4.27626	0.705018	0.409882	0.616918		320.748	-0.0817295	0.0876696	-0.932245	0.35121	0.573096		ZNF286A	zinc finger protein 286A [Source:NCBI gene (formerly Entrezgene);Acc:789857]		protein_coding	4444	19	33071705	33086901	1
ENSBTAG00000000944		0.097435	6.44222	3.60789	0.0703202	0.199919		1447.02	0.0953024	0.0503523	1.89271	0.0583963	0.178808		LPCAT1	lysophosphatidylcholine acyltransferase 1 [Source:VGNC Symbol;Acc:VGNC:30961]		protein_coding	3512	20	71006062	71048066	1
ENSBTAG00000000945		0.432542	2.75486	11.0316	0.00301729	0.0237417		110.211	0.429327	0.142293	3.0172	0.00255125	0.0183295		ATP2C2	ATPase secretory pathway Ca2+ transporting 2 [Source:VGNC Symbol;Acc:VGNC:26297]		protein_coding	2970	18	10607005	10683673	1
ENSBTAG00000000946		0.248941	3.86824	7.29735	0.0128439	0.0636409		240.875	0.246175	0.0967019	2.54571	0.0109056	0.0536486		MEAK7	MTOR associated protein, eak-7 homolog [Source:VGNC Symbol;Acc:VGNC:35889]		protein_coding	1712	18	10690109	10751195	-1
ENSBTAG00000000948		0.133029	6.33433	2.41549	0.134009	0.304588		1343.33	0.130766	0.0863226	1.51485	0.12981	0.305058		RAB2A	RAB2A, member RAS oncogene family [Source:VGNC Symbol;Acc:VGNC:33637]		protein_coding	1691	14	26181071	26253265	1
ENSBTAG00000000949		0.0219048	4.02969	0.0543426	0.817767	0.90416		269.585	0.0210767	0.0923413	0.228247	0.819454	0.908063		DNAJC9	DnaJ heat shock protein family (Hsp40) member C9 [Source:VGNC Symbol;Acc:VGNC:55985]		protein_coding	1546	28	29287220	29293350	-1
ENSBTAG00000000950		0.0316736	4.95707	0.219939	0.643571	0.79831		515.738	0.0305446	0.0696358	0.438634	0.660927	0.818812		MRPS16	mitochondrial ribosomal protein S16 [Source:VGNC Symbol;Acc:VGNC:31657]		protein_coding	684	28	29296801	29298632	-1
ENSBTAG00000000951		-0.335064	2.64042	4.28207	0.0501181	0.160303		101.213	-0.333978	0.166252	-2.00887	0.0445511	0.149047		JAKMIP3	Janus kinase and microtubule interacting protein 3 [Source:VGNC Symbol;Acc:VGNC:30369]		protein_coding	2681	26	51737604	51822703	1
ENSBTAG00000000955		0.0680792	3.66351	0.35668	0.556282	0.73745		208.704	0.0657522	0.112685	0.583506	0.559553	0.751507		RBM41	RNA binding motif protein 41 [Source:VGNC Symbol;Acc:VGNC:33800]		protein_coding	2356	X	55642103	55717924	-1
ENSBTAG00000000957		0.0101096	5.86693	0.0179941	0.894475	0.94747		971.903	0.00849771	0.0833725	0.101925	0.918816	0.961715		CDKN2AIP	CDKN2A interacting protein [Source:NCBI gene (formerly Entrezgene);Acc:513265]		protein_coding	2668	27	14260409	14263949	1
ENSBTAG00000000959		0.158456	3.65933	4.0234	0.0569669	0.174831		208.3	0.156824	0.0881672	1.77871	0.0752877	0.212226		ZSWIM1	zinc finger SWIM-type containing 1 [Source:VGNC Symbol;Acc:VGNC:37381]		protein_coding	2082	13	74640691	74643705	1
ENSBTAG00000000960		0.132717	0.709489	0.265122	0.611613	0.776707		25.3802	0.135331	0.286627	0.472151	0.636819	0.80393		SPATA25	spermatogenesis associated 25 [Source:VGNC Symbol;Acc:VGNC:35181]		protein_coding	657	13	74644447	74645479	-1
ENSBTAG00000000961		0.284804	1.73508	2.96807	0.0985569	0.250988		53.4408	0.283997	0.187621	1.51368	0.130107	0.305364		NEURL2	neuralized E3 ubiquitin protein ligase 2 [Source:VGNC Symbol;Acc:VGNC:32015]		protein_coding	1603	13	74646008	74648793	-1
ENSBTAG00000000962		0.283698	4.50962	5.78557	0.024783	0.0994524		377.88	0.280171	0.119756	2.33952	0.0193085	0.0818307		STAP1	signal transducing adaptor family member 1 [Source:VGNC Symbol;Acc:VGNC:35358]		protein_coding	2237	6	83291686	83347989	1
ENSBTAG00000000964		0.188231	7.94082	7.65957	0.0110509	0.0574522		4092.24	0.185056	0.0663126	2.79067	0.00525992	0.031427		FCRL5	Fc receptor like 5 [Source:VGNC Symbol;Acc:VGNC:59181]		protein_coding	3789	3	12804191	12868240	1
ENSBTAG00000000966		0.11501	0.312836	0.236521	0.631404	0.790851		18.449	0.108099	0.293193	0.368696	0.712355	0.85092			natural killer cells antigen CD94 [Source:NCBI gene (formerly Entrezgene);Acc:618565]		protein_coding	1019	5	99671846	99678614	-1
ENSBTAG00000000967		0.00527567	4.22707	0.00658513	0.936037	0.970823		310.113	0.00659823	0.0719056	0.0917624	0.926887	0.965319		DET1	DET1 partner of COP1 E3 ubiquitin ligase [Source:VGNC Symbol;Acc:VGNC:49548]		protein_coding	2287	21	19522497	19547431	-1
ENSBTAG00000000974		-0.0923993	6.75452	1.85745	0.186322	0.378571		1795.02	-0.0944698	0.0632949	-1.49253	0.135559	0.31362		IARS1	isoleucyl-tRNA synthetase 1 [Source:VGNC Symbol;Acc:VGNC:30018]		protein_coding	4403	8	83837389	83918620	-1
ENSBTAG00000000977		-0.383204	4.0341	6.04204	0.0226111	0.0941235		272.479	-0.374977	0.172584	-2.17272	0.0298013	0.112745		CADM1	cell adhesion molecule 1 [Source:VGNC Symbol;Acc:VGNC:26694]		protein_coding	1254	15	25721022	26071036	-1
ENSBTAG00000000978		0.0570835	6.46772	1.30019	0.266099	0.475216		1471.75	0.05404	0.043061	1.25496	0.209492	0.418332		ASH2L	ASH2 like, histone lysine methyltransferase complex subunit [Source:VGNC Symbol;Acc:VGNC:49156]		protein_coding	2521	27	33285825	33311648	1
ENSBTAG00000000979		0.0321946	5.95968	0.167943	0.685798	0.827586		1034.31	0.0297224	0.0758483	0.391866	0.695157	0.83957		SMIM19	small integral membrane protein 19 [Source:VGNC Symbol;Acc:VGNC:35018]		protein_coding	2680	27	37368840	37383626	1
ENSBTAG00000000981		-0.190586	2.22808	2.09685	0.161311	0.345234		76.0112	-0.19361	0.152649	-1.26833	0.20468	0.411608		KLHDC8B	kelch domain containing 8B [Source:VGNC Symbol;Acc:VGNC:30640]		protein_coding	1918	22	50854957	50859766	-1
ENSBTAG00000000985		-0.143032	7.02724	4.03767	0.0565627	0.173966		2173.04	-0.14486	0.0722238	-2.00571	0.0448869	0.149545		RAB10	RAB10, member RAS oncogene family [Source:VGNC Symbol;Acc:VGNC:33613]		protein_coding	2274	11	73343471	73408822	-1
ENSBTAG00000000988		0.0125517	5.27694	0.00855171	0.927212	0.965063		640.883	0.00996293	0.13136	0.0758444	0.939543	0.972346		BRCA2	BRCA2 DNA repair associated [Source:VGNC Symbol;Acc:VGNC:26554]		protein_coding	10415	12	28616747	28667820	-1
ENSBTAG00000000990		0.019538	6.11675	0.128925	0.722876	0.850505		1154.86	0.0171079	0.0538442	0.317729	0.75069	0.871993		PSMA2	proteasome 20S subunit alpha 2 [Source:VGNC Symbol;Acc:VGNC:55751]		protein_coding	1439	4	78127061	78137712	1
ENSBTAG00000000991		-0.00586678	3.72979	0.0024719	0.960783	0.983534		219.022	-0.0091871	0.115884	-0.0792784	0.936811	0.970604		MRPL32	mitochondrial ribosomal protein L32 [Source:VGNC Symbol;Acc:VGNC:31631]		protein_coding	757	4	78121755	78126851	-1
ENSBTAG00000000993		0.0559768	6.13034	0.479999	0.495469	0.691993		1166.43	0.0550467	0.0874021	0.62981	0.528819	0.730605		N4BP2L1	NEDD4 binding protein 2 like 1 [Source:VGNC Symbol;Acc:VGNC:53826]		protein_coding	2416	12	28591476	28614349	1
ENSBTAG00000000995		-0.185313	4.77306	3.82395	0.0629776	0.186398		454.736	-0.187342	0.108743	-1.7228	0.0849255	0.230535		TENT5A	terminal nucleotidyltransferase 5A [Source:VGNC Symbol;Acc:VGNC:28815]		protein_coding	2196	9	21497810	21504915	-1
ENSBTAG00000000998		-0.239967	5.18999	9.99983	0.00440999	0.0305362		605.035	-0.237466	0.0730553	-3.2505	0.001152	0.00992413		SLC39A6	solute carrier family 39 member 6 [Source:VGNC Symbol;Acc:VGNC:34866]		protein_coding	1417	24	21007215	21026670	1
ENSBTAG00000001002		-0.370501	7.98344	21.7212	0.000112467	0.00293423		4203.51	-0.372787	0.0798619	-4.66789	3.04313e-06	9.6253e-05		TCF7	transcription factor 7 [Source:VGNC Symbol;Acc:VGNC:35695]		protein_coding	3014	7	45768913	45800957	1
ENSBTAG00000001005		-0.110337	4.23632	1.58538	0.220815	0.42269		312.5	-0.111579	0.087378	-1.27697	0.201613	0.407538		ZNF280B	zinc finger protein 280B [Source:NCBI gene (formerly Entrezgene);Acc:517697]		protein_coding	4822	17	70979569	70990872	-1
ENSBTAG00000001007		-0.154386	2.88662	1.7508	0.198984	0.395376		121.512	-0.150209	0.127455	-1.17853	0.238586	0.454872		SLC25A43	solute carrier family 25 member 43 [Source:VGNC Symbol;Acc:VGNC:34768]		protein_coding	2260	X	3801158	3841711	1
ENSBTAG00000001008		-0.312243	6.80407	13.5412	0.00126596	0.0135273		1857.81	-0.314101	0.0847665	-3.70549	0.000210983	0.00269461		PRF1	perforin 1 [Source:VGNC Symbol;Acc:VGNC:33313]		protein_coding	2716	28	26783286	26788539	-1
ENSBTAG00000001009		-0.106176	8.70786	3.70034	0.0670649	0.193774		6983.6	-0.109307	0.0703478	-1.55381	0.12023	0.290156		HCLS1	hematopoietic cell-specific Lyn substrate 1 [Source:VGNC Symbol;Acc:VGNC:29775]		protein_coding	3109	1	66112082	66145729	-1
ENSBTAG00000001013		-0.0958353	6.20804	0.853478	0.365724	0.577194		1228.94	-0.0973272	0.103196	-0.943127	0.345616	0.567495		SLC30A5	solute carrier family 30 member 5 [Source:VGNC Symbol;Acc:VGNC:34809]		protein_coding	3140	20	10532186	10564537	-1
ENSBTAG00000001014		-0.00351414	4.12109	0.00155269	0.968914	0.985986		287.975	-0.00565771	0.0993604	-0.0569413	0.954592	0.980619		MAPK7	mitogen-activated protein kinase 7 [Source:VGNC Symbol;Acc:VGNC:31222]		protein_coding	3726	19	34084511	34090250	-1
ENSBTAG00000001015		-0.10098	6.85151	4.92409	0.0367971	0.130141		1924.28	-0.103552	0.0518411	-1.99749	0.0457715	0.151507		TM9SF4	transmembrane 9 superfamily member 4 [Source:VGNC Symbol;Acc:VGNC:35913]		protein_coding	4375	13	61622078	61675062	1
ENSBTAG00000001016		0.0473112	5.34324	0.541832	0.469233	0.668574		673.774	0.0464085	0.065013	0.713834	0.47533	0.686943		NAA35	N-alpha-acetyltransferase 35, NatC auxiliary subunit [Source:VGNC Symbol;Acc:VGNC:56977]		protein_coding	2956	8	79167865	79255810	1
ENSBTAG00000001017		-0.394581	5.76692	28.8237	1.97526e-05	0.00101619		905.139	-0.396461	0.0775863	-5.10994	3.22266e-07	1.55341e-05		SLK	STE20 like kinase [Source:VGNC Symbol;Acc:VGNC:34968]		protein_coding	4484	26	24528292	24587108	1
ENSBTAG00000001022		0.0683211	6.71267	1.259	0.273599	0.482822		1749.72	0.0651885	0.0723032	0.901599	0.36727	0.589418		AMDHD2	amidohydrolase domain containing 2 [Source:NCBI gene (formerly Entrezgene);Acc:521401]		protein_coding	3449	25	2016991	2025775	1
ENSBTAG00000001023		0.28481	6.60776	13.0936	0.00147039	0.0148079		1621.79	0.282617	0.0775979	3.64207	0.000270459	0.00323016		ZNF598	zinc finger protein 598, E3 ubiquitin ligase [Source:VGNC Symbol;Acc:VGNC:37309]		protein_coding	2922	25	1550964	1561670	-1
ENSBTAG00000001024		-0.175423	9.14612	12.8436	0.00160014	0.0156951		9441.82	-0.179013	0.0477995	-3.74507	0.000180341	0.00236456		ARID1A	AT-rich interaction domain 1A [Source:VGNC Symbol;Acc:VGNC:26123]		protein_coding	8228	2	126408497	126477461	-1
ENSBTAG00000001027		-0.314537	1.93545	2.81625	0.107067	0.263907		62.0843	-0.313486	0.21564	-1.45374	0.146017	0.328789		SERPINH1	serpin family H member 1 [Source:VGNC Symbol;Acc:VGNC:34480]		protein_coding	2294	15	54737997	54748417	1
ENSBTAG00000001029		0.162089	9.21906	8.57714	0.00762897	0.0447264		9927.83	0.159601	0.0545947	2.92338	0.0034625	0.0231014		RASGRP2	RAS guanyl releasing protein 2 [Source:VGNC Symbol;Acc:VGNC:33748]		protein_coding	2755	29	42969386	42984628	-1
ENSBTAG00000001030		-0.135428	7.66239	9.31729	0.00571464	0.0368308		3375.49	-0.138088	0.0538424	-2.56467	0.0103275	0.0514675		MTMR3	myotubularin related protein 3 [Source:VGNC Symbol;Acc:VGNC:31742]		protein_coding	7373	17	68971211	69102722	1
ENSBTAG00000001032		0.249019	3.13024	3.13834	0.0899332	0.235314		143.107	0.248494	0.144416	1.72069	0.0853078	0.231333		PYGM	glycogen phosphorylase, muscle associated [Source:VGNC Symbol;Acc:VGNC:33589]		protein_coding	3114	29	42985611	42997675	-1
ENSBTAG00000001034		-0.587308	3.6556	14.668	0.000902451	0.0108345		207.913	-0.585474	0.163962	-3.57078	0.000355918	0.00397499		IL18R1	interleukin 18 receptor 1 [Source:VGNC Symbol;Acc:VGNC:30127]		protein_coding	3295	11	7165278	7193294	1
ENSBTAG00000001035		0.150875	8.80119	11.703	0.00237446	0.0203593		7432.34	0.147292	0.0413647	3.56082	0.000369699	0.00408615		SF1	splicing factor 1 [Source:VGNC Symbol;Acc:VGNC:34505]		protein_coding	3182	29	43002801	43016362	-1
ENSBTAG00000001036		-0.0930071	4.75263	1.20194	0.284459	0.494614		447.593	-0.094911	0.089686	-1.05826	0.289937	0.51236		HIBADH	3-hydroxyisobutyrate dehydrogenase [Source:VGNC Symbol;Acc:VGNC:29844]		protein_coding	1820	4	68473794	68614954	1
ENSBTAG00000001037		0.18647	8.3403	12.3348	0.00190468	0.0177834		5393.01	0.183613	0.0487884	3.76346	0.000167577	0.00223378		MAP4K2	mitogen-activated protein kinase kinase kinase kinase 2 [Source:VGNC Symbol;Acc:VGNC:31205]		protein_coding	2922	29	43028075	43040939	-1
ENSBTAG00000001038		-0.066558	7.26776	1.2079	0.283298	0.493488		2568.45	-0.0696347	0.0597424	-1.16558	0.243783	0.461485		SNRPB	small nuclear ribonucleoprotein polypeptides B and B1 [Source:VGNC Symbol;Acc:VGNC:35076]		protein_coding	1130	13	52666467	52675560	1
ENSBTAG00000001042		-0.24708	6.22374	0.316946	0.581071	0.756072		1277.69	-0.223773	0.436789	-0.512315	0.60843	0.785052		MXD1	MAX dimerization protein 1 [Source:VGNC Symbol;Acc:VGNC:31771]		protein_coding	2318	11	68259932	68282685	1
ENSBTAG00000001044		0.133167	4.36169	2.04552	0.166312	0.352141		340.174	0.13155	0.0933905	1.4086	0.158954	0.347652		SUPV3L1	Suv3 like RNA helicase [Source:VGNC Symbol;Acc:VGNC:35483]		protein_coding	2379	28	25555682	25580735	1
ENSBTAG00000001050		-0.490393	4.86046	30.2137	1.44787e-05	0.000866693		480.876	-0.492048	0.0879991	-5.59152	2.25093e-08	1.60177e-06		LDLRAP1	low density lipoprotein receptor adaptor protein 1 [Source:VGNC Symbol;Acc:VGNC:30830]		protein_coding	2898	2	127482749	127508799	-1
ENSBTAG00000001051		-0.130174	4.91771	0.184684	0.6727	0.818527		509.848	-0.0976643	0.323003	-0.302363	0.762375	0.879331		OSCAR	osteoclast associated Ig-like receptor [Source:VGNC Symbol;Acc:VGNC:55068]		protein_coding	1308	18	63283496	63290397	1
ENSBTAG00000001055		0.115558	8.58515	5.50776	0.0280632	0.108412		6402	0.111851	0.0396049	2.82418	0.0047402	0.0291512		HNRNPL	heterogeneous nuclear ribonucleoprotein L [Source:VGNC Symbol;Acc:VGNC:54437]		protein_coding	2395	18	48557658	48569498	-1
ENSBTAG00000001057		-0.167623	5.69228	6.7056	0.0165081	0.0759587		860.681	-0.170746	0.0656374	-2.60135	0.00928577	0.0476378		ARFGAP3	ADP ribosylation factor GTPase activating protein 3 [Source:VGNC Symbol;Acc:VGNC:26063]		protein_coding	2672	5	113619171	113671084	-1
ENSBTAG00000001059		0.0255346	6.10804	0.223492	0.640918	0.796716		1147.15	0.0239007	0.0526075	0.454321	0.649598	0.811681		IDH3G	isocitrate dehydrogenase (NAD(+)) 3 non-catalytic subunit gamma [Source:VGNC Symbol;Acc:VGNC:54635]		protein_coding	1340	X	37002947	37011510	-1
ENSBTAG00000001060		-0.350266	6.54141	23.481	7.11982e-05	0.00228555		1549.95	-0.351545	0.0818127	-4.29695	1.73166e-05	0.000393307		CXCR4	C-X-C motif chemokine receptor 4 [Source:VGNC Symbol;Acc:VGNC:27856]		protein_coding	1755	2	61250082	61253877	1
ENSBTAG00000001061		-0.312393	3.85225	9.70983	0.00491929	0.0330446		238.728	-0.313777	0.105488	-2.97453	0.0029344	0.0202749		PRKCA	protein kinase C alpha [Source:VGNC Symbol;Acc:VGNC:33327]		protein_coding	3388	19	62664531	62970305	1
ENSBTAG00000001066		-0.347094	6.89618	16.4179	0.000507216	0.00757119		1989.09	-0.349764	0.103206	-3.389	0.00070148	0.00668101		PILRA	paired immunoglobin like type 2 receptor alpha [Source:NCBI gene (formerly Entrezgene);Acc:100137734]		protein_coding	2580	25	36137411	36154811	-1
ENSBTAG00000001068		-0.0883717	2.0772	0.412253	0.527277	0.716193		68.3073	-0.0941501	0.161197	-0.584068	0.559175	0.751314		ZCWPW1	zinc finger CW-type and PWWP domain containing 1 [Source:VGNC Symbol;Acc:VGNC:37125]		protein_coding	3045	25	36114316	36138223	1
ENSBTAG00000001069		0.0448117	7.24153	0.845482	0.367527	0.578393		2519.09	0.0431708	0.0421097	1.0252	0.30527	0.527157		TP53	tumor protein p53 [Source:VGNC Symbol;Acc:VGNC:36231]		protein_coding	2160	19	27376072	27388416	-1
ENSBTAG00000001071		0.0250761	5.50201	0.149963	0.702187	0.83676		752.457	0.0237108	0.060017	0.395068	0.692793	0.838499		WRAP53	WD repeat containing antisense to TP53 [Source:VGNC Symbol;Acc:VGNC:36968]		protein_coding	2144	19	27388364	27401531	1
ENSBTAG00000001074		-0.0654991	2.73796	0.266599	0.610629	0.776008		109.461	-0.0699376	0.139589	-0.501025	0.616354	0.790973		SAYSD1	SAYSVFN motif domain containing 1 [Source:VGNC Symbol;Acc:VGNC:34303]		protein_coding	908	23	12969790	12976488	-1
ENSBTAG00000001077		-0.088528	3.78514	0.966687	0.335899	0.547578		227.626	-0.0863372	0.0991102	-0.871123	0.383687	0.604927		OSBPL5	oxysterol binding protein like 5 [Source:VGNC Symbol;Acc:VGNC:32463]		protein_coding	3883	29	48450137	48518334	1
ENSBTAG00000001079		0.165965	2.35185	1.11691	0.301732	0.512761		83.6347	0.161521	0.169399	0.953498	0.340338	0.561939					pseudogene	1095	5	39416844	39421896	-1
ENSBTAG00000001083		-0.338249	4.25495	18.7445	0.000255257	0.00499487		316.755	-0.340134	0.0888339	-3.82888	0.000128728	0.00184041		MAP3K20	mitogen-activated protein kinase kinase kinase 20 [Source:NCBI gene (formerly Entrezgene);Acc:519251]		protein_coding	3066	2	23405489	23558475	-1
ENSBTAG00000001085		-0.341052	2.19635	6.69523	0.016582	0.0760527		74.1563	-0.341626	0.159351	-2.14386	0.0320439	0.11874		FAM20A	FAM20A golgi associated secretory pathway pseudokinase [Source:VGNC Symbol;Acc:VGNC:28785]		protein_coding	1617	19	61658599	61698312	1
ENSBTAG00000001086		-0.221954	4.86632	7.4843	0.0118813	0.0603964		483.129	-0.225202	0.0783768	-2.87333	0.00406168	0.026089		FHL2	four and a half LIM domains 2 [Source:VGNC Symbol;Acc:VGNC:29000]		protein_coding	1255	11	9268665	9316088	-1
ENSBTAG00000001092		0.0616015	2.8337	0.153474	0.6989	0.834927		116.662	0.0626204	0.163654	0.382638	0.701988	0.844442		PHOSPHO2	phosphatase, orphan 2 [Source:VGNC Symbol;Acc:VGNC:32843]		protein_coding	1168	2	26613246	26618722	-1
ENSBTAG00000001096		0.353131	2.29113	7.42073	0.0121993	0.061392		80.4632	0.347159	0.149551	2.32134	0.0202683	0.0850795		PRKRA	protein activator of interferon induced protein kinase EIF2AK2 [Source:VGNC Symbol;Acc:VGNC:33343]		protein_coding	1392	2	18437895	18454695	1
ENSBTAG00000001097		0.250273	-0.0765126	0.762828	0.391615	0.599855		13.8205	0.25924	0.343921	0.753778	0.450982	0.665373		FKBP7	FKBP prolyl isomerase 7 [Source:VGNC Symbol;Acc:VGNC:29026]		protein_coding	903	2	18418695	18426410	1
ENSBTAG00000001098		-0.0429569	4.50778	0.278512	0.602812	0.770892		377.225	-0.0450231	0.0864582	-0.52075	0.602541	0.780662		PLEKHA3	pleckstrin homology domain containing A3 [Source:VGNC Symbol;Acc:VGNC:33005]		protein_coding	2610	2	18388139	18415849	-1
ENSBTAG00000001099		-0.760932	1.67966	14.0967	0.0010544	0.0120061		51.3443	-0.766819	0.215527	-3.55789	0.000373849	0.00411427		PIANP	PILR alpha associated neural protein [Source:VGNC Symbol;Acc:VGNC:32855]		protein_coding	2093	5	103746808	103750911	1
ENSBTAG00000001101		0.0329679	2.2544	0.0563841	0.814441	0.902585		77.4601	0.0339532	0.14955	0.227036	0.820396	0.908644		IFNLR1	interferon lambda receptor 1 [Source:VGNC Symbol;Acc:VGNC:30061]		protein_coding	4232	2	128718562	128742668	1
ENSBTAG00000001104		0.651941	1.16986	14.1181	0.00104705	0.0119543		35.5784	0.65157	0.213655	3.04963	0.00229124	0.0168006		CMTM4	CKLF like MARVEL transmembrane domain containing 4 [Source:VGNC Symbol;Acc:VGNC:27484]		protein_coding	1257	18	34357740	34436354	-1
ENSBTAG00000001105		-0.180527	5.26094	3.71468	0.0665756	0.192792		638.23	-0.182073	0.101615	-1.7918	0.0731654	0.208185		ANXA4	annexin A4 [Source:VGNC Symbol;Acc:VGNC:25966]		protein_coding	2049	11	68096833	68171538	1
ENSBTAG00000001107		0.00484575	5.98848	0.00624514	0.937706	0.97121		1056.73	0.00260203	0.0558663	0.046576	0.962851	0.983119		CACYBP	calcyclin binding protein [Source:VGNC Symbol;Acc:VGNC:26693]		protein_coding	1200	16	56231860	56242610	1
ENSBTAG00000001108		-0.0216412	6.38116	0.036642	0.850047	0.921322		1386.42	-0.0227206	0.113589	-0.200025	0.841461	0.920574		GMCL1	germ cell-less 1, spermatogenesis associated [Source:NCBI gene (formerly Entrezgene);Acc:513934]		protein_coding	2936	11	68176875	68232649	1
ENSBTAG00000001109		-0.079985	4.30988	1.10787	0.303651	0.514607		328.779	-0.0851012	0.0806959	-1.05459	0.291612	0.514465		MRPS14	mitochondrial ribosomal protein S14 [Source:VGNC Symbol;Acc:VGNC:97288]		protein_coding	622	16	56248846	56268263	-1
ENSBTAG00000001110		-0.332429	3.66849	11.2696	0.00276989	0.0225427		210.145	-0.335731	0.115757	-2.90031	0.00372792	0.0243895		SLC16A5	solute carrier family 16 member 5 [Source:VGNC Symbol;Acc:VGNC:34691]		protein_coding	2066	19	56339626	56360049	-1
ENSBTAG00000001112		0.459008	4.25639	10.1915	0.00428709	0.0299412		315.169	0.449148	0.143758	3.12433	0.0017821	0.0139115		SMOX	spermine oxidase [Source:VGNC Symbol;Acc:VGNC:35028]		protein_coding	2249	13	50950179	50985484	-1
ENSBTAG00000001113		0.0580581	4.32274	0.631127	0.435191	0.639606		331.207	0.057516	0.0782929	0.734626	0.462567	0.675729		NDUFAF7	NADH:ubiquinone oxidoreductase complex assembly factor 7 [Source:VGNC Symbol;Acc:VGNC:31959]		protein_coding	1641	11	19659154	19675873	1
ENSBTAG00000001114		0.0249131	8.17987	0.152377	0.699923	0.835368		4832.78	0.0226154	0.0617736	0.366101	0.71429	0.852516		PRKD3	protein kinase D3 [Source:VGNC Symbol;Acc:VGNC:33338]		protein_coding	3784	11	19680235	19765027	-1
ENSBTAG00000001116		0.181335	2.50394	2.10419	0.160611	0.343936		92.1316	0.181114	0.142476	1.27119	0.203661	0.410397		P4HA2	prolyl 4-hydroxylase subunit alpha 2 [Source:VGNC Symbol;Acc:VGNC:32536]		protein_coding	2428	7	22185073	22218084	1
ENSBTAG00000001117		-0.373208	2.94152	8.6689	0.00735712	0.0436925		125.419	-0.372076	0.136734	-2.72117	0.00650514	0.0366935		ANKRD50	ankyrin repeat domain 50 [Source:VGNC Symbol;Acc:VGNC:25934]		protein_coding	5757	17	33093747	33168247	1
ENSBTAG00000001120		0.206645	2.6601	1.69837	0.2056	0.403947		103.466	0.215378	0.18208	1.18288	0.236858	0.452588		CORO6	coronin 6 [Source:VGNC Symbol;Acc:VGNC:27625]		protein_coding	2597	19	20865348	20873587	-1
ENSBTAG00000001123		0.278669	5.21967	18.1607	0.000302029	0.00548794		617.85	0.277334	0.0615341	4.507	6.57498e-06	0.000178823		SNRNP48	small nuclear ribonucleoprotein U11/U12 subunit 48 [Source:VGNC Symbol;Acc:VGNC:35072]		protein_coding	1082	23	47800492	47816538	-1
ENSBTAG00000001124		-0.13541	3.56677	2.85813	0.104637	0.259999		195.35	-0.133642	0.095592	-1.39805	0.1621	0.352008		GALC	galactosylceramidase [Source:VGNC Symbol;Acc:VGNC:29217]		protein_coding	2696	10	99667901	99724558	-1
ENSBTAG00000001125		-0.279561	4.00246	1.28238	0.271875	0.480906		268.385	-0.271671	0.276185	-0.983657	0.325284	0.547076		ADAMDEC1	ADAM-like, decysin 1 [Source:NCBI gene (formerly Entrezgene);Acc:505890]		protein_coding	2341	8	71596638	71622275	1
ENSBTAG00000001126		-0.248223	6.77749	7.79004	0.0105141	0.0558399		1830.08	-0.250178	0.0959565	-2.6072	0.00912861	0.0470195		BMP2K	BMP2 inducible kinase [Source:NCBI gene (formerly Entrezgene);Acc:505766]		protein_coding	9139	6	93534456	93652748	1
ENSBTAG00000001131		0.299572	6.68047	11.8871	0.00222563	0.0195948		1704.31	0.297587	0.08636	3.44589	0.000569188	0.00566534		SLC12A9	solute carrier family 12 member 9 [Source:VGNC Symbol;Acc:VGNC:34672]		protein_coding	3809	25	35789614	35799221	-1
ENSBTAG00000001132		0.0402625	4.52121	0.216016	0.646531	0.800431		380.133	0.041008	0.0911874	0.449711	0.652919	0.813195		GTDC1	glycosyltransferase like domain containing 1 [Source:VGNC Symbol;Acc:VGNC:29690]		protein_coding	2911	2	52388547	52825730	1
ENSBTAG00000001133		-0.0841479	5.28102	1.16788	0.291215	0.502217		645.512	-0.08633	0.0783922	-1.10126	0.270785	0.492502		VWA8	von Willebrand factor A domain containing 8 [Source:VGNC Symbol;Acc:VGNC:36856]		protein_coding	6614	12	11675264	12071822	-1
ENSBTAG00000001134		0.248224	7.71249	16.8718	0.000442076	0.00692095		3490.97	0.244949	0.0568495	4.30873	1.64193e-05	0.000376264		SRRT	serrate, RNA effector molecule [Source:VGNC Symbol;Acc:VGNC:35296]		protein_coding	4482	25	35768779	35784480	-1
ENSBTAG00000001136		-0.414118	2.94208	14.4405	0.000943034	0.0111958		126.277	-0.418926	0.128144	-3.26917	0.00107862	0.00943151		ELAPOR1	endosome-lysosome associated apoptosis and autophagy regulator 1 [Source:VGNC Symbol;Acc:VGNC:30567]		protein_coding	1533	3	34200677	34215659	-1
ENSBTAG00000001137		-0.0607706	7.25184	1.2137	0.282174	0.492527		2543.45	-0.0638925	0.0614597	-1.03958	0.298533	0.520654		CLTA	clathrin light chain A [Source:VGNC Symbol;Acc:VGNC:27469]		protein_coding	1110	8	60474074	60491846	1
ENSBTAG00000001139		0.879604	0.773924	17.081	0.000415193	0.00669009		26.4448	0.89669	0.259871	3.45051	0.00055952	0.00558648		ACHE	acetylcholinesterase (Cartwright blood group) [Source:NCBI gene (formerly Entrezgene);Acc:540446]		protein_coding	2698	25	35762361	35768977	1
ENSBTAG00000001140		0.119813	4.50467	2.74468	0.111374	0.269901		376.567	0.116914	0.077965	1.49958	0.133724	0.310665		IAH1	isoamyl acetate hydrolyzing esterase 1 (putative) [Source:VGNC Symbol;Acc:VGNC:30016]		protein_coding	1016	11	87961968	87973214	-1
ENSBTAG00000001141		-0.211584	5.96251	16.6925	0.000466642	0.00719885		1037.7	-0.214627	0.0560305	-3.83054	0.000127864	0.0018342		ADAM17	ADAM metallopeptidase domain 17 [Source:VGNC Symbol;Acc:VGNC:25607]		protein_coding	2478	11	87917749	87960440	1
ENSBTAG00000001142		-0.0652566	6.28733	0.818276	0.37521	0.58501		1299.19	-0.0680222	0.0714098	-0.952561	0.340813	0.562532		GNE	glucosamine (UDP-N-acetyl)-2-epimerase/N-acetylmannosamine kinase [Source:VGNC Symbol;Acc:VGNC:56970]		protein_coding	5667	8	60494277	60528253	-1
ENSBTAG00000001143		-0.153029	6.97948	5.96861	0.0227941	0.0944984		2102.88	-0.154748	0.0603738	-2.56317	0.0103723	0.0516396			interferon-induced guanylate-binding protein 1 [Source:NCBI gene (formerly Entrezgene);Acc:512486]		protein_coding	2481	3	54148968	54165067	-1
ENSBTAG00000001144		0.0164256	5.56318	0.0773972	0.783381	0.884616		785.633	0.0127353	0.055379	0.229966	0.818118	0.907446		NAA20	N-alpha-acetyltransferase 20, NatB catalytic subunit [Source:VGNC Symbol;Acc:VGNC:57011]		protein_coding	1101	13	39584264	39602876	1
ENSBTAG00000001146		-0.458493	6.93459	42.2416	1.3423e-06	0.000197642		2035.04	-0.461335	0.0680891	-6.77546	1.24011e-11	2.83674e-09		HIVEP2	HIVEP zinc finger 2 [Source:VGNC Symbol;Acc:VGNC:96543]		protein_coding	7855	9	80196707	80237534	-1
ENSBTAG00000001151		0.12833	1.74464	0.666731	0.422702	0.627494		54.2204	0.123141	0.178807	0.688683	0.491023	0.700601		APLP1	amyloid beta precursor like protein 1 [Source:VGNC Symbol;Acc:VGNC:26019]		protein_coding	2418	18	46566807	46576567	1
ENSBTAG00000001152		0.0599271	1.16768	0.0629776	0.804114	0.896102		35.496	0.051905	0.259059	0.20036	0.841199	0.920574		TLE6	TLE family member 6, subcortical maternal complex member [Source:VGNC Symbol;Acc:VGNC:52895]		protein_coding	1799	7	20778581	20790166	-1
ENSBTAG00000001153		0.0566655	2.53461	0.183626	0.672325	0.818288		94.2783	0.0506964	0.141649	0.357901	0.720417	0.856394		TLE2	TLE family member 2, transcriptional corepressor [Source:VGNC Symbol;Acc:VGNC:49981]		protein_coding	2966	7	20747877	20777774	1
ENSBTAG00000001156		-0.0311566	5.95862	0.227637	0.637855	0.794793		1034.01	-0.0339559	0.0686054	-0.494946	0.620638	0.793124		ST3GAL1	ST3 beta-galactoside alpha-2,3-sialyltransferase 1 [Source:VGNC Symbol;Acc:VGNC:35331]		protein_coding	1886	14	7865552	7951420	1
ENSBTAG00000001160		0.0923772	6.00397	2.2943	0.143687	0.320221		1066.12	0.0884185	0.0632916	1.397	0.162413	0.35239		GMEB1	glucocorticoid modulatory element binding protein 1 [Source:VGNC Symbol;Acc:VGNC:29432]		protein_coding	2765	2	124758268	124785888	-1
ENSBTAG00000001161		-0.0105539	5.99452	0.0105984	0.918938	0.961013		1060.23	-0.0126285	0.101829	-0.124016	0.901302	0.952613		SINHCAF	SIN3-HDAC complex associated factor [Source:VGNC Symbol;Acc:VGNC:34626]		protein_coding	2714	5	78658638	78688163	1
ENSBTAG00000001163		0.478395	0.982566	5.78853	0.024709	0.099315		30.8079	0.479642	0.23739	2.02048	0.0433335	0.145658		MACROH2A2	macroH2A.2 histone [Source:VGNC Symbol;Acc:VGNC:55987]		protein_coding	1937	28	26293095	26345874	1
ENSBTAG00000001164		0.0218374	5.19007	0.0898578	0.767093	0.875159		606.17	0.0192023	0.0750467	0.255871	0.79805	0.897889		ACAD10	acyl-CoA dehydrogenase family, member 10 [Source:NCBI gene (formerly Entrezgene);Acc:511425]		protein_coding	4099	17	55349801	55448734	1
ENSBTAG00000001165		0.240167	1.38387	2.11143	0.159923	0.343115		41.3906	0.240642	0.193539	1.24338	0.213729	0.423964		AIFM2	apoptosis inducing factor mitochondria associated 2 [Source:VGNC Symbol;Acc:VGNC:25762]		protein_coding	2201	28	26345865	26363247	-1
ENSBTAG00000001168		-0.0396886	5.96205	0.682854	0.417229	0.622819		1036.61	-0.0399467	0.0501936	-0.795853	0.426118	0.643319		BRAP	BRCA1 associated protein [Source:VGNC Symbol;Acc:VGNC:26552]		protein_coding	2779	17	55314762	55345115	-1
ENSBTAG00000001171		-0.163386	5.42466	8.05937	0.00938667	0.0518067		713.52	-0.163257	0.0601728	-2.71313	0.00666505	0.0373815		OGFOD1	2-oxoglutarate and iron dependent oxygenase domain containing 1 [Source:VGNC Symbol;Acc:VGNC:32408]		protein_coding	2288	18	24154462	24184693	-1
ENSBTAG00000001173		-0.026538	2.73599	0.0412509	0.840869	0.916492		109.492	-0.0225172	0.146285	-0.153927	0.877668	0.939607		PLXNA2	plexin A2 [Source:VGNC Symbol;Acc:VGNC:58398]		protein_coding	6439	16	75116092	75349323	1
ENSBTAG00000001174		0.0495865	4.91992	0.426327	0.520373	0.71051		501.985	0.0459397	0.0750674	0.611979	0.540551	0.739184		MRPL15	mitochondrial ribosomal protein L15 [Source:VGNC Symbol;Acc:VGNC:31619]		protein_coding	2364	14	22017167	22023197	1
ENSBTAG00000001178		0.0818385	6.04354	1.0589	0.314334	0.526126		1096.79	0.0797268	0.0830723	0.959728	0.337192	0.559005		USPL1	ubiquitin specific peptidase like 1 [Source:VGNC Symbol;Acc:VGNC:36740]		protein_coding	4748	12	30183487	30206285	-1
ENSBTAG00000001179		0.0531657	6.90484	0.935938	0.343546	0.55552		1997.72	0.0498788	0.0566156	0.881008	0.378314	0.600239		TEP1	telomerase associated protein 1 [Source:VGNC Symbol;Acc:VGNC:35745]		protein_coding	7991	10	26715137	26748582	1
ENSBTAG00000001181		-0.119958	4.66637	2.68875	0.114881	0.275792		420.957	-0.117732	0.0767949	-1.53307	0.125258	0.297795		RPS6KC1	ribosomal protein S6 kinase C1 [Source:VGNC Symbol;Acc:VGNC:34148]		protein_coding	4415	16	70348824	70552926	-1
ENSBTAG00000001182		0.0450306	7.93977	0.18892	0.668274	0.815528		4087.83	0.0433018	0.102442	0.422697	0.672517	0.826496		SEPTIN7	septin 7 [Source:VGNC Symbol;Acc:VGNC:53670]		protein_coding	2572	4	61204174	61302729	-1
ENSBTAG00000001183		-0.0868048	2.89814	0.428708	0.519221	0.709842		122.768	-0.080303	0.143208	-0.560745	0.574971	0.761752		KLHL33	kelch like family member 33 [Source:VGNC Symbol;Acc:VGNC:30659]		protein_coding	4405	10	26692917	26702595	1
ENSBTAG00000001185		-0.0654736	6.60125	1.5873	0.220544	0.422445		1617.49	-0.067553	0.0622022	-1.08602	0.277469	0.500241		KMT5B	lysine methyltransferase 5B [Source:NCBI gene (formerly Entrezgene);Acc:767828]		protein_coding	3342	29	45668456	45718688	-1
ENSBTAG00000001188		-0.18426	3.54584	3.97658	0.058317	0.177444		192.257	-0.188639	0.101721	-1.85449	0.0636697	0.189763		ROM1	retinal outer segment membrane protein 1 [Source:VGNC Symbol;Acc:VGNC:34084]		protein_coding	2057	29	40955641	40959667	1
ENSBTAG00000001189		0.109583	8.05502	3.85576	0.0619724	0.184989		4432.29	0.106439	0.05589	1.90444	0.0568535	0.176001		AP1B1	adaptor related protein complex 1 subunit beta 1 [Source:VGNC Symbol;Acc:VGNC:25976]		protein_coding	3949	17	68597309	68647088	-1
ENSBTAG00000001192		0.297218	5.54375	9.10599	0.00620064	0.0391282		775.84	0.294463	0.0987979	2.98046	0.0028782	0.0200542		STX12	syntaxin 12 [Source:VGNC Symbol;Acc:VGNC:35432]		protein_coding	2087	2	125550304	125585869	-1
ENSBTAG00000001193		0.268081	8.43813	15.2061	0.000738563	0.0097536		5785.01	0.265005	0.0762324	3.47628	0.00050843	0.00521874		UNC93B1	unc-93 homolog B1, TLR signaling regulator [Source:VGNC Symbol;Acc:VGNC:49587]		protein_coding	2463	29	45516976	45527213	-1
ENSBTAG00000001197		0.125388	6.62604	2.15683	0.155696	0.336886		1642.03	0.123344	0.0776852	1.58775	0.112344	0.277221		SLAMF7	SLAM family member 7 [Source:VGNC Symbol;Acc:VGNC:34655]		protein_coding	1982	3	8848948	8864962	-1
ENSBTAG00000001198		-0.31093	7.85345	13.2514	0.00140868	0.0143496		3848.66	-0.312511	0.0817741	-3.82164	0.000132567	0.00187438		GIMAP7	GTPase, IMAP family member 7 [Source:NCBI gene (formerly Entrezgene);Acc:530031]		protein_coding	894	4	112958076	112958969	-1
ENSBTAG00000001199		-0.0202762	5.45165	0.102508	0.751777	0.865408		726.901	-0.023992	0.0579719	-0.413855	0.67898	0.831094		DAP3	death associated protein 3 [Source:VGNC Symbol;Acc:VGNC:27876]		protein_coding	2336	3	15051165	15090850	-1
ENSBTAG00000001204		0.368303	2.41904	5.34313	0.0302652	0.113928		87.2519	0.367038	0.169296	2.16802	0.0301571	0.113728		JCAD	junctional cadherin 5 associated [Source:VGNC Symbol;Acc:VGNC:56189]		protein_coding	4600	13	35028262	35105654	-1
ENSBTAG00000001207		-0.012898	0.0215055	0.00190494	0.96557	0.985047		15.1038	-0.0375117	0.365633	-0.102594	0.918285	0.961715		SERPINB8	serpin peptidase inhibitor, clade B (ovalbumin), member 8 [Source:NCBI gene (formerly Entrezgene);Acc:513825]		protein_coding	1299	24	12393116	12415022	-1
ENSBTAG00000001212		-0.0985509	8.1534	2.6327	0.118527	0.281846		4747.41	-0.101043	0.06215	-1.6258	0.103993	0.263322		SSR2	signal sequence receptor subunit 2 [Source:VGNC Symbol;Acc:VGNC:35320]		protein_coding	1120	3	14754110	14760797	1
ENSBTAG00000001213		0.324878	3.38515	10.1689	0.00413998	0.0293487		172.286	0.329461	0.111194	2.96292	0.00304732	0.0208749					protein_coding	2121	21	247253	256180	-1
ENSBTAG00000001219		0.25965	11.1002	18.0407	0.000312755	0.00559553		36595.8	0.255808	0.0631872	4.04841	5.1567e-05	0.000925173					protein_coding	1788	21	67102	78036	-1
ENSBTAG00000001223		0.0464554	4.35025	0.121687	0.730544	0.854453		337.314	0.0465338	0.132901	0.35014	0.726233	0.858681		CAAP1	caspase activity and apoptosis inhibitor 1 [Source:VGNC Symbol;Acc:VGNC:26660]		protein_coding	2263	8	17332181	17403912	1
ENSBTAG00000001224		0.264552	6.36905	17.878	0.000327977	0.00576076		1373.41	0.262971	0.060127	4.37358	1.22224e-05	0.000297659		ATP9B	ATPase phospholipid transporting 9B (putative) [Source:NCBI gene (formerly Entrezgene);Acc:510301]		protein_coding	3855	24	879074	1029386	-1
ENSBTAG00000001225		-0.014107	7.30595	0.064303	0.802108	0.89471		2634.35	-0.0161078	0.0528467	-0.304801	0.760517	0.878074		RBM14	RNA binding motif protein 14 [Source:VGNC Symbol;Acc:VGNC:56277]		protein_coding	2819	29	44653764	44663023	1
ENSBTAG00000001228		0.14495	2.9031	2.76066	0.110395	0.268214		122.813	0.147786	0.110964	1.33183	0.182915	0.381291		CEND1	cell cycle exit and neuronal differentiation 1 [Source:VGNC Symbol;Acc:VGNC:27173]		protein_coding	1666	29	50575224	50578174	1
ENSBTAG00000001229		0.112431	4.20977	2.02702	0.16816	0.354858		305.907	0.112627	0.0845712	1.33174	0.182947	0.381291		SLC25A22	solute carrier family 25 member 22 [Source:VGNC Symbol;Acc:VGNC:34750]		protein_coding	2521	29	50569809	50574869	1
ENSBTAG00000001233		-0.333941	4.20463	2.76964	0.112037	0.270892		306.817	-0.322665	0.202099	-1.59657	0.110362	0.274247		MPZL3	myelin protein zero like 3 [Source:VGNC Symbol;Acc:VGNC:31594]		protein_coding	3546	15	28913768	28940892	-1
ENSBTAG00000001235		0.115946	5.70535	1.49168	0.234522	0.439348		866.327	0.112919	0.0963378	1.17211	0.241152	0.458264		CD200R1L	CD200 receptor 1-like [Source:NCBI gene (formerly Entrezgene);Acc:516008]		protein_coding	2261	1	57639751	57681112	-1
ENSBTAG00000001242		0.255932	0.897934	1.28714	0.268445	0.476748		28.9574	0.252516	0.260326	0.969999	0.332047	0.553772		ADRB1	adrenoceptor beta 1 [Source:VGNC Symbol;Acc:VGNC:50130]		protein_coding	1545	26	34512776	34514320	1
ENSBTAG00000001243		-0.171767	2.89371	2.75554	0.110707	0.268744		122.275	-0.177147	0.118905	-1.48982	0.136272	0.314588		AP3M2	adaptor related protein complex 3 subunit mu 2 [Source:VGNC Symbol;Acc:VGNC:25990]		protein_coding	2443	27	37031655	37049363	1
ENSBTAG00000001246		-0.0931706	8.11611	4.33569	0.0488182	0.157432		4629.13	-0.0959327	0.0451617	-2.12421	0.033653	0.122784		ATP1A1	ATPase Na+/K+ transporting subunit alpha 1 [Source:VGNC Symbol;Acc:VGNC:26282]		protein_coding	3864	3	26886560	26919931	-1
ENSBTAG00000001252		-0.138684	5.55119	3.7712	0.0646861	0.189491		777.565	-0.139645	0.075531	-1.84885	0.0644797	0.191333		HIVEP1	HIVEP zinc finger 1 [Source:VGNC Symbol;Acc:VGNC:96542]		protein_coding	9484	23	44281855	44414520	-1
ENSBTAG00000001254		0.00309665	5.18607	0.00107784	0.974098	0.987576		604.956	0.00132596	0.0954061	0.013898	0.988911	0.994756		ANKRD46	ankyrin repeat domain 46 [Source:VGNC Symbol;Acc:VGNC:25932]		protein_coding	2736	14	63800447	63868200	1
ENSBTAG00000001257		0.058001	3.07844	0.350567	0.559659	0.740012		139.099	0.0574862	0.110606	0.519738	0.603246	0.780879		AGTPBP1	ATP/GTP binding protein 1 [Source:VGNC Symbol;Acc:VGNC:25744]		protein_coding	4133	8	78856517	79055459	-1
ENSBTAG00000001258		0.00313475	5.95297	0.000616141	0.980437	0.991192		1030.76	0.00344445	0.124547	0.0276558	0.977937	0.990228		TMEM50B	transmembrane protein 50B [Source:VGNC Symbol;Acc:VGNC:36093]		protein_coding	2049	1	2046733	2083566	1
ENSBTAG00000001269		-0.0271223	5.12047	0.133421	0.718302	0.847452		578.293	-0.0292502	0.0790913	-0.369828	0.71151	0.850546		TMEM165	transmembrane protein 165 [Source:VGNC Symbol;Acc:VGNC:35990]		protein_coding	1963	6	70838726	70865828	1
ENSBTAG00000001273		-0.418064	4.87774	7.75238	0.0112863	0.0581567		491.266	-0.414211	0.161758	-2.56069	0.0104465	0.0519488		NLRP3	NLR family pyrin domain containing 3 [Source:VGNC Symbol;Acc:VGNC:32117]		protein_coding	3679	7	40663606	40710647	1
ENSBTAG00000001274		-0.154079	0.302207	0.656592	0.451931	0.653266		18.653	-0.155681	0.270951	-0.574573	0.56558	0.755404		PPM1L	protein phosphatase, Mg2+/Mn2+ dependent 1L [Source:VGNC Symbol;Acc:VGNC:33216]		protein_coding	1083	1	106405113	106727070	-1
ENSBTAG00000001279		0.685571	2.20573	13.1694	0.00143339	0.0145267		75.0991	0.673567	0.194771	3.45826	0.00054368	0.00546626		MPP2	membrane palmitoylated protein 2 [Source:VGNC Symbol;Acc:VGNC:31583]		protein_coding	5014	19	43761909	43789395	-1
ENSBTAG00000001280		-0.134126	4.01514	3.78482	0.0642399	0.188655		266.969	-0.139002	0.0776036	-1.79118	0.0732637	0.20828		CLPB	caseinolytic mitochondrial matrix peptidase chaperone subunit B [Source:VGNC Symbol;Acc:VGNC:27458]		protein_coding	2123	15	51880779	52022991	-1
ENSBTAG00000001282		0.0270284	5.88288	0.0747724	0.787018	0.887163		979.373	0.0246784	0.101082	0.244143	0.80712	0.902124		RALGAPA1	Ral GTPase activating protein catalytic subunit alpha 1 [Source:VGNC Symbol;Acc:VGNC:33701]		protein_coding	7770	21	45775690	45986337	-1
ENSBTAG00000001283		-0.249366	6.08248	15.8301	0.000607629	0.00856295		1129.64	-0.251621	0.0713437	-3.52689	0.000420475	0.00449982		RIC1	RIC1 homolog, RAB6A GEF complex partner 1 [Source:VGNC Symbol;Acc:VGNC:33959]		protein_coding	4269	8	38949554	39091202	-1
ENSBTAG00000001286		0.0987768	2.34108	0.411386	0.527707	0.716508		82.6796	0.0984518	0.169698	0.580159	0.561807	0.752945		ELMO3	engulfment and cell motility 3 [Source:VGNC Symbol;Acc:VGNC:28440]		protein_coding	2428	18	34834852	34839375	1
ENSBTAG00000001287		0.11925	1.43004	0.437034	0.515229	0.706947		42.8633	0.118676	0.204924	0.579123	0.562506	0.753049			F-box/LRR-repeat protein 2 [Source:NCBI gene (formerly Entrezgene);Acc:525426]		protein_coding	1866	18	34841795	34855415	-1
ENSBTAG00000001289		-0.0117812	4.74861	0.023672	0.879086	0.937877		446	-0.0140158	0.0770267	-0.18196	0.855614	0.928121		MRPL18	mitochondrial ribosomal protein L18 [Source:VGNC Symbol;Acc:VGNC:31621]		protein_coding	951	9	96056505	96061780	1
ENSBTAG00000001290		0.089538	3.43502	0.735775	0.400007	0.608129		177.763	0.0833589	0.112754	0.739299	0.459725	0.673038		TUBD1	tubulin delta 1 [Source:VGNC Symbol;Acc:VGNC:36510]		protein_coding	2081	19	10816976	10840892	-1
ENSBTAG00000001293		0.169342	1.69784	1.27852	0.270011	0.478468		52.2362	0.162888	0.174186	0.93514	0.349716	0.571922		CFAP91	cilia and flagella associated protein 91 [Source:VGNC Symbol;Acc:VGNC:31126]		protein_coding	3654	1	64451181	64565304	1
ENSBTAG00000001294		-0.0714112	5.5014	0.699159	0.411805	0.618142		755.641	-0.075124	0.104013	-0.722254	0.470138	0.681892		PPP1R15A	protein phosphatase 1 regulatory subunit 15A [Source:VGNC Symbol;Acc:VGNC:33228]		protein_coding	2544	18	55473997	55477628	1
ENSBTAG00000001295		0.259278	6.6572	16.5698	0.000484315	0.0073858		1680.09	0.256361	0.0655282	3.91223	9.14492e-05	0.00143743		DEPDC5	DEP domain containing 5, GATOR1 subcomplex subunit [Source:VGNC Symbol;Acc:VGNC:28006]		protein_coding	5402	17	70405060	70477892	1
ENSBTAG00000001296		-0.0245468	6.57776	0.0889161	0.768279	0.875957		1596.64	-0.0257086	0.0981638	-0.261895	0.793402	0.895619		TMEM50A	transmembrane protein 50A [Source:VGNC Symbol;Acc:VGNC:36092]		protein_coding	1028	2	127661915	127677708	-1
ENSBTAG00000001298		0.135817	4.81488	2.88516	0.103102	0.257856		466.519	0.132253	0.0776793	1.70255	0.0886516	0.236861		STAMBPL1	STAM binding protein like 1 [Source:VGNC Symbol;Acc:VGNC:35357]		protein_coding	2378	26	10561355	10614599	1
ENSBTAG00000001301		0.032641	1.60729	0.0315599	0.860577	0.926127		48.885	0.0309087	0.200331	0.154288	0.877383	0.939607		LRRC32	leucine rich repeat containing 32 [Source:VGNC Symbol;Acc:VGNC:54884]		protein_coding	2254	15	56045705	56057707	-1
ENSBTAG00000001302		-0.0239637	2.45038	0.0370915	0.848996	0.920806		88.8942	-0.0247093	0.138376	-0.178566	0.858279	0.929373		MRPS28	mitochondrial ribosomal protein S28 [Source:VGNC Symbol;Acc:VGNC:31668]		protein_coding	855	14	43120078	43222183	-1
ENSBTAG00000001303		0.234875	3.49116	5.3689	0.0299081	0.113182		186.212	0.23596	0.109409	2.15667	0.031031	0.116196		HSPB8	heat shock protein family B (small) member 8 [Source:VGNC Symbol;Acc:VGNC:53907]		protein_coding	1906	17	56156718	56169968	-1
ENSBTAG00000001305		-0.457568	3.06191	17.3641	0.000381605	0.00629943		136.726	-0.46028	0.120644	-3.8152	0.000136073	0.00190137		ATP2B2	ATPase plasma membrane Ca2+ transporting 2 [Source:VGNC Symbol;Acc:VGNC:26294]		protein_coding	9439	22	54363223	54662992	-1
ENSBTAG00000001306		-0.0864683	3.33898	0.991891	0.329807	0.541313		166.477	-0.0844172	0.0993402	-0.849779	0.395448	0.616114		FXN	frataxin [Source:VGNC Symbol;Acc:VGNC:29155]		protein_coding	1498	8	45222654	45244974	1
ENSBTAG00000001308		-0.19503	5.32742	11.0566	0.00299019	0.0236155		667.545	-0.198331	0.0616421	-3.21745	0.00129334	0.0108286			uncharacterized LOC522763 [Source:NCBI gene (formerly Entrezgene);Acc:522763]		protein_coding	2411	21	19678771	19771221	-1
ENSBTAG00000001311		-0.0148049	6.56885	0.0373144	0.848549	0.92074		1580.94	-0.0168804	0.0771375	-0.218835	0.826779	0.912155		MORF4L2	mortality factor 4 like 2 [Source:VGNC Symbol;Acc:VGNC:31557]		protein_coding	1793	X	52424387	52436523	-1
ENSBTAG00000001314		-0.185128	4.22147	4.74424	0.0400751	0.137734		308.174	-0.191885	0.0845228	-2.27021	0.0231948	0.0936122		TRMT6	tRNA methyltransferase 6 [Source:VGNC Symbol;Acc:VGNC:36374]		protein_coding	1805	13	48110221	48120755	-1
ENSBTAG00000001320		0.150444	6.58947	6.9662	0.0147682	0.0703535		1601.36	0.147043	0.0549856	2.67421	0.00749061	0.0406243		VPS16	VPS16 core subunit of CORVET and HOPS complexes [Source:VGNC Symbol;Acc:VGNC:36811]		protein_coding	2728	13	52319463	52347540	-1
ENSBTAG00000001321		-0.134811	5.77443	0.0471879	0.830721	0.9112		945.836	-0.0702472	0.60604	-0.115912	0.907723	0.955615		IL1B	interleukin 1 beta [Source:VGNC Symbol;Acc:VGNC:52787]		protein_coding	1930	11	46543394	46552101	-1
ENSBTAG00000001323		-0.0491911	5.08351	0.334867	0.56852	0.746323		562.801	-0.0517583	0.0890587	-0.581171	0.561126	0.752672		CENPC	centromere protein C [Source:VGNC Symbol;Acc:VGNC:27174]		protein_coding	3374	6	83183416	83277500	-1
ENSBTAG00000001325		0.264115	2.07497	2.9195	0.101191	0.254967		68.5789	0.264214	0.176355	1.49819	0.134083	0.31118		UPB1	beta-ureidopropionase 1 [Source:VGNC Symbol;Acc:VGNC:36679]		protein_coding	1730	17	71518122	71544778	-1
ENSBTAG00000001328		0.0424787	6.35179	0.618023	0.439934	0.643428		1360.05	0.0402732	0.0455088	0.884956	0.376181	0.598033		SLBP	stem-loop binding protein [Source:VGNC Symbol;Acc:VGNC:34658]		protein_coding	2111	6	116841592	116857408	1
ENSBTAG00000001329		0.035549	7.55821	0.378778	0.544396	0.727868		3136.07	0.0338548	0.0520592	0.650314	0.51549	0.719014		CLPTM1L	CLPTM1 like [Source:VGNC Symbol;Acc:VGNC:27461]		protein_coding	2299	20	71117460	71129901	1
ENSBTAG00000001332		0.214845	8.01056	10.2418	0.00402928	0.0288675		4289.5	0.210421	0.0700967	3.00187	0.00268323	0.0190191		MYO1C	myosin IC [Source:VGNC Symbol;Acc:VGNC:31818]		protein_coding	4524	19	22596199	22621272	-1
ENSBTAG00000001333		-0.391703	2.32413	5.43742	0.0289813	0.110821		81.4912	-0.39081	0.182114	-2.14596	0.0318763	0.118564		PPARG	peroxisome proliferator activated receptor gamma [Source:VGNC Symbol;Acc:VGNC:33183]		protein_coding	3492	22	56709248	56835386	-1
ENSBTAG00000001338		0.162311	5.37688	4.06536	0.0557872	0.172469		689.546	0.160164	0.0845479	1.89436	0.0581779	0.178334		CCR3	C-C motif chemokine receptor 3 [Source:VGNC Symbol;Acc:VGNC:26984]		protein_coding	1077	22	53135114	53136190	-1
ENSBTAG00000001342		0.0998751	4.98709	0.724333	0.403892	0.611929		526.53	0.0995772	0.119072	0.836277	0.402999	0.623301		RSL24D1	ribosomal L24 domain containing 1 [Source:VGNC Symbol;Acc:VGNC:34181]		protein_coding	2032	10	55098884	55113416	1
ENSBTAG00000001348		0.0855029	3.56705	0.309804	0.583386	0.757665		195.178	0.0852574	0.157905	0.539927	0.589247	0.770269		COMMD8	COMM domain containing 8 [Source:VGNC Symbol;Acc:VGNC:27588]		protein_coding	652	6	66096689	66109857	-1
ENSBTAG00000001349		0.058137	6.11908	0.813323	0.376634	0.586008		1158.6	0.0543641	0.0685021	0.793611	0.427422	0.644303		KIF1C	kinesin family member 1C [Source:VGNC Symbol;Acc:VGNC:30593]		protein_coding	4165	19	26390112	26412206	-1
ENSBTAG00000001352		0.117185	5.79773	3.87504	0.0613719	0.183571		924.991	0.114907	0.0577606	1.98936	0.0466615	0.153541		ENTR1	endosome associated trafficking regulator 1 [Source:VGNC Symbol;Acc:VGNC:54703]		protein_coding	2445	11	103858845	103865112	-1
ENSBTAG00000001353		0.140071	6.61462	5.78957	0.0246974	0.0993035		1629.93	0.137962	0.0537463	2.56691	0.0102609	0.0512443		PMPCA	peptidase, mitochondrial processing subunit alpha [Source:VGNC Symbol;Acc:VGNC:33075]		protein_coding	2342	11	103865153	103875086	1
ENSBTAG00000001354		0.201445	4.28481	5.59861	0.0269252	0.105314		321.895	0.202763	0.0859254	2.35975	0.0182871	0.0784481		INPP5E	inositol polyphosphate-5-phosphatase E [Source:VGNC Symbol;Acc:VGNC:30213]		protein_coding	2950	11	103876330	103886130	-1
ENSBTAG00000001356		-0.18601	5.4009	3.67375	0.0679833	0.195568		701.486	-0.187943	0.0980677	-1.91646	0.0553067	0.17295		USP38	ubiquitin specific peptidase 38 [Source:VGNC Symbol;Acc:VGNC:36727]		protein_coding	5781	17	14683018	14716484	-1
ENSBTAG00000001359		-0.144267	2.88547	1.21845	0.281259	0.491433		120.324	-0.139155	0.136253	-1.0213	0.307111	0.528695		B3GNT7	UDP-GlcNAc:betaGal beta-1,3-N-acetylglucosaminyltransferase 7 [Source:VGNC Symbol;Acc:VGNC:26383]		protein_coding	2340	2	119174753	119179729	1
ENSBTAG00000001360		0.0399607	9.75668	0.338217	0.566606	0.744892		14434.4	0.0367461	0.0750617	0.489546	0.624455	0.794761		RPS12	ribosomal protein S12 [Source:VGNC Symbol;Acc:VGNC:56365]		protein_coding	839	9	70976876	70989794	1
ENSBTAG00000001364		-0.0442538	3.37652	0.134894	0.716822	0.84639		170.86	-0.045897	0.128317	-0.357684	0.72058	0.856394		DPH6	diphthamine biosynthesis 6 [Source:VGNC Symbol;Acc:VGNC:28181]		protein_coding	1828	10	30837049	31026323	-1
ENSBTAG00000001368		-0.124953	7.03631	3.44621	0.0764585	0.210514		2194.16	-0.127811	0.0855669	-1.49369	0.135255	0.313087		LGALS3BP	galectin 3 binding protein [Source:VGNC Symbol;Acc:VGNC:30853]		protein_coding	2914	19	53416674	53427208	1
ENSBTAG00000001385		-0.0789545	2.19911	0.422772	0.522101	0.711852		74.5095	-0.0774783	0.143248	-0.540869	0.588598	0.769852		ZSCAN2	zinc finger and SCAN domain containing 2 [Source:VGNC Symbol;Acc:VGNC:37375]		protein_coding	3342	21	22275954	22289338	1
ENSBTAG00000001387		0.196804	4.48211	5.4941	0.0282389	0.10892		369.376	0.200834	0.0847248	2.37043	0.0177674	0.0768922		WDR73	WD repeat domain 73 [Source:VGNC Symbol;Acc:VGNC:36917]		protein_coding	2028	21	22303092	22319532	-1
ENSBTAG00000001390		-0.0021246	4.47067	0.000763299	0.978201	0.989906		367.828	-0.00382063	0.0900268	-0.0424388	0.966149	0.984736		B4GALT4	beta-1,4-galactosyltransferase 4 [Source:VGNC Symbol;Acc:VGNC:26391]		protein_coding	2048	1	64019141	64049977	-1
ENSBTAG00000001391		0.093915	3.80923	0.887357	0.356138	0.568489		231.129	0.0887897	0.103734	0.855935	0.392034	0.612958		ANKRD42	ankyrin repeat domain 42 [Source:VGNC Symbol;Acc:VGNC:56256]		protein_coding	2278	29	12412710	12472521	-1
ENSBTAG00000001393		-0.196	5.26314	7.99324	0.00964168	0.0527595		637.801	-0.197329	0.067269	-2.93343	0.00335238	0.0224485		MTF2	metal response element binding transcription factor 2 [Source:VGNC Symbol;Acc:VGNC:31723]		protein_coding	2201	3	50331720	50402638	-1
ENSBTAG00000001394		-0.0316574	7.43852	0.319076	0.577718	0.753607		2893.2	-0.035072	0.0605106	-0.5796	0.562184	0.752991		TMED9	transmembrane emp24 protein transport domain containing 9 [Source:NCBI gene (formerly Entrezgene);Acc:618580]		protein_coding	1460	7	39117501	39121521	1
ENSBTAG00000001395		-0.228626	5.03056	4.9665	0.0360688	0.128685		543.793	-0.229297	0.114872	-1.9961	0.0459226	0.15189		C1H21orf91	chromosome 1 C21orf91 homolog [Source:VGNC Symbol;Acc:VGNC:52664]		protein_coding	1159	1	19227894	19256713	1
ENSBTAG00000001398		-0.202878	7.53938	10.7844	0.00330032	0.0253005		3098.19	-0.20552	0.0627554	-3.27493	0.00105687	0.00926662		ATP2A2	ATPase sarcoplasmic/endoplasmic reticulum Ca2+ transporting 2 [Source:VGNC Symbol;Acc:VGNC:26291]		protein_coding	4228	17	54211210	54267854	1
ENSBTAG00000001400		0.030074	7.16429	0.311733	0.582099	0.757024		2387.8	0.0276642	0.051248	0.53981	0.589328	0.770269		AKT2	AKT serine/threonine kinase 2 [Source:VGNC Symbol;Acc:VGNC:25799]		protein_coding	1994	18	49628437	49658477	-1
ENSBTAG00000001403		-0.0114775	4.01432	0.0120916	0.913409	0.957823		266.786	-0.0106932	0.109803	-0.097385	0.922421	0.963173		PRKCI	protein kinase C iota [Source:VGNC Symbol;Acc:VGNC:33333]		protein_coding	2694	1	97094274	97163222	-1
ENSBTAG00000001405		-0.316361	3.3987	10.4046	0.00379358	0.0277531		173.296	-0.317162	0.103936	-3.0515	0.00227702	0.0167251		GLCE	glucuronic acid epimerase [Source:VGNC Symbol;Acc:VGNC:29394]		protein_coding	4085	10	16029521	16138025	1
ENSBTAG00000001407		-0.11237	5.2603	3.2003	0.0870144	0.2294		636.709	-0.112811	0.0657485	-1.7158	0.0861989	0.233004		AP3S2	adaptor related protein complex 3 subunit sigma 2 [Source:VGNC Symbol;Acc:VGNC:53932]		protein_coding	2162	21	21254207	21295278	-1
ENSBTAG00000001410		-0.486558	3.00009	15.8254	0.000608511	0.00856596		131.104	-0.490018	0.128915	-3.80111	0.00014405	0.00198754		GRAMD1B	GRAM domain containing 1B [Source:VGNC Symbol;Acc:VGNC:29623]		protein_coding	3488	15	34027052	34225316	1
ENSBTAG00000001412		0.161868	2.46264	1.20975	0.28294	0.493259		90.1291	0.160203	0.155888	1.02768	0.304098	0.526125		N6AMT1	N-6 adenine-specific DNA methyltransferase 1 [Source:VGNC Symbol;Acc:VGNC:49558]		protein_coding	1573	1	7259998	7280970	-1
ENSBTAG00000001414		-0.49396	5.9613	5.9388	0.0254113	0.101439		1043.72	-0.494099	0.224773	-2.19821	0.0279343	0.107556		KCTD12	potassium channel tetramerization domain containing 12 [Source:VGNC Symbol;Acc:VGNC:30502]		protein_coding	981	12	52003904	52004884	-1
ENSBTAG00000001415		-0.0792254	4.77481	1.35707	0.256174	0.464566		454.299	-0.0819199	0.0741258	-1.10515	0.269096	0.490973		THOC6	THO complex 6 [Source:VGNC Symbol;Acc:VGNC:35842]		protein_coding	1328	25	2441636	2444374	1
ENSBTAG00000001419		0.151974	5.28966	3.58824	0.0710354	0.201023		649.249	0.146867	0.0755583	1.94376	0.0519241	0.165277		MRPL4	mitochondrial ribosomal protein L4 [Source:VGNC Symbol;Acc:VGNC:31635]		protein_coding	4062	7	14771591	14781064	1
ENSBTAG00000001420		0.349931	7.77998	18.7388	0.000255674	0.00499487		3661.55	0.346958	0.0819561	4.23346	2.3012e-05	0.000493775		ABHD12	abhydrolase domain containing 12, lysophospholipase [Source:VGNC Symbol;Acc:VGNC:25490]		protein_coding	2121	13	42813204	42879226	-1
ENSBTAG00000001424		-0.198875	7.11803	17.8281	0.000332803	0.00580021		2314.45	-0.200306	0.0404347	-4.95383	7.27672e-07	3.00693e-05		MSH6	mutS homolog 6 [Source:VGNC Symbol;Acc:VGNC:31696]		protein_coding	4300	11	30122026	30143448	1
ENSBTAG00000001425		-0.00633949	6.45289	0.00625321	0.937666	0.97121		1458.96	-0.00789846	0.0890383	-0.0887085	0.929314	0.966616		FBXO11	F-box protein 11 [Source:VGNC Symbol;Acc:VGNC:28892]		protein_coding	4838	11	30143409	30256247	-1
ENSBTAG00000001435		0.101308	5.08233	0.853689	0.365335	0.576773		562.217	0.0995213	0.112944	0.881159	0.378232	0.600239		ARL6IP6	ADP ribosylation factor like GTPase 6 interacting protein 6 [Source:VGNC Symbol;Acc:VGNC:26152]		protein_coding	2030	2	43427948	43469180	-1
ENSBTAG00000001439		0.498123	0.772265	4.3877	0.0475937	0.154701		26.3645	0.504456	0.263827	1.91207	0.0558666	0.173897		HESX1	HESX homeobox 1 [Source:VGNC Symbol;Acc:VGNC:29825]		protein_coding	825	22	43884242	43906075	1
ENSBTAG00000001440		-0.0614229	6.06642	1.28757	0.268368	0.476724		1116.25	-0.0644135	0.0575406	-1.11944	0.262951	0.483861		PMM2	phosphomannomutase 2 [Source:VGNC Symbol;Acc:VGNC:33073]		protein_coding	2087	25	7652895	7683013	1
ENSBTAG00000001444		0.376547	5.53135	14.8204	0.000834748	0.0103797		770.708	0.371301	0.104131	3.56573	0.000362852	0.00402087		TNXB	tenascin XB [Source:VGNC Symbol;Acc:VGNC:36211]		protein_coding	12285	23	27279346	27326827	1
ENSBTAG00000001446		0.226053	5.55418	4.21018	0.0523423	0.164986		782.237	0.224053	0.109784	2.04085	0.0412659	0.140702		ABRACL	ABRA C-terminal like [Source:VGNC Symbol;Acc:VGNC:25513]		protein_coding	759	9	76758962	76773999	1
ENSBTAG00000001449		0.100394	5.95043	2.21533	0.150444	0.329795		1028.87	0.0971393	0.0652069	1.48971	0.136301	0.314598		SRA1	steroid receptor RNA activator 1 [Source:VGNC Symbol;Acc:VGNC:35266]		protein_coding	901	7	51724953	51730918	-1
ENSBTAG00000001450		0.352709	5.50122	22.3371	9.56302e-05	0.0027315		751.693	0.349724	0.0695771	5.02643	4.99705e-07	2.1922e-05		APBB3	amyloid beta precursor protein binding family B member 3 [Source:VGNC Symbol;Acc:VGNC:50070]		protein_coding	2064	7	51731683	51737917	-1
ENSBTAG00000001457		0.0517149	2.12928	0.0463795	0.83153	0.911821		70.528	0.0422867	0.242992	0.174025	0.861846	0.93143		TMEM267	transmembrane protein 267 [Source:VGNC Symbol;Acc:VGNC:36072]		protein_coding	2446	20	31333365	31353178	1
ENSBTAG00000001460		0.0796182	5.3206	0.150843	0.702225	0.83676		663.145	0.0834142	0.183149	0.455445	0.648789	0.811262		LIN7C	lin-7 homolog C, crumbs cell polarity complex component [Source:VGNC Symbol;Acc:VGNC:30897]		protein_coding	3827	15	58214580	58224553	-1
ENSBTAG00000001463		-0.15999	4.90911	4.10778	0.0546225	0.169947		497.969	-0.160303	0.0828719	-1.93434	0.0530714	0.167614		TNKS	tankyrase [Source:VGNC Symbol;Acc:VGNC:36184]		protein_coding	4476	27	25497637	25654276	1
ENSBTAG00000001465		0.176077	4.5359	2.5023	0.127551	0.295145		384.28	0.172838	0.114085	1.515	0.129773	0.305027		P2RY1	purinergic receptor P2Y1 [Source:VGNC Symbol;Acc:VGNC:32523]		protein_coding	1651	1	114908447	114910097	-1
ENSBTAG00000001470		0.153702	6.55395	3.98999	0.0579267	0.176656		1565.08	0.149605	0.0862437	1.73468	0.0827973	0.226534		DTX2	deltex E3 ubiquitin ligase 2 [Source:VGNC Symbol;Acc:VGNC:28237]		protein_coding	2450	25	34464734	34501215	1
ENSBTAG00000001471		0.0326289	4.75671	0.159765	0.693119	0.831096		448.503	0.0286174	0.080487	0.355554	0.722175	0.85668		POC1A	POC1 centriolar protein A [Source:VGNC Symbol;Acc:VGNC:50094]		protein_coding	2077	22	48705195	48805972	1
ENSBTAG00000001473		0.15726	1.70213	0.821504	0.374287	0.58443		52.4266	0.155873	0.196147	0.794674	0.426803	0.643831		ARVCF	ARVCF delta catenin family member [Source:VGNC Symbol;Acc:VGNC:49535]		protein_coding	3882	17	72915295	72932721	-1
ENSBTAG00000001474		0.685852	4.06687	33.8541	6.67243e-06	0.000521182		275.854	0.682302	0.121888	5.59776	2.17138e-08	1.56266e-06		NRGN	neurogranin [Source:VGNC Symbol;Acc:VGNC:32262]		protein_coding	775	29	28218789	28225780	1
ENSBTAG00000001475		-0.166276	3.66525	2.60596	0.120315	0.284519		209.836	-0.168834	0.112406	-1.502	0.133096	0.309824		MCUR1	mitochondrial calcium uniporter regulator 1 [Source:VGNC Symbol;Acc:VGNC:31327]		protein_coding	2406	23	42868726	42888891	1
ENSBTAG00000001476		0.158843	7.23247	7.01038	0.0144939	0.0692786		2500.2	0.155454	0.0589702	2.63615	0.00838518	0.0441307					protein_coding	1173	23	27896902	27905422	1
ENSBTAG00000001477		0.0155883	3.1655	0.00886005	0.925848	0.964636		148.002	0.0134697	0.182828	0.0736741	0.94127	0.973459					pseudogene	402	23	28492098	28492531	-1
ENSBTAG00000001478		-0.198626	3.12521	2.77653	0.109432	0.267161		143.694	-0.200892	0.129978	-1.54559	0.122204	0.293047		DESI2	desumoylating isopeptidase 2 [Source:VGNC Symbol;Acc:VGNC:28015]		protein_coding	964	16	32531069	32573204	-1
ENSBTAG00000001483		-0.101993	5.51289	2.61277	0.119856	0.283591		761.518	-0.104296	0.0704791	-1.47982	0.138922	0.318352		SRGAP2	SLIT-ROBO Rho GTPase activating protein 2 [Source:NCBI gene (formerly Entrezgene);Acc:519843]		protein_coding	6877	16	4001470	4254165	1
ENSBTAG00000001484		0.139181	3.54603	2.8404	0.105658	0.261844		192.566	0.131399	0.0927831	1.4162	0.156718	0.344706		LZTFL1	leucine zipper transcription factor like 1 [Source:VGNC Symbol;Acc:VGNC:31119]		protein_coding	1444	22	53471326	53489385	1
ENSBTAG00000001485		0.022329	6.58608	0.052664	0.820621	0.905986		1597.57	0.0202461	0.0989902	0.204526	0.837942	0.91903		PPIP5K2	diphosphoinositol pentakisphosphate kinase 2 [Source:VGNC Symbol;Acc:VGNC:33207]		protein_coding	5783	7	102142230	102225206	1
ENSBTAG00000001489		-0.0629111	6.84928	1.50845	0.231991	0.436645		1919.68	-0.0661563	0.0510743	-1.2953	0.195218	0.398774		TUBA1A	tubulin, alpha 1a [Source:NCBI gene (formerly Entrezgene);Acc:404053]		protein_coding	1904	5	30656035	30660484	1
ENSBTAG00000001492		-0.473382	7.28641	8.21764	0.0100982	0.0542093		2621.5	-0.470214	0.191593	-2.45423	0.0141188	0.0649879		FYB1	FYN binding protein 1 [Source:VGNC Symbol;Acc:VGNC:29160]		protein_coding	2484	20	35232726	35331223	1
ENSBTAG00000001497		0.19213	2.98013	2.90649	0.10191	0.256175		129.984	0.185821	0.125511	1.48051	0.138736	0.31804		MRAS	muscle RAS oncogene homolog [Source:VGNC Symbol;Acc:VGNC:31597]		protein_coding	3959	1	130707102	130773432	-1
ENSBTAG00000001498		-0.000255777	5.25253	1.23339e-05	0.997229	0.998912		634.2	-0.00327836	0.0826571	-0.0396621	0.968362	0.985833		CYTH2	cytohesin 2 [Source:VGNC Symbol;Acc:VGNC:49142]		protein_coding	2017	18	55143867	55153371	1
ENSBTAG00000001499		-0.211665	6.05636	8.30198	0.0085129	0.0484668		1105.99	-0.213159	0.0758721	-2.80945	0.00496264	0.0300859		TRIM33	tripartite motif containing 33 [Source:VGNC Symbol;Acc:VGNC:36329]		protein_coding	3706	3	28837852	28977392	1
ENSBTAG00000001500		0.0721699	2.56871	0.339567	0.565839	0.744265		96.6459	0.0706848	0.135275	0.522527	0.601303	0.779941		FIGNL1	fidgetin like 1 [Source:VGNC Symbol;Acc:VGNC:29011]		protein_coding	2404	4	5454469	5459002	1
ENSBTAG00000001504		0.266133	6.75835	14.3952	0.000956965	0.0112569		1800.22	0.2633	0.0714991	3.68256	0.000230899	0.00286888		NOP14	NOP14 nucleolar protein [Source:VGNC Symbol;Acc:VGNC:32165]		protein_coding	3841	6	115790395	115806223	1
ENSBTAG00000001505		0.104834	5.11803	1.70606	0.204613	0.402873		574.708	0.101975	0.0781922	1.30416	0.192179	0.394647		GRK4	G protein-coupled receptor kinase 4 [Source:VGNC Symbol;Acc:VGNC:29655]		protein_coding	2726	6	115732951	115790351	-1
ENSBTAG00000001506		0.0292727	7.8692	0.218149	0.644918	0.799361		3893.61	0.0260063	0.0640593	0.405973	0.684763	0.834377		HTT	huntingtin [Source:VGNC Symbol;Acc:VGNC:30007]		protein_coding	9237	6	115600973	115711270	-1
ENSBTAG00000001507		-0.416184	2.27593	6.25954	0.0200401	0.0869036		78.6352	-0.417817	0.18161	-2.30063	0.0214128	0.0884832		CLCN5	chloride voltage-gated channel 5 [Source:VGNC Symbol;Acc:VGNC:27399]		protein_coding	2947	X	87634765	87811435	1
ENSBTAG00000001509		-0.377458	5.64374	31.1719	1.17457e-05	0.000733961		831.856	-0.380328	0.0688255	-5.52598	3.27651e-08	2.22074e-06		ELK3	ETS transcription factor ELK3 [Source:VGNC Symbol;Acc:VGNC:28433]		protein_coding	2276	5	60480235	60548556	1
ENSBTAG00000001510		-0.18313	5.6124	3.12223	0.0908831	0.237352		815.108	-0.183643	0.116931	-1.57053	0.116291	0.283373		CDK17	cyclin dependent kinase 17 [Source:VGNC Symbol;Acc:VGNC:27120]		protein_coding	3180	5	60554135	60664570	-1
ENSBTAG00000001511		-0.271301	6.49829	0.859877	0.366918	0.578109		1536.23	-0.254162	0.306743	-0.828585	0.407339	0.627618		BCL6	BCL6 transcription repressor [Source:VGNC Symbol;Acc:VGNC:58471]		protein_coding	3279	1	79558314	79611183	1
ENSBTAG00000001512		-0.0473006	4.40526	0.348384	0.560875	0.740855		351.38	-0.0472187	0.0830827	-0.568333	0.569809	0.758048		ZFP64	ZFP64 zinc finger protein [Source:VGNC Symbol;Acc:VGNC:37167]		protein_coding	2777	13	79847778	79882148	-1
ENSBTAG00000001513		-0.181526	3.48457	3.44785	0.0763933	0.210514		184.42	-0.181745	0.104219	-1.74388	0.0811806	0.223457		PDIK1L	PDLIM1 interacting kinase 1 like [Source:VGNC Symbol;Acc:VGNC:32701]		protein_coding	1629	2	126966876	126975053	-1
ENSBTAG00000001514		0.367892	3.5114	18.8133	0.000250289	0.00492505		187.896	0.36428	0.0967388	3.76561	0.000166144	0.00221698		ASB11	ankyrin repeat and SOCS box containing 11 [Source:VGNC Symbol;Acc:VGNC:26188]		protein_coding	1574	X	128175688	128207836	1
ENSBTAG00000001518		-0.0377127	5.83047	0.560036	0.46195	0.662069		947.57	-0.0386829	0.0558932	-0.692087	0.488883	0.69888		ISG20L2	interferon stimulated exonuclease gene 20 like 2 [Source:VGNC Symbol;Acc:VGNC:30295]		protein_coding	2164	3	14106347	14111649	1
ENSBTAG00000001519		0.136845	5.08628	5.12128	0.0335447	0.122494		564.604	0.135203	0.06375	2.12082	0.0339366	0.123608		RRNAD1	ribosomal RNA adenine dimethylase domain containing 1 [Source:VGNC Symbol;Acc:VGNC:34167]		protein_coding	1899	3	14098949	14105919	-1
ENSBTAG00000001521		0.0518577	5.37868	0.684133	0.4168	0.622358		691.205	0.0472419	0.063812	0.74033	0.4591	0.672506		UQCRB	ubiquinol-cytochrome c reductase binding protein [Source:VGNC Symbol;Acc:VGNC:36694]		protein_coding	476	14	67986645	67991355	1
ENSBTAG00000001522		0.043132	4.7125	0.465059	0.502187	0.697346		434.577	0.0420876	0.0655821	0.641754	0.521033	0.723986		MTERF3	mitochondrial transcription termination factor 3 [Source:VGNC Symbol;Acc:VGNC:31721]		protein_coding	1547	14	67963955	67981692	1
ENSBTAG00000001527		-0.605615	0.632215	5.6355	0.026478	0.104268		23.8775	-0.61169	0.291752	-2.09661	0.0360284	0.128701		TMEM213	transmembrane protein 213 [Source:VGNC Symbol;Acc:VGNC:36035]		protein_coding	1555	4	102461080	102467306	1
ENSBTAG00000001528		-0.109487	6.94668	4.67293	0.0414648	0.140855		2053.47	-0.111438	0.0522747	-2.13177	0.0330259	0.121186		CDK13	cyclin dependent kinase 13 [Source:VGNC Symbol;Acc:VGNC:27118]		protein_coding	6646	4	80952446	81075991	-1
ENSBTAG00000001529		-0.152378	7.45042	7.79448	0.0104554	0.0555741		2910.96	-0.155162	0.0540372	-2.87139	0.00408669	0.0262015		NSD3	nuclear receptor binding SET domain protein 3 [Source:VGNC Symbol;Acc:VGNC:32273]		protein_coding	5053	27	33427742	33524431	-1
ENSBTAG00000001533		0.0451693	4.76038	0.29957	0.589507	0.76166		449.272	0.042986	0.0830814	0.517396	0.60488	0.782203		HACE1	HECT domain and ankyrin repeat containing E3 ubiquitin protein ligase 1 [Source:VGNC Symbol;Acc:VGNC:29739]		protein_coding	3715	9	45142839	45261156	1
ENSBTAG00000001537		-0.231454	1.1393	1.2115	0.2826	0.492935		34.2092	-0.232181	0.232387	-0.999111	0.317741	0.539584		TSKU	tsukushi, small leucine rich proteoglycan [Source:VGNC Symbol;Acc:VGNC:54896]		protein_coding	2531	15	56179611	56193003	1
ENSBTAG00000001538		0.0343982	4.92832	0.030856	0.862445	0.927306		506.835	0.0295457	0.184372	0.16025	0.872684	0.93765					protein_coding	438	3	116879870	116880307	1
ENSBTAG00000001539		-0.228784	4.35458	7.4213	0.0121964	0.061392		339.068	-0.233308	0.0917263	-2.54353	0.010974	0.0539021		SAV1	salvador family WW domain containing protein 1 [Source:VGNC Symbol;Acc:VGNC:34300]		protein_coding	2748	10	43523556	43555390	-1
ENSBTAG00000001543		-0.15899	2.55942	1.23832	0.277471	0.487239		96.221	-0.163559	0.14812	-1.10423	0.269492	0.491275		BRI3BP	BRI3 binding protein [Source:VGNC Symbol;Acc:VGNC:26565]		protein_coding	975	17	50813518	50834720	-1
ENSBTAG00000001546		-0.205833	7.02595	13.9644	0.00110102	0.0123095		2173.36	-0.208453	0.056165	-3.71145	0.000206079	0.00264517		MGAT1	alpha-1,3-mannosyl-glycoprotein 2-beta-N-acetylglucosaminyltransferase [Source:VGNC Symbol;Acc:VGNC:54623]		protein_coding	2648	7	39979972	39997227	-1
ENSBTAG00000001548		0.114618	6.42257	4.24686	0.0509932	0.162211		1425.59	0.110768	0.0492939	2.24709	0.0246343	0.0980322		UBQLN4	ubiquilin 4 [Source:VGNC Symbol;Acc:VGNC:55694]		protein_coding	3757	3	14713270	14728924	1
ENSBTAG00000001551		-0.133685	6.39106	0.91416	0.350597	0.563154		1406.87	-0.134292	0.152577	-0.880161	0.378772	0.600653		PLEKHG3	pleckstrin homology and RhoGEF domain containing G3 [Source:VGNC Symbol;Acc:VGNC:33016]		protein_coding	4513	10	76837233	76885380	1
ENSBTAG00000001552		-0.155694	6.34704	10.7201	0.00337856	0.0257251		1355.06	-0.157795	0.0505453	-3.12185	0.00179716	0.0140119		EPC1	enhancer of polycomb homolog 1 [Source:VGNC Symbol;Acc:VGNC:28527]		protein_coding	3685	13	33129771	33226614	1
ENSBTAG00000001553		0.0903566	9.57864	3.50734	0.0740679	0.206194		12734	0.0875448	0.0365332	2.39631	0.0165613	0.0730795		HNRNPA1	heterogeneous nuclear ribonucleoprotein A1 [Source:NCBI gene (formerly Entrezgene);Acc:505093]		protein_coding	1754	5	25779619	25785642	-1
ENSBTAG00000001562		-0.37286	7.56374	1.05368	0.319533	0.530829		3222.93	-0.362107	0.372857	-0.971169	0.331464	0.553088		NFE2	nuclear factor, erythroid 2 [Source:VGNC Symbol;Acc:VGNC:32034]		protein_coding	1891	5	25770431	25777479	1
ENSBTAG00000001564		-0.139304	6.13031	7.53801	0.0116197	0.0594679		1164.03	-0.141757	0.0447659	-3.16663	0.00154217	0.0124013		PDE4DIP	phosphodiesterase 4D interacting protein [Source:VGNC Symbol;Acc:VGNC:55072]		protein_coding	7972	3	22756471	23031334	-1
ENSBTAG00000001565		-0.0673314	5.79967	1.29843	0.266413	0.475272		926.15	-0.0700596	0.0610999	-1.14664	0.25153	0.470724		MESD	mesoderm development LRP chaperone [Source:VGNC Symbol;Acc:VGNC:31392]		protein_coding	1775	21	26815328	26823843	-1
ENSBTAG00000001567		0.206128	6.20278	11.7192	0.00236096	0.0202707		1226.69	0.203736	0.063978	3.18447	0.0014502	0.0118477		LRRK1	leucine rich repeat kinase 1 [Source:VGNC Symbol;Acc:VGNC:31037]		protein_coding	6966	21	5492271	5620369	-1
ENSBTAG00000001573		-0.10144	8.07507	0.774845	0.389045	0.597892		4501.26	-0.102357	0.126125	-0.811554	0.417047	0.635695		JMJD1C	jumonji domain containing 1C [Source:VGNC Symbol;Acc:VGNC:30376]		protein_coding	8200	28	19314567	19583951	-1
ENSBTAG00000001574		-0.209085	4.76809	6.02466	0.0222324	0.0930925		451.577	-0.21237	0.0860746	-2.46728	0.0136146	0.0630979		GPATCH2	G-patch domain containing 2 [Source:VGNC Symbol;Acc:VGNC:29516]		protein_coding	3234	16	20931434	21125771	-1
ENSBTAG00000001575		-0.0212838	8.64343	0.0590518	0.810233	0.900044		6672.1	-0.0232438	0.0955291	-0.243316	0.80776	0.902358		CALM2	calmodulin 2 [Source:NCBI gene (formerly Entrezgene);Acc:100297344]		protein_coding	1187	11	29581381	29594347	-1
ENSBTAG00000001576		0.126653	6.19861	1.45731	0.240387	0.445574		1227.15	0.123475	0.121535	1.01596	0.309648	0.531266		TMEM140	transmembrane protein 140 [Source:VGNC Symbol;Acc:VGNC:35973]		protein_coding	2087	4	98798511	98812609	1
ENSBTAG00000001578		-0.303579	5.39688	29.7398	1.60806e-05	0.000899529		700.054	-0.30391	0.0547884	-5.54698	2.90648e-08	1.99102e-06		ADPGK	ADP dependent glucokinase [Source:VGNC Symbol;Acc:VGNC:25689]		protein_coding	2600	10	19545921	19578538	-1
ENSBTAG00000001579		-0.186034	5.74973	5.49033	0.0282877	0.108977		893.794	-0.189488	0.0796897	-2.37782	0.0174153	0.0757158		AGO2	argonaute RISC catalytic component 2 [Source:VGNC Symbol;Acc:VGNC:50167]		protein_coding	2757	14	3055942	3138226	1
ENSBTAG00000001580		0.635478	3.21395	56.2584	1.40823e-07	5.82966e-05		152.521	0.622672	0.103717	6.00356	1.93035e-09	2.1691e-07		CLGN	calmegin [Source:VGNC Symbol;Acc:VGNC:27437]		protein_coding	2406	17	17272256	17317333	1
ENSBTAG00000001585		-0.121827	8.46221	3.64519	0.0689857	0.197509		5891.49	-0.124905	0.0773576	-1.61465	0.106387	0.267271		WIPF1	WAS/WASL interacting protein family member 1 [Source:VGNC Symbol;Acc:VGNC:36939]		protein_coding	4710	2	22130033	22259090	1
ENSBTAG00000001586		-0.172237	3.83913	6.06714	0.0218168	0.0918716		236.077	-0.17861	0.0847193	-2.10826	0.0350086	0.126196		OTUD7B	OTU deubiquitinase 7B [Source:VGNC Symbol;Acc:VGNC:32500]		protein_coding	2943	3	20611449	20666228	1
ENSBTAG00000001589		-0.14464	7.60011	3.95166	0.0590503	0.178911		3232.71	-0.146392	0.078122	-1.87388	0.0609463	0.184594		TM9SF2	transmembrane 9 superfamily member 2 [Source:VGNC Symbol;Acc:VGNC:53839]		protein_coding	2758	12	76343402	76394962	1
ENSBTAG00000001592		0.0757154	5.8086	1.27293	0.271033	0.479879		934.82	0.0707537	0.0655921	1.07869	0.280725	0.503017		INSIG1	insulin induced gene 1 [Source:VGNC Symbol;Acc:VGNC:30217]		protein_coding	3235	4	117125786	117138560	1
ENSBTAG00000001593		0.147104	3.77932	2.05972	0.164909	0.350214		226.694	0.146471	0.109118	1.34232	0.179493	0.376812		OGFOD2	2-oxoglutarate and iron dependent oxygenase domain containing 2 [Source:VGNC Symbol;Acc:VGNC:32409]		protein_coding	1053	17	52558149	52561400	-1
ENSBTAG00000001594		0.260865	5.84127	8.85741	0.00683152	0.0416416		953.344	0.257184	0.0901774	2.85197	0.00434486	0.0274581		ARL6IP4	ADP ribosylation factor like GTPase 6 interacting protein 4 [Source:VGNC Symbol;Acc:VGNC:53889]		protein_coding	942	17	52554256	52556184	-1
ENSBTAG00000001597		-0.0377134	6.4731	0.393787	0.536594	0.722718		1476.42	-0.0404585	0.0601614	-0.672498	0.501267	0.708588		PITPNM2	phosphatidylinositol transfer protein membrane associated 2 [Source:VGNC Symbol;Acc:VGNC:32922]		protein_coding	6935	17	52428786	52553696	1
ENSBTAG00000001599		0.199487	6.38943	8.52254	0.007796	0.0454559		1392.86	0.197217	0.0631974	3.12065	0.00180452	0.0140437		SV2A	synaptic vesicle glycoprotein 2A [Source:VGNC Symbol;Acc:VGNC:35494]		protein_coding	3869	3	20696426	20710108	1
ENSBTAG00000001600		0.064597	3.52697	0.257309	0.616881	0.780931		189.883	0.0636084	0.128645	0.494448	0.62099	0.793188		DCUN1D4	defective in cullin neddylation 1 domain containing 4 [Source:VGNC Symbol;Acc:VGNC:53698]		protein_coding	3046	6	67707010	67787380	1
ENSBTAG00000001601		-0.159072	9.43362	3.7244	0.0663278	0.192318		11568.8	-0.161337	0.100517	-1.60508	0.108477	0.271192		PKM	pyruvate kinase M1/2 [Source:VGNC Symbol;Acc:VGNC:55132]		protein_coding	3090	10	19137899	19165177	-1
ENSBTAG00000001602		-0.199026	7.06256	13.872	0.0011349	0.0125871		2234.54	-0.201999	0.0711766	-2.83801	0.00453964	0.028312		IL4R	interleukin 4 receptor [Source:VGNC Symbol;Acc:VGNC:30163]		protein_coding	3723	25	24872629	24922650	1
ENSBTAG00000001607		0.044489	4.5627	0.0388391	0.84593	0.91966		391.017	0.0509427	0.205075	0.248411	0.803817	0.899841		TMEM41B	transmembrane protein 41B [Source:VGNC Symbol;Acc:VGNC:36086]		protein_coding	3237	15	43311264	43339025	1
ENSBTAG00000001609		-0.171778	3.22466	2.65873	0.116818	0.278978		153.323	-0.167807	0.112571	-1.49068	0.136045	0.314234		MAP2K6	mitogen-activated protein kinase kinase 6 [Source:VGNC Symbol;Acc:VGNC:31187]		protein_coding	1697	19	61130415	61236793	-1
ENSBTAG00000001612		0.0228983	4.51697	0.0898107	0.767152	0.875159		379.735	0.0177645	0.0759392	0.23393	0.815039	0.905822		LSM1	LSM1 homolog, mRNA degradation associated [Source:VGNC Symbol;Acc:VGNC:31050]		protein_coding	1181	27	33338482	33348971	-1
ENSBTAG00000001614		-0.177415	3.82322	3.7402	0.0657148	0.191189		234.239	-0.180587	0.0984402	-1.83448	0.0665823	0.195579		ZNF174	zinc finger protein 174 [Source:VGNC Symbol;Acc:VGNC:37215]		protein_coding	2434	25	2838636	2845622	1
ENSBTAG00000001615		0.25335	3.52133	6.57634	0.0174547	0.078981		189.579	0.250546	0.107094	2.3395	0.0193095	0.0818307		RUNDC3A	RUN domain containing 3A [Source:VGNC Symbol;Acc:VGNC:34218]		protein_coding	3028	19	44116205	44125810	1
ENSBTAG00000001616		3.16815e-06	6.9339	2.89945e-09	0.999958	0.999958		2039.9	-0.00378067	0.0745209	-0.050733	0.959538	0.982007		ZNF592	zinc finger protein 592 [Source:VGNC Symbol;Acc:VGNC:37308]		protein_coding	5307	21	22396538	22454554	1
ENSBTAG00000001617		0.0310544	4.88147	0.033833	0.855936	0.92403		487.952	0.0329506	0.161158	0.204462	0.837993	0.91903		G2E3	G2/M-phase specific E3 ubiquitin protein ligase [Source:VGNC Symbol;Acc:VGNC:29175]		protein_coding	2803	21	41190632	41262640	1
ENSBTAG00000001618		0.374892	5.33093	11.3784	0.00273149	0.0223133		668.062	0.373141	0.125099	2.98277	0.0028565	0.0199519		ALPK3	alpha kinase 3 [Source:VGNC Symbol;Acc:VGNC:25849]		protein_coding	5181	21	22458575	22510554	1
ENSBTAG00000001619		-0.00473236	6.0943	0.00655942	0.936161	0.970873		1134.73	-0.00474409	0.0564509	-0.0840391	0.933025	0.968628		SERINC5	serine incorporator 5 [Source:VGNC Symbol;Acc:VGNC:34463]		protein_coding	1575	10	11111559	11216841	-1
ENSBTAG00000001626		0.0555852	4.87139	0.558782	0.462446	0.662558		484.226	0.0546789	0.0675059	0.809988	0.417947	0.636385		CTPS1	CTP synthase 1 [Source:VGNC Symbol;Acc:VGNC:27808]		protein_coding	2773	3	105201098	105280146	-1
ENSBTAG00000001627		-0.120743	1.02955	0.495056	0.488854	0.686271		32.0629	-0.121916	0.21832	-0.558428	0.576552	0.762506					protein_coding	1439	2	58906951	58908468	1
ENSBTAG00000001629		0.036269	2.65181	0.115347	0.737267	0.856926		102.441	0.0335674	0.12325	0.272352	0.785351	0.89103		SCMH1	Scm polycomb group protein homolog 1 [Source:VGNC Symbol;Acc:VGNC:34340]		protein_coding	2476	3	104965053	105188608	1
ENSBTAG00000001631		0.148792	5.71008	1.77885	0.196161	0.391668		868.734	0.145741	0.105068	1.38711	0.165407	0.356952		KIFC1	kinesin family member C1 [Source:VGNC Symbol;Acc:VGNC:30611]		protein_coding	2397	23	7570491	7585450	1
ENSBTAG00000001632		-0.119573	7.95029	8.31493	0.00846886	0.0482804		4123.82	-0.122578	0.0431272	-2.84224	0.00447978	0.0281166		NBR1	NBR1 autophagy cargo receptor [Source:VGNC Symbol;Acc:VGNC:31896]		protein_coding	4830	19	43140344	43169417	1
ENSBTAG00000001634		0.404373	6.82584	44.7898	8.60193e-07	0.000166956		1887.71	0.401811	0.0643036	6.24866	4.13998e-10	5.89258e-08		PHF1	PHD finger protein 1 [Source:VGNC Symbol;Acc:VGNC:32812]		protein_coding	3528	23	7586499	7592765	1
ENSBTAG00000001635		0.133428	4.95374	2.37253	0.137348	0.309487		514.629	0.129325	0.0880234	1.46921	0.141775	0.322812		CUTA	cutA divalent cation tolerance homolog [Source:VGNC Symbol;Acc:VGNC:27837]		protein_coding	2173	23	7590427	7593632	-1
ENSBTAG00000001637		-0.11391	3.24899	0.931437	0.344686	0.556942		156.032	-0.115802	0.121955	-0.949549	0.342341	0.563965		FUNDC1	FUN14 domain containing 1 [Source:VGNC Symbol;Acc:VGNC:29143]		protein_coding	891	X	99086562	99097626	1
ENSBTAG00000001644		-0.0171085	8.41553	0.0392609	0.844726	0.919054		5672.38	-0.0208621	0.0816062	-0.255644	0.798226	0.897889		MDN1	midasin AAA ATPase 1 [Source:VGNC Symbol;Acc:VGNC:31338]		protein_coding	17671	9	60410450	60550024	1
ENSBTAG00000001645		0.11107	4.59059	3.03339	0.0951401	0.244826		399.623	0.109942	0.0704747	1.56002	0.118755	0.287897		AAR2	AAR2 splicing factor [Source:VGNC Symbol;Acc:VGNC:25446]		protein_coding	2669	13	65359888	65380072	1
ENSBTAG00000001647		0.48288	6.09039	33.7669	6.79328e-06	0.000524228		1132.1	0.480109	0.0828073	5.79791	6.71466e-09	6.18811e-07		PLEKHJ1	pleckstrin homology domain containing J1 [Source:VGNC Symbol;Acc:VGNC:33023]		protein_coding	1270	7	21389365	21391998	-1
ENSBTAG00000001648		0.0360899	9.81982	0.239059	0.62959	0.790303		15081.3	0.0333548	0.0792799	0.420723	0.673958	0.827747		RPL21	ribosomal protein L21 [Source:NCBI gene (formerly Entrezgene);Acc:326584]		protein_coding	1802	12	32614865	32621581	-1
ENSBTAG00000001651		0.00289826	5.87792	0.00214521	0.963464	0.984287		979.593	-0.0013796	0.0669169	-0.0206166	0.983552	0.992477		SYF2	SYF2 pre-mRNA splicing factor [Source:VGNC Symbol;Acc:VGNC:35512]		protein_coding	1246	2	127725940	127731258	1
ENSBTAG00000001652		-0.316186	4.07253	13.3542	0.00134733	0.014026		277.752	-0.313815	0.0943206	-3.32711	0.000877506	0.00802345		SLCO3A1	solute carrier organic anion transporter family member 3A1 [Source:VGNC Symbol;Acc:VGNC:34953]		protein_coding	2133	21	14842445	15219453	-1
ENSBTAG00000001654		-0.323447	3.29244	8.7716	0.00706546	0.0425722		161.654	-0.327915	0.12313	-2.66316	0.00774103	0.041665		SNTB2	syntrophin beta 2 [Source:VGNC Symbol;Acc:VGNC:35084]		protein_coding	2707	18	36384396	36449365	1
ENSBTAG00000001656		-0.118946	3.45778	2.40105	0.13512	0.305979		180.829	-0.121942	0.0898518	-1.35714	0.174736	0.370508		TMEM254	transmembrane protein 254 [Source:VGNC Symbol;Acc:VGNC:36063]		protein_coding	1980	28	35225744	35234488	-1
ENSBTAG00000001657		-0.183972	8.25704	3.29837	0.0836219	0.223213		5108.8	-0.184635	0.113616	-1.62508	0.104145	0.263448		PICALM	phosphatidylinositol binding clathrin assembly protein [Source:VGNC Symbol;Acc:VGNC:32860]		protein_coding	4319	29	9519111	9620607	1
ENSBTAG00000001659		0.0275169	6.59587	0.275075	0.605045	0.772303		1610.6	0.0236406	0.0491167	0.481315	0.630293	0.798564		VPS4A	vacuolar protein sorting 4 homolog A [Source:NCBI gene (formerly Entrezgene);Acc:618168]		protein_coding	2114	18	36458178	36468905	1
ENSBTAG00000001660		-0.225789	5.45513	15.0142	0.000784815	0.0100234		729.457	-0.227805	0.0621536	-3.6652	0.000247143	0.00302668		SPTY2D1	SPT2 chromatin protein domain containing 1 [Source:VGNC Symbol;Acc:VGNC:35261]		protein_coding	2648	29	26103453	26119994	1
ENSBTAG00000001662		0.33342	8.44746	22.4565	9.26964e-05	0.00268307		5831.98	0.329798	0.0684344	4.81918	1.4415e-06	5.30622e-05		EHD3	EH domain containing 3 [Source:VGNC Symbol;Acc:VGNC:28373]		protein_coding	3405	11	68659832	68688786	-1
ENSBTAG00000001663		-0.0562192	2.62146	0.110686	0.742426	0.859743		100.423	-0.0582049	0.177765	-0.327426	0.743346	0.868503		PDF	peptide deformylase, mitochondrial [Source:VGNC Symbol;Acc:VGNC:49562]		protein_coding	1133	18	36472274	36474195	-1
ENSBTAG00000001665		-0.0343919	5.26856	0.270282	0.608189	0.774208		641.192	-0.0352183	0.0708774	-0.496891	0.619266	0.792646		COG8	component of oligomeric golgi complex 8 [Source:NCBI gene (formerly Entrezgene);Acc:768007]		protein_coding	2079	18	36474044	36480940	-1
ENSBTAG00000001666		-0.132459	2.77339	0.782651	0.385631	0.595105		111.913	-0.13519	0.152842	-0.884509	0.376422	0.598184		NIP7	nucleolar pre-rRNA processing protein NIP7 [Source:VGNC Symbol;Acc:VGNC:32080]		protein_coding	1659	18	36481173	36483945	1
ENSBTAG00000001671		-0.0985859	6.62951	4.2527	0.0508469	0.161987		1649.68	-0.101908	0.0451234	-2.25843	0.0239189	0.0959902		RTF1	RTF1 homolog, Paf1/RNA polymerase II complex component [Source:VGNC Symbol;Acc:VGNC:34195]		protein_coding	3457	10	36864199	36909769	1
ENSBTAG00000001673		-0.0288372	7.16035	0.152734	0.69959	0.835204		2379.4	-0.0309727	0.0728069	-0.425409	0.670539	0.825368		C2CD5	C2 calcium dependent domain containing 5 [Source:VGNC Symbol;Acc:VGNC:26636]		protein_coding	4522	5	87691740	87783526	1
ENSBTAG00000001692		0.0421147	5.1017	0.259919	0.61511	0.779382		570.877	0.0393403	0.0875322	0.449438	0.653115	0.813195		NDST1	N-deacetylase and N-sulfotransferase 1 [Source:VGNC Symbol;Acc:VGNC:31942]		protein_coding	5765	7	61814759	61899464	1
ENSBTAG00000001693		0.100874	6.39053	2.74272	0.111495	0.26999		1394.36	0.0987848	0.0537818	1.83677	0.0662441	0.194853		RPAP1	RNA polymerase II associated protein 1 [Source:VGNC Symbol;Acc:VGNC:34098]		protein_coding	5488	10	36938808	36955679	-1
ENSBTAG00000001697		0.0808321	7.56431	1.88086	0.183678	0.375332		3151.34	0.0775008	0.0502503	1.54229	0.123002	0.294461		TRA2B	transformer 2 beta homolog [Source:VGNC Symbol;Acc:VGNC:36268]		protein_coding	2114	1	81287578	81307980	1
ENSBTAG00000001698		-0.0865097	7.02887	2.29661	0.143495	0.31996		2173.67	-0.0873801	0.0498696	-1.75217	0.0797444	0.220727		CHTF8	chromosome transmission fidelity factor 8 [Source:NCBI gene (formerly Entrezgene);Acc:618186]		protein_coding	2910	18	36332461	36343407	-1
ENSBTAG00000001700		0.0295593	8.71009	0.160786	0.692193	0.830673		6982.31	0.0271029	0.0752236	0.360298	0.718624	0.855381		CDC42	cell division cycle 42 [Source:VGNC Symbol;Acc:VGNC:97251]		protein_coding	3065	2	130732620	130787969	-1
ENSBTAG00000001702		0.444644	1.1791	8.03309	0.00948712	0.0521588		35.9778	0.442498	0.202881	2.18107	0.029178	0.11101		TMEM107	transmembrane protein 107 [Source:VGNC Symbol;Acc:VGNC:35947]		protein_coding	814	19	27821338	27823573	-1
ENSBTAG00000001707		0.0263037	4.71637	0.157805	0.694906	0.832249		435.77	0.01908	0.067116	0.284285	0.776192	0.887279		UIMC1	ubiquitin interaction motif containing 1 [Source:VGNC Symbol;Acc:VGNC:36657]		protein_coding	3318	7	38357664	38496216	-1
ENSBTAG00000001708		-0.0362411	7.43758	0.373543	0.547168	0.730252		2893.47	-0.0396743	0.0670259	-0.591924	0.553901	0.748389		TTLL12	tubulin tyrosine ligase like 12 [Source:VGNC Symbol;Acc:VGNC:36491]		protein_coding	3245	5	113942509	113959663	-1
ENSBTAG00000001710		0.309756	2.5676	6.1972	0.0205975	0.0888383		96.7597	0.310955	0.139358	2.23133	0.025659	0.101261		CMTM8	CKLF like MARVEL transmembrane domain containing 8 [Source:VGNC Symbol;Acc:VGNC:27488]		protein_coding	830	22	6716565	6812479	1
ENSBTAG00000001711		-0.110371	4.26638	1.78477	0.194839	0.390226		318.905	-0.113723	0.0872459	-1.30347	0.192414	0.394993		BORCS6	BLOC-1 related complex subunit 6 [Source:VGNC Symbol;Acc:VGNC:55776]		protein_coding	1829	19	27831617	27833445	-1
ENSBTAG00000001712		0.260058	7.23499	14.7925	0.000842208	0.0104281		2510.24	0.256232	0.070393	3.64002	0.000272616	0.00324099		CMTM7	CKLF like MARVEL transmembrane domain containing 7 [Source:VGNC Symbol;Acc:VGNC:27487]		protein_coding	1195	22	6821790	6869725	1
ENSBTAG00000001714		0.160505	4.10564	2.83595	0.105915	0.262229		284.716	0.159003	0.101139	1.57212	0.115923	0.282992		MFSD9	major facilitator superfamily domain containing 9 [Source:VGNC Symbol;Acc:VGNC:31444]		protein_coding	1509	11	7432259	7442878	-1
ENSBTAG00000001717		-0.0282292	4.15388	0.0669804	0.798124	0.893075		294.085	-0.030792	0.103323	-0.298017	0.765691	0.881663		AURKB	aurora kinase B [Source:VGNC Symbol;Acc:VGNC:26351]		protein_coding	2093	19	27835752	27840596	-1
ENSBTAG00000001721		-0.0688829	5.94092	1.90226	0.181299	0.372186		1022.43	-0.0699413	0.0559547	-1.24996	0.211313	0.420525		GYG1	glycogenin 1 [Source:VGNC Symbol;Acc:VGNC:29728]		protein_coding	1789	1	119150402	119191206	-1
ENSBTAG00000001724		-0.168576	4.89335	7.17243	0.0135351	0.0660008		493.873	-0.171066	0.0669521	-2.55504	0.0106174	0.0526555		ZADH2	zinc binding alcohol dehydrogenase domain containing 2 [Source:VGNC Symbol;Acc:VGNC:37049]		protein_coding	1642	24	3485651	3493191	1
ENSBTAG00000001725		0.129946	3.32212	2.27057	0.145679	0.323253		165.41	0.133616	0.101067	1.32205	0.186152	0.385612		CXCL10	C-X-C motif chemokine ligand 10 [Source:VGNC Symbol;Acc:VGNC:27846]		protein_coding	1750	6	90882124	90884526	-1
ENSBTAG00000001727		-0.131559	4.1538	1.70507	0.20474	0.402925		294.622	-0.135166	0.10478	-1.29	0.197052	0.401354		PRXL2B	peroxiredoxin like 2B [Source:VGNC Symbol;Acc:VGNC:28792]		protein_coding	852	16	50307835	50310990	-1
ENSBTAG00000001729		-0.263313	3.02721	4.82509	0.0385625	0.134254		133.914	-0.26487	0.128271	-2.06493	0.0389292	0.135328		DUSP10	dual specificity phosphatase 10 [Source:VGNC Symbol;Acc:VGNC:28249]		protein_coding	2575	16	25186203	25227307	-1
ENSBTAG00000001731		0.00106615	7.81435	0.000515735	0.982081	0.99168		3747.5	-0.00126652	0.0373468	-0.0339123	0.972947	0.987673		GLYR1	glyoxylate reductase 1 homolog [Source:VGNC Symbol;Acc:VGNC:29430]		protein_coding	3743	25	3882636	3914409	-1
ENSBTAG00000001735		0.655941	5.50868	47.8577	5.1483e-07	0.000124094		752.413	0.652869	0.0989188	6.60004	4.1104e-11	8.01332e-09		ADAM11	ADAM metallopeptidase domain 11 [Source:VGNC Symbol;Acc:VGNC:55768]		protein_coding	2439	19	44482064	44507278	1
ENSBTAG00000001736		-0.0300065	7.09679	0.388127	0.539511	0.724666		2281.58	-0.033104	0.0522209	-0.633923	0.526131	0.728621		UBN1	ubinuclein 1 [Source:VGNC Symbol;Acc:VGNC:36610]		protein_coding	3940	25	3918601	3946384	1
ENSBTAG00000001737		-0.126287	7.7874	1.46676	0.239401	0.444423		3696.13	-0.126604	0.120968	-1.04659	0.295288	0.517729		TUT7	terminal uridylyl transferase 7 [Source:VGNC Symbol;Acc:VGNC:37121]		protein_coding	4941	8	79466141	79523806	-1
ENSBTAG00000001741		-0.015334	6.80049	0.126844	0.725024	0.851992		1856.04	-0.0178569	0.0448055	-0.398542	0.690231	0.837832		DLGAP4	DLG associated protein 4 [Source:VGNC Symbol;Acc:VGNC:28090]		protein_coding	5136	13	65492788	65636252	1
ENSBTAG00000001744		-0.00931971	6.21477	0.0369614	0.849258	0.920934		1235.51	-0.0113008	0.045151	-0.250289	0.802364	0.899245		BET1L	Bet1 golgi vesicular membrane trafficking protein like [Source:VGNC Symbol;Acc:VGNC:26476]		protein_coding	2872	11	82867458	82871788	-1
ENSBTAG00000001747		-0.0709897	3.60871	0.224609	0.640165	0.796352		200.645	-0.0735812	0.156528	-0.470082	0.638296	0.8049		PEX3	peroxisomal biogenesis factor 3 [Source:VGNC Symbol;Acc:VGNC:32760]		protein_coding	1510	9	80913163	80945209	1
ENSBTAG00000001748		-0.00409826	2.44433	0.00152819	0.96916	0.985986		88.0748	-0.00192642	0.126584	-0.0152185	0.987858	0.994095		TRIM45	tripartite motif containing 45 [Source:VGNC Symbol;Acc:VGNC:36337]		protein_coding	2469	3	26099795	26109125	1
ENSBTAG00000001749		0.0687004	6.62299	0.869491	0.360935	0.572808		1644.01	0.0674218	0.0891137	0.756582	0.449301	0.664152		SENP2	SUMO specific peptidase 2 [Source:VGNC Symbol;Acc:VGNC:34446]		protein_coding	2705	1	81586790	81621312	-1
ENSBTAG00000001752		-0.0778557	6.17211	2.40969	0.134454	0.305057		1199.64	-0.0782473	0.0538601	-1.45279	0.146283	0.329213		FUCA2	alpha-L-fucosidase 2 [Source:VGNC Symbol;Acc:VGNC:29141]		protein_coding	1843	9	80952916	80972653	-1
ENSBTAG00000001754		-0.0706731	5.04535	1.24651	0.275929	0.485462		548.02	-0.0699935	0.0616874	-1.13465	0.256523	0.476172		AHCYL2	adenosylhomocysteinase like 2 [Source:VGNC Symbol;Acc:VGNC:25752]		protein_coding	4922	4	93142664	93333822	1
ENSBTAG00000001762		0.210817	6.16109	10.1758	0.00412942	0.0293007		1189.32	0.208007	0.0644314	3.22835	0.00124509	0.0105014		RFXANK	regulatory factor X associated ankyrin containing protein [Source:VGNC Symbol;Acc:VGNC:33900]		protein_coding	1434	7	4059596	4064801	-1
ENSBTAG00000001763		0.056349	3.66318	0.420542	0.52319	0.712683		208.904	0.0498928	0.0897626	0.55583	0.578327	0.763573		NR2C2AP	nuclear receptor 2C2 associated protein [Source:VGNC Symbol;Acc:VGNC:32237]		protein_coding	1327	7	4057893	4060107	1
ENSBTAG00000001767		-0.12445	4.04605	2.35939	0.138389	0.311285		272.959	-0.126277	0.0857831	-1.47205	0.141006	0.321511		B4GALT7	beta-1,4-galactosyltransferase 7 [Source:VGNC Symbol;Acc:VGNC:26394]		protein_coding	1345	7	39124716	39133235	1
ENSBTAG00000001768		-0.0845792	5.31069	1.77052	0.196565	0.391963		659.213	-0.0876722	0.0624423	-1.40405	0.160303	0.34953		TXLNG	taxilin gamma [Source:VGNC Symbol;Acc:VGNC:36532]		protein_coding	2336	X	126701561	126743336	-1
ENSBTAG00000001771		-0.166481	7.53175	7.8738	0.0101219	0.054297		3082.44	-0.168332	0.062602	-2.68893	0.00716821	0.0392581		DYRK1A	dual specificity tyrosine phosphorylation regulated kinase 1A [Source:VGNC Symbol;Acc:VGNC:28279]		protein_coding	5092	1	149567810	149711585	1
ENSBTAG00000001773		-0.135682	3.88266	2.46729	0.13011	0.299013		244.208	-0.136299	0.104195	-1.30811	0.190835	0.392575		CYREN	cell cycle regulator of NHEJ [Source:VGNC Symbol;Acc:VGNC:52721]		protein_coding	1297	4	98812496	98814946	-1
ENSBTAG00000001774		-0.0893723	3.61822	0.8123	0.376929	0.586335		201.217	-0.0862779	0.109733	-0.786254	0.431719	0.648643		SPRY2	sprouty RTK signaling antagonist 2 [Source:VGNC Symbol;Acc:VGNC:35242]		protein_coding	1894	12	55341982	55343875	-1
ENSBTAG00000001775		-0.221768	6.84367	7.44707	0.0120664	0.0610227		1909.01	-0.222334	0.0827383	-2.68719	0.00720557	0.039429		RINL	Ras and Rab interactor like [Source:VGNC Symbol;Acc:VGNC:33978]		protein_coding	3670	18	48583453	48594129	-1
ENSBTAG00000001776		0.0435495	6.65069	0.606329	0.444236	0.646887		1670.99	0.0406887	0.0538359	0.75579	0.449775	0.664393		SIRT2	sirtuin 2 [Source:VGNC Symbol;Acc:VGNC:34631]		protein_coding	2314	18	48593799	48614115	-1
ENSBTAG00000001777		0.0450351	8.75108	0.347669	0.561275	0.74129		7181.85	0.0413481	0.0801363	0.515972	0.605874	0.782931		RPLP2	ribosomal protein lateral stalk subunit P2 [Source:VGNC Symbol;Acc:VGNC:34119]		protein_coding	835	29	50556688	50559203	-1
ENSBTAG00000001778		0.0550315	5.16704	0.46827	0.500729	0.696317		597.785	0.053324	0.086653	0.615374	0.538308	0.737841		NFKBIB	NFKB inhibitor beta [Source:VGNC Symbol;Acc:VGNC:32046]		protein_coding	1305	18	48614217	48624966	1
ENSBTAG00000001780		0.197638	5.73386	7.8437	0.0102471	0.0548079		884.671	0.194748	0.0723865	2.69039	0.0071369	0.0391368		SARS2	seryl-tRNA synthetase 2, mitochondrial [Source:NCBI gene (formerly Entrezgene);Acc:282060]		protein_coding	1907	18	48630043	48639088	-1
ENSBTAG00000001781		0.07466	5.39363	0.824879	0.373324	0.583618		698.125	0.0711997	0.0879293	0.809738	0.418091	0.636527		TOMM40	translocase of outer mitochondrial membrane 40 [Source:VGNC Symbol;Acc:VGNC:49148]		protein_coding	2074	18	52618777	52630573	1
ENSBTAG00000001782		-0.0117305	4.89645	0.0163786	0.899296	0.95018		494.685	-0.015124	0.0995145	-0.151977	0.879205	0.939767		MRPS12	mitochondrial ribosomal protein S12 [Source:VGNC Symbol;Acc:VGNC:31656]		protein_coding	751	18	48639276	48641169	1
ENSBTAG00000001785		-0.161508	6.97253	0.0370071	0.849831	0.921201		2211.23	-0.0523583	0.82011	-0.063843	0.949095	0.977403		TGM3	transglutaminase 3 [Source:VGNC Symbol;Acc:VGNC:35811]		protein_coding	2785	13	52793538	52836265	-1
ENSBTAG00000001786		0.331075	1.26311	3.75288	0.0652916	0.190434		38.0557	0.330504	0.205449	1.60869	0.107683	0.269474		HYKK	hydroxylysine kinase [Source:VGNC Symbol;Acc:VGNC:30013]		protein_coding	2597	21	30885776	30914495	1
ENSBTAG00000001790		0.225453	8.04536	14.5441	0.000912076	0.0109296		4401.64	0.222015	0.0650169	3.41473	0.000638458	0.00622898		SAFB2	scaffold attachment factor B2 [Source:VGNC Symbol;Acc:VGNC:34262]		protein_coding	3183	7	18682927	18711822	1
ENSBTAG00000001792		-0.000944204	5.74285	0.000109839	0.99173	0.996162		890.549	-0.00371622	0.0937005	-0.0396606	0.968364	0.985833		MICOS13	mitochondrial contact site and cristae organizing system subunit 13 [Source:VGNC Symbol;Acc:VGNC:52730]		protein_coding	357	7	18617143	18618572	1
ENSBTAG00000001793		0.290157	0.963308	2.52252	0.1261	0.292878		30.4867	0.289173	0.221237	1.30707	0.191187	0.393052		HSD11B1L	hydroxysteroid 11-beta dehydrogenase 1 like [Source:VGNC Symbol;Acc:VGNC:29966]		protein_coding	1733	7	18611628	18616460	-1
ENSBTAG00000001794		0.0310473	7.96829	0.132825	0.718931	0.847798		4175.93	0.0268485	0.0903518	0.297155	0.766348	0.881749		RPL36	ribosomal protein L36 [Source:NCBI gene (formerly Entrezgene);Acc:768327]		protein_coding	551	7	18608950	18610219	-1
ENSBTAG00000001795		0.0865148	6.14147	1.81267	0.191514	0.385556		1174.12	0.083155	0.0623843	1.33295	0.182549	0.381042		LONP1	lon peptidase 1, mitochondrial [Source:VGNC Symbol;Acc:VGNC:30947]		protein_coding	3242	7	18590319	18608816	1
ENSBTAG00000001796		0.342816	3.97587	8.90569	0.00670364	0.041175		259.319	0.340271	0.118101	2.88117	0.003962	0.02562		CATSPERD	cation channel sperm associated auxiliary subunit delta [Source:VGNC Symbol;Acc:VGNC:26797]		protein_coding	2346	7	18552769	18589512	-1
ENSBTAG00000001805		-0.189229	4.53126	3.39368	0.0785834	0.213828		383.383	-0.191192	0.103126	-1.85396	0.0637447	0.189837		TWSG1	twisted gastrulation BMP signaling modulator 1 [Source:VGNC Symbol;Acc:VGNC:36528]		protein_coding	3669	24	41545935	41567726	1
ENSBTAG00000001806		-0.0975086	1.55164	0.410263	0.528266	0.716853		46.9678	-0.101459	0.182707	-0.55531	0.578682	0.763659		IQCD	IQ motif containing D [Source:VGNC Symbol;Acc:VGNC:30252]		protein_coding	3854	17	61200521	61225586	-1
ENSBTAG00000001807		0.0710323	6.23167	1.59318	0.21972	0.421666		1249.86	0.0663196	0.0542496	1.22249	0.221523	0.433502		AKAP8	A-kinase anchoring protein 8 [Source:VGNC Symbol;Acc:VGNC:25789]		protein_coding	3332	7	7750424	7783434	1
ENSBTAG00000001808		0.0388819	2.53303	0.0705268	0.792975	0.890416		94.3342	0.0387784	0.159668	0.242869	0.808107	0.902358		LACTB2	lactamase beta 2 [Source:VGNC Symbol;Acc:VGNC:30765]		protein_coding	1323	14	34328194	34360711	-1
ENSBTAG00000001810		-0.159215	7.63841	4.29158	0.0498848	0.159836		3317.68	-0.161469	0.0813594	-1.98464	0.047185	0.154667		SCAF11	SR-related CTD associated factor 11 [Source:VGNC Symbol;Acc:VGNC:34314]		protein_coding	5366	5	34210393	34303160	1
ENSBTAG00000001814		0.0851084	4.65382	0.668395	0.422133	0.627322		420.17	0.0808705	0.110285	0.733287	0.463383	0.676242		PLXND1	plexin D1 [Source:VGNC Symbol;Acc:VGNC:33065]		protein_coding	5839	22	56134781	56182636	1
ENSBTAG00000001816		0.369352	3.42034	11.5732	0.00248598	0.0209924		176.001	0.365324	0.116356	3.13972	0.00169109	0.0132901		SLC25A42	solute carrier family 25 member 42 [Source:VGNC Symbol;Acc:VGNC:34767]		protein_coding	2029	7	4123914	4135054	-1
ENSBTAG00000001817		0.165256	4.66318	3.40616	0.0780725	0.213106		419.624	0.161739	0.0889933	1.81743	0.0691516	0.20055		TMEM161A	transmembrane protein 161A [Source:VGNC Symbol;Acc:VGNC:35986]		protein_coding	3082	7	4105828	4120006	1
ENSBTAG00000001818		0.21748	1.42664	1.73357	0.201129	0.398453		42.8074	0.215796	0.189601	1.13816	0.255053	0.474844		MEF2B	myocyte enhancer factor 2B [Source:NCBI gene (formerly Entrezgene);Acc:100271851]		protein_coding	1328	7	4095668	4099712	1
ENSBTAG00000001821		-0.132341	9.42514	6.19496	0.0206178	0.0888675		11448.2	-0.135784	0.0529854	-2.56267	0.010387	0.051693		PRRC2C	proline rich coiled-coil 2C [Source:VGNC Symbol;Acc:VGNC:33406]		protein_coding	10331	16	38985133	39080464	1
ENSBTAG00000001822		-0.0682267	6.56364	0.145304	0.707477	0.839613		1582.5	-0.0633806	0.169337	-0.374286	0.708191	0.848528		SNX10	sorting nexin 10 [Source:VGNC Symbol;Acc:VGNC:35091]		protein_coding	2501	4	69587812	69655430	-1
ENSBTAG00000001824		0.01872	5.89107	0.0360451	0.85113	0.921915		991.551	0.0153856	0.112828	0.136363	0.891534	0.946515		SLC2A6	solute carrier family 2 member 6 [Source:VGNC Symbol;Acc:VGNC:34802]		protein_coding	2211	11	104361551	104368899	-1
ENSBTAG00000001827		-0.0644497	5.78833	1.57541	0.222225	0.424565		919.796	-0.0676038	0.0482806	-1.40023	0.161445	0.351242		GID8	GID complex subunit 8 homolog [Source:VGNC Symbol;Acc:VGNC:29353]		protein_coding	1482	13	54464648	54470909	-1
ENSBTAG00000001828		0.185827	4.25155	2.60074	0.120667	0.284858		313.901	0.185885	0.12156	1.52916	0.126226	0.29938		SCRN2	secernin 2 [Source:VGNC Symbol;Acc:VGNC:34367]		protein_coding	1532	19	38623127	38626863	1
ENSBTAG00000001829		0.233767	5.86768	12.6527	0.00170762	0.0163978		971.15	0.231898	0.0653378	3.54921	0.000386386	0.00422682		SLC17A9	solute carrier family 17 member 9 [Source:VGNC Symbol;Acc:VGNC:34704]		protein_coding	2538	13	54445511	54460268	-1
ENSBTAG00000001832		0.095243	5.07191	2.06639	0.164256	0.349464		558.614	0.091879	0.068568	1.33997	0.180255	0.377916		MRPL10	mitochondrial ribosomal protein L10 [Source:VGNC Symbol;Acc:VGNC:31615]		protein_coding	2496	19	38631948	38638738	1
ENSBTAG00000001834		0.253342	6.67727	16.9796	0.000427999	0.00681076		1702.31	0.250093	0.060557	4.12988	3.62948e-05	0.000709827		PNKP	polynucleotide kinase 3'-phosphatase [Source:VGNC Symbol;Acc:VGNC:33081]		protein_coding	2096	18	56210681	56216339	-1
ENSBTAG00000001836		-0.333075	3.16906	6.88887	0.0152623	0.0719624		147.856	-0.337933	0.131548	-2.5689	0.0102021	0.0510081					protein_coding	927	NKLS02000657.1	49547	54320	1
ENSBTAG00000001838		0.280554	1.74523	2.17285	0.154235	0.334966		53.7331	0.287347	0.202876	1.41637	0.156667	0.344706		LRRC36	leucine rich repeat containing 36 [Source:VGNC Symbol;Acc:VGNC:31011]		protein_coding	2352	18	34936769	34997794	1
ENSBTAG00000001839		0.0319945	4.42209	0.130525	0.721238	0.84947		355.452	0.0299553	0.0964877	0.310457	0.756213	0.87563		OCIAD2	OCIA domain containing 2 [Source:VGNC Symbol;Acc:VGNC:32396]		protein_coding	1608	6	67528050	67539862	-1
ENSBTAG00000001840		0.147902	5.28751	5.5735	0.0272345	0.105976		648.913	0.14412	0.06341	2.27282	0.0230368	0.0930624		INO80B	INO80 complex subunit B [Source:NCBI gene (formerly Entrezgene);Acc:509187]		protein_coding	2229	11	10170214	10173993	-1
ENSBTAG00000001842		0.402669	1.65683	5.76127	0.0250142	0.100104		51.0914	0.403147	0.20254	1.99046	0.0465406	0.15334		GSTM3	glutathione S-transferase mu 3 [Source:VGNC Symbol;Acc:VGNC:29686]		protein_coding	1268	3	33652466	33655778	1
ENSBTAG00000001843		0.200278	4.97793	9.72139	0.0048978	0.032963		522.725	0.198782	0.0642745	3.0927	0.00198345	0.01507		WBP1	WW domain binding protein 1 [Source:VGNC Symbol;Acc:VGNC:36870]		protein_coding	1149	11	10168029	10170419	-1
ENSBTAG00000001844		-0.0840116	5.98766	2.04292	0.16657	0.35257		1054.84	-0.0853659	0.055723	-1.53197	0.12553	0.298171		MOGS	mannosyl-oligosaccharide glucosidase [Source:VGNC Symbol;Acc:VGNC:58390]		protein_coding	3087	11	10164061	10167845	1
ENSBTAG00000001848		-0.00287565	4.30725	0.00137396	0.970757	0.986301		327.897	-0.00507196	0.0851134	-0.0595906	0.952482	0.979235		KATNB1	katanin regulatory subunit B1 [Source:VGNC Symbol;Acc:VGNC:30408]		protein_coding	4414	18	25703200	25722420	1
ENSBTAG00000001852		-0.263298	1.46527	1.51822	0.230533	0.43486		44.4002	-0.270091	0.229207	-1.17837	0.238648	0.454922		BREH1	retinyl ester hydrolase type 1 [Source:NCBI gene (formerly Entrezgene);Acc:497207]		protein_coding	1933	18	24745103	24771960	1
ENSBTAG00000001854		0.0724498	5.70291	1.20551	0.283763	0.493752		865.69	0.0685477	0.0660915	1.03716	0.29966	0.521909		CIAPIN1	cytokine induced apoptosis inhibitor 1 [Source:VGNC Symbol;Acc:VGNC:27357]		protein_coding	2692	18	25430935	25444806	-1
ENSBTAG00000001855		0.0550054	5.05156	0.62716	0.436618	0.640674		549.598	0.0511273	0.069193	0.738908	0.459963	0.673232		COQ9	coenzyme Q9 [Source:VGNC Symbol;Acc:VGNC:27618]		protein_coding	1603	18	25444184	25456211	1
ENSBTAG00000001856		0.0493166	6.59144	0.998915	0.328136	0.539569		1606.99	0.047066	0.0553056	0.851017	0.39476	0.615491		POLR2C	RNA polymerase II subunit C [Source:VGNC Symbol;Acc:VGNC:33137]		protein_coding	1724	18	25458202	25466516	1
ENSBTAG00000001857		-0.188055	2.47961	2.85902	0.104586	0.259942		91.0176	-0.196055	0.135235	-1.44973	0.147134	0.330705		DOK4	docking protein 4 [Source:VGNC Symbol;Acc:VGNC:28168]		protein_coding	2550	18	25466472	25479315	-1
ENSBTAG00000001858		0.0748682	4.12591	0.55367	0.464475	0.664072		288.079	0.0695312	0.101716	0.683582	0.494239	0.703155					protein_coding	920	5	70564582	70565501	1
ENSBTAG00000001861		-0.307036	2.17514	4.81324	0.0387801	0.134773		72.7025	-0.307042	0.167675	-1.83117	0.0670754	0.196445		SESTD1	SEC14 and spectrin domain containing 1 [Source:VGNC Symbol;Acc:VGNC:56146]		protein_coding	3114	2	17618997	17764631	1
ENSBTAG00000001867		-0.379918	6.81162	18.5928	0.000268911	0.00513358		1867.36	-0.382912	0.0868112	-4.41086	1.02959e-05	0.000259117		SACS	sacsin molecular chaperone [Source:VGNC Symbol;Acc:VGNC:34260]		protein_coding	14352	12	34588236	34668349	1
ENSBTAG00000001868		0.101105	4.80508	1.8181	0.190875	0.384511		464.626	0.0983438	0.0830711	1.18385	0.236472	0.452188		PCYT2	phosphate cytidylyltransferase 2, ethanolamine [Source:VGNC Symbol;Acc:VGNC:32654]		protein_coding	1840	19	50982926	50990089	1
ENSBTAG00000001872		0.0373366	4.75577	0.187489	0.669112	0.816041		448.371	0.0331467	0.0834128	0.397381	0.691086	0.838086		ORC6	origin recognition complex subunit 6 [Source:VGNC Symbol;Acc:VGNC:32451]		protein_coding	1215	18	15013053	15021378	1
ENSBTAG00000001877		0.00941085	2.7364	0.00587626	0.93957	0.97189		109.031	0.0106987	0.136321	0.0784814	0.937445	0.970947		HMGN5	high mobility group nucleosome binding domain 5 [Source:VGNC Symbol;Acc:VGNC:56709]		protein_coding	1949	X	71422740	71432688	1
ENSBTAG00000001881		0.559605	1.32892	6.85205	0.015504	0.0726962		40.0261	0.565904	0.240343	2.35456	0.0185445	0.0793701		SLC10A1	solute carrier family 10 member 1 [Source:VGNC Symbol;Acc:VGNC:34659]		protein_coding	2267	10	81503834	81526924	-1
ENSBTAG00000001882		0.187843	9.05598	6.74867	0.0162055	0.0750516		8881.67	0.182842	0.0764126	2.39282	0.0167194	0.0736		CD79A	CD79a molecule [Source:VGNC Symbol;Acc:VGNC:27046]		protein_coding	2403	18	51344675	51348682	-1
ENSBTAG00000001886		-0.0470777	5.59126	0.578757	0.454651	0.655939		800.588	-0.0504831	0.0568314	-0.888296	0.374382	0.596729		PABIR2	PABIR family member 2 [Source:VGNC Symbol;Acc:VGNC:50154]		protein_coding	3016	X	18464264	18487317	-1
ENSBTAG00000001887		-0.17464	4.72172	2.96854	0.098532	0.250983		438.12	-0.175084	0.114109	-1.53436	0.124942	0.297491		STAM2	signal transducing adaptor molecule 2 [Source:VGNC Symbol;Acc:VGNC:97314]		protein_coding	1802	2	44006701	44053721	1
ENSBTAG00000001888		-0.192661	7.72595	12.7054	0.00167721	0.0162029		3528.6	-0.196124	0.064868	-3.02343	0.00249926	0.0180878		MED13L	mediator complex subunit 13L [Source:VGNC Symbol;Acc:VGNC:31351]		protein_coding	7253	17	58611134	58888297	1
ENSBTAG00000001889		-0.133568	1.56544	0.94039	0.354977	0.567556		47.2173	-0.13362	0.175657	-0.760689	0.446843	0.661664		C22H3orf14	chromosome 22 C3orf14 homolog [Source:VGNC Symbol;Acc:VGNC:49182]		protein_coding	2408	22	38977280	38992722	-1
ENSBTAG00000001890		0.215102	5.88265	9.12218	0.00616183	0.0389024		980.831	0.212221	0.0720408	2.94584	0.00322077	0.0217771		RUBCN	rubicon autophagy regulator [Source:VGNC Symbol;Acc:VGNC:34212]		protein_coding	3657	1	70372268	70433147	1
ENSBTAG00000001892		0.182258	2.81606	2.15624	0.15575	0.336886		115.28	0.179114	0.131019	1.36708	0.171599	0.366425		YAE1	YAE1 maturation factor of ABCE1 [Source:VGNC Symbol;Acc:VGNC:37013]		protein_coding	2027	4	81286079	81291402	-1
ENSBTAG00000001894		-0.0316933	5.39053	0.127011	0.724851	0.851866		695.855	-0.0327318	0.0898838	-0.364156	0.715741	0.853294		NEDD1	NEDD1 gamma-tubulin ring complex targeting factor [Source:VGNC Symbol;Acc:VGNC:31982]		protein_coding	3132	5	61105019	61157165	1
ENSBTAG00000001895		-0.113413	4.35682	1.92257	0.179077	0.368925		339.374	-0.115274	0.0860424	-1.33974	0.180331	0.378014		PGGT1B	protein geranylgeranyltransferase type I subunit beta [Source:VGNC Symbol;Acc:VGNC:32788]		protein_coding	1437	10	4050987	4104900	-1
ENSBTAG00000001898		-0.160169	2.84105	1.84903	0.187285	0.379727		117.025	-0.162853	0.132731	-1.22693	0.219847	0.431212		CCDC112	coiled-coil domain containing 112 [Source:VGNC Symbol;Acc:VGNC:26834]		protein_coding	2315	10	4108967	4139252	-1
ENSBTAG00000001900		0.401141	0.853894	3.87458	0.0613863	0.183571		28.006	0.404887	0.249835	1.62062	0.105099	0.26492					protein_coding	600	X	37631652	37634256	-1
ENSBTAG00000001902		0.144469	7.23686	3.52164	0.0735213	0.205061		2506.45	0.142815	0.0724637	1.97084	0.0487416	0.158153		CEP295	centrosomal protein 295 [Source:VGNC Symbol;Acc:VGNC:27202]		protein_coding	8193	29	1091859	1138116	-1
ENSBTAG00000001903		0.0297088	1.94486	0.0418793	0.839679	0.91613		61.9096	0.0304439	0.16043	0.189764	0.849494	0.924241		C11H2orf50	chromosome 11 C2orf50 homolog [Source:VGNC Symbol;Acc:VGNC:52616]		protein_coding	2549	11	86644113	86651190	-1
ENSBTAG00000001904		0.266192	5.88992	21.9285	0.000106463	0.00285911		987.839	0.263418	0.0674395	3.90599	9.38416e-05	0.00145887		ZNF276	zinc finger protein 276 [Source:VGNC Symbol;Acc:VGNC:37236]		protein_coding	1812	18	14593024	14607123	1
ENSBTAG00000001906		0.28666	5.37412	13.0089	0.00151303	0.0150949		687.949	0.283842	0.0786723	3.60791	0.000308678	0.00353469		FANCA	FA complementation group A [Source:VGNC Symbol;Acc:VGNC:28852]		protein_coding	4884	18	14606881	14644928	-1
ENSBTAG00000001908		-0.0334692	5.41059	0.112838	0.740029	0.858818		705.827	-0.0351478	0.0994318	-0.353486	0.723724	0.857548		DLD	dihydrolipoamide dehydrogenase [Source:VGNC Symbol;Acc:VGNC:28085]		protein_coding	2345	4	48953177	48979994	1
ENSBTAG00000001919		-0.146731	4.95497	3.0661	0.0934806	0.241941		514.449	-0.152031	0.0827074	-1.83819	0.0660351	0.194604		ZNF652	zinc finger protein 652 [Source:VGNC Symbol;Acc:VGNC:37322]		protein_coding	2334	19	37239569	37299157	1
ENSBTAG00000001920		-0.124533	3.12862	1.08514	0.308548	0.519792		143.421	-0.127509	0.124295	-1.02586	0.30496	0.526766		POLQ	DNA polymerase theta [Source:VGNC Symbol;Acc:VGNC:33130]		protein_coding	8139	1	65944699	66053204	-1
ENSBTAG00000001922		0.212254	4.73319	4.32867	0.0489862	0.157746		441.332	0.208951	0.104145	2.00635	0.0448188	0.149458		AKIP1	A-kinase interacting protein 1 [Source:VGNC Symbol;Acc:VGNC:25792]		protein_coding	965	15	43669705	43677217	-1
ENSBTAG00000001926		-0.00216492	6.78059	0.000833251	0.977224	0.989406		1831.1	-0.00453754	0.0769399	-0.0589751	0.952972	0.979348		RAD23B	RAD23 homolog B, nucleotide excision repair protein [Source:VGNC Symbol;Acc:VGNC:33683]		protein_coding	3042	8	97012935	97057375	1
ENSBTAG00000001928		0.0561613	8.06183	1.36996	0.253992	0.462099		4450.2	0.0535117	0.0406171	1.31747	0.187682	0.388025		PDIA6	protein disulfide isomerase family A member 6 [Source:VGNC Symbol;Acc:VGNC:32700]		protein_coding	2374	11	86859610	86882947	1
ENSBTAG00000001931		0.39032	7.47147	19.0124	0.000245672	0.00487283		2953.36	0.387612	0.0924125	4.19437	2.73629e-05	0.000570158		TRABD	TraB domain containing [Source:VGNC Symbol;Acc:VGNC:58452]		protein_coding	1885	5	119556874	119564149	1
ENSBTAG00000001932		-0.125084	6.49361	5.37888	0.0297711	0.112897		1500.14	-0.126686	0.0572819	-2.21162	0.0269931	0.104655		CRAT	carnitine O-acetyltransferase [Source:VGNC Symbol;Acc:VGNC:27687]		protein_coding	2638	11	99559586	99572474	-1
ENSBTAG00000001933		-0.150469	6.18001	7.10665	0.0139156	0.067369		1207.36	-0.153779	0.0588413	-2.61346	0.00896304	0.0464468		PTPA	protein phosphatase 2 phosphatase activator [Source:VGNC Symbol;Acc:VGNC:33526]		protein_coding	2412	11	99573134	99604787	1
ENSBTAG00000001937		0.0177455	2.88579	0.0279722	0.868659	0.931095		121.338	0.0122228	0.118651	0.103015	0.917951	0.961642		ANAPC11	anaphase promoting complex subunit 11 [Source:VGNC Symbol;Acc:VGNC:55771]		protein_coding	862	19	50994951	51000136	-1
ENSBTAG00000001938		-0.0399666	3.90249	0.0972581	0.757999	0.868979		246.869	-0.0417	0.123943	-0.336447	0.736534	0.865063		CKS2	CDC28 protein kinase regulatory subunit 2 [Source:VGNC Symbol;Acc:VGNC:27388]		protein_coding	781	8	88791395	88796446	-1
ENSBTAG00000001939		0.106551	6.6344	5.00735	0.0353826	0.126961		1653.92	0.104031	0.0492094	2.11404	0.0345115	0.124975		SECISBP2	SECIS binding protein 2 [Source:VGNC Symbol;Acc:VGNC:34419]		protein_coding	2692	8	88755737	88789416	-1
ENSBTAG00000001941		-0.628567	7.5605	13.3466	0.00179284	0.0170373		3167.37	-0.626148	0.197164	-3.17578	0.00149435	0.0121233		SEMA4D	semaphorin 4D [Source:VGNC Symbol;Acc:VGNC:34436]		protein_coding	4302	8	88627168	88753669	1
ENSBTAG00000001942		-0.244563	6.75831	29.5484	1.67814e-05	0.000915479		1803.07	-0.248875	0.0446827	-5.56983	2.54989e-08	1.78492e-06		SNX27	sorting nexin 27 [Source:VGNC Symbol;Acc:VGNC:35105]		protein_coding	6353	3	19085294	19166836	-1
ENSBTAG00000001945		-0.213495	4.22804	0.748856	0.398056	0.606313		313.913	-0.189767	0.271168	-0.699812	0.484045	0.694902		ARG2	arginase 2 [Source:VGNC Symbol;Acc:VGNC:26071]		protein_coding	2056	10	79498980	79534600	1
ENSBTAG00000001948		-0.0658023	5.94418	1.43038	0.244079	0.449943		1025.42	-0.0675857	0.0630893	-1.07127	0.284048	0.506488		VTI1B	vesicle transport through interaction with t-SNAREs 1B [Source:VGNC Symbol;Acc:VGNC:36849]		protein_coding	1073	10	79534828	79553034	-1
ENSBTAG00000001950		-0.158541	5.41489	7.41168	0.0122454	0.0615392		709.983	-0.161105	0.0592155	-2.72066	0.00651515	0.0367337		RDH11	retinol dehydrogenase 11 [Source:VGNC Symbol;Acc:VGNC:55139]		protein_coding	1106	10	79556432	79566949	-1
ENSBTAG00000001956		0.133423	2.65662	0.839064	0.369319	0.580257		103.229	0.13289	0.156762	0.847722	0.396593	0.617222		HINT3	histidine triad nucleotide binding protein 3 [Source:VGNC Symbol;Acc:VGNC:29856]		protein_coding	1255	9	25326358	25340095	-1
ENSBTAG00000001957		0.0536515	3.35199	0.373187	0.547357	0.730379		167.844	0.0562128	0.0988486	0.568676	0.569576	0.757837		TRMT11	tRNA methyltransferase 11 homolog [Source:VGNC Symbol;Acc:VGNC:36368]		protein_coding	2404	9	25253397	25317010	-1
ENSBTAG00000001962		-0.0356247	5.26059	0.287856	0.596831	0.766718		636.509	-0.0387066	0.0632885	-0.61159	0.540809	0.739277		MRPS27	mitochondrial ribosomal protein S27 [Source:VGNC Symbol;Acc:VGNC:31667]		protein_coding	3088	20	9285735	9390606	1
ENSBTAG00000001968		0.303952	6.24605	4.47168	0.0475025	0.154561		1258.71	0.303966	0.135507	2.24318	0.0248853	0.0988467		TTC14	tetratricopeptide repeat domain 14 [Source:VGNC Symbol;Acc:VGNC:53610]		protein_coding	3930	1	86372984	86382674	-1
ENSBTAG00000001977		0.00952317	5.37048	0.00358151	0.952882	0.978863		686.745	0.00961713	0.151869	0.063325	0.949508	0.97767		YIPF6	Yip1 domain family member 6 [Source:VGNC Symbol;Acc:VGNC:37028]		protein_coding	3782	X	81897272	81922657	-1
ENSBTAG00000001981		0.426912	3.41723	23.6557	6.81093e-05	0.00222571		176.648	0.419944	0.102673	4.09013	4.31138e-05	0.000818204		SLC6A17	solute carrier family 6 member 17 [Source:VGNC Symbol;Acc:VGNC:50163]		protein_coding	6531	3	33226163	33281966	-1
ENSBTAG00000001983		0.291517	5.31487	16.6808	0.000468302	0.00720162		662.418	0.288421	0.0750591	3.84258	0.000121747	0.00176823		SMAGP	small cell adhesion glycoprotein [Source:VGNC Symbol;Acc:VGNC:34982]		protein_coding	2263	5	28521680	28547602	1
ENSBTAG00000001987		0.227267	7.61596	15.0279	0.000781408	0.0100157		3273.88	0.2233	0.0570177	3.91633	8.99081e-05	0.0014254		SWAP70	switching B cell complex subunit SWAP70 [Source:VGNC Symbol;Acc:VGNC:54893]		protein_coding	2955	15	42918200	43062549	-1
ENSBTAG00000001988		0.0262507	8.0101	0.358874	0.55508	0.736542		4297.71	0.0232513	0.0444017	0.523657	0.600517	0.779316		EIF3D	eukaryotic translation initiation factor 3 subunit D [Source:VGNC Symbol;Acc:VGNC:28394]		protein_coding	1881	5	74925192	74939376	-1
ENSBTAG00000001992		0.0683322	6.0831	0.606441	0.444195	0.646887		1128.59	0.0658422	0.0860355	0.765291	0.444098	0.659499		CYP51A1	cytochrome P450, family 51, subfamily A, polypeptide 1 [Source:NCBI gene (formerly Entrezgene);Acc:505060]		protein_coding	2761	4	9459764	9476713	-1
ENSBTAG00000001996		0.442581	6.61294	11.5574	0.00283997	0.0228231		1626.6	0.440176	0.125312	3.51263	0.000443689	0.00470502		SNRNP70	small nuclear ribonucleoprotein U1 subunit 70 [Source:VGNC Symbol;Acc:VGNC:35073]		protein_coding	975	18	55614187	55618814	1
ENSBTAG00000001999		0.0026843	4.51521	0.00133771	0.971145	0.986319		378.982	-0.00265759	0.0742965	-0.03577	0.971466	0.987262		NKAPD1	NKAP domain containing 1 [Source:VGNC Symbol;Acc:VGNC:49538]		protein_coding	1703	15	22383021	22393491	1
ENSBTAG00000002000		-0.00911785	4.23488	0.0131198	0.909818	0.955701		311.843	-0.0161192	0.0849396	-0.189773	0.849487	0.924241		TIMM8B	translocase of inner mitochondrial membrane 8 homolog B [Source:VGNC Symbol;Acc:VGNC:54899]		protein_coding	507	15	22395340	22397325	-1
ENSBTAG00000002002		0.0773522	6.3762	0.835368	0.370357	0.580978		1380.17	0.07457	0.0818662	0.910876	0.362361	0.584606		ATAD2	ATPase family AAA domain containing 2 [Source:VGNC Symbol;Acc:VGNC:26233]		protein_coding	4306	14	16473279	16519326	1
ENSBTAG00000002004		-0.0882203	4.76057	1.52612	0.229362	0.43348		449.913	-0.0929273	0.078361	-1.18589	0.235667	0.451053		LLPH	LLP homolog, long-term synaptic facilitation factor [Source:VGNC Symbol;Acc:VGNC:30917]		protein_coding	807	5	47669190	47673186	1
ENSBTAG00000002006		0.084748	6.5473	0.446223	0.511701	0.703994		1552.02	0.0704873	0.125687	0.560814	0.574924	0.761752		THBS1	thrombospondin 1 [Source:VGNC Symbol;Acc:VGNC:35828]		protein_coding	5269	10	35209595	35224867	1
ENSBTAG00000002010		-0.14296	5.65041	5.92859	0.0232049	0.0955188		837.56	-0.144693	0.0721586	-2.00521	0.0449411	0.149687		PI4K2A	phosphatidylinositol 4-kinase type 2 alpha [Source:NCBI gene (formerly Entrezgene);Acc:507860]		protein_coding	3711	26	18819244	18845948	1
ENSBTAG00000002012		0.0784727	4.80741	0.42787	0.519794	0.710396		464.304	0.0769498	0.118853	0.647438	0.517349	0.720822		CIAO2A	cytosolic iron-sulfur assembly component 2A [Source:VGNC Symbol;Acc:VGNC:28846]		protein_coding	871	10	45880414	45895812	1
ENSBTAG00000002014		-0.00764837	7.08494	0.0254819	0.874588	0.935389		2261.64	-0.0115751	0.0412354	-0.280708	0.778934	0.888684		SNX1	sorting nexin 1 [Source:VGNC Symbol;Acc:VGNC:35090]		protein_coding	1987	10	45843188	45880562	-1
ENSBTAG00000002015		0.314418	4.80317	8.37029	0.00828338	0.047583		461.86	0.313939	0.106793	2.93971	0.0032852	0.0221259		RPS6KA6	ribosomal protein S6 kinase A6 [Source:VGNC Symbol;Acc:VGNC:34145]		protein_coding	3569	X	68487958	68686374	1
ENSBTAG00000002018		0.10281	7.90338	2.76436	0.110169	0.268065		3989.77	0.0991279	0.0593879	1.66916	0.0950855	0.24757		EIF5A	eukaryotic translation initiation factor 5A [Source:NCBI gene (formerly Entrezgene);Acc:444990]		protein_coding	2024	19	27014948	27020485	1
ENSBTAG00000002020		-0.365049	5.64883	13.5509	0.00126534	0.0135273		836.811	-0.365787	0.118185	-3.09505	0.00196779	0.0149955		CREBRF	CREB3 regulatory factor [Source:VGNC Symbol;Acc:VGNC:27700]		protein_coding	2849	20	4776513	4831767	1
ENSBTAG00000002021		-0.136685	3.86648	2.837	0.105854	0.26221		240.784	-0.135615	0.0897967	-1.51025	0.13098	0.306793		BNIP1	BCL2 interacting protein 1 [Source:VGNC Symbol;Acc:VGNC:26531]		protein_coding	1257	20	4841533	4854725	1
ENSBTAG00000002025		-0.114479	3.73768	1.0069	0.326252	0.537391		218.657	-0.112159	0.113939	-0.984372	0.324933	0.546834		AMIGO2	adhesion molecule with Ig like domain 2 [Source:VGNC Symbol;Acc:VGNC:25866]		protein_coding	2948	5	33169556	33172868	1
ENSBTAG00000002026		0.0596092	9.77838	0.994847	0.329102	0.540557		14641.2	0.0570102	0.0603497	0.944664	0.34483	0.566681		RPL5	ribosomal protein L5 [Source:NCBI gene (formerly Entrezgene);Acc:515238]		protein_coding	1882	3	50629956	50639054	-1
ENSBTAG00000002027		0.0564295	0.340747	0.0317617	0.860137	0.92599		19.3812	0.0963273	0.358651	0.268582	0.788251	0.892321		FAM167B	family with sequence similarity 167 member B [Source:VGNC Symbol;Acc:VGNC:28751]		protein_coding	967	2	121285361	121286953	-1
ENSBTAG00000002028		-0.202126	3.91053	3.40707	0.0780355	0.213051		248.128	-0.203526	0.112286	-1.81256	0.0698994	0.202033		DIPK1A	divergent protein kinase domain 1A [Source:VGNC Symbol;Acc:VGNC:28824]		protein_coding	2580	3	50499733	50629771	1
ENSBTAG00000002033		0.393672	5.01885	6.06226	0.0230352	0.095194		536.373	0.390715	0.150048	2.60393	0.00921621	0.0473754		UBXN2A	UBX domain protein 2A [Source:VGNC Symbol;Acc:VGNC:36625]		protein_coding	2711	11	75052239	75081213	-1
ENSBTAG00000002034		0.437084	3.15338	10.4063	0.00379119	0.0277515		145.908	0.435044	0.140162	3.10387	0.00191007	0.0146779		MFSD2B	major facilitator superfamily domain containing 2B [Source:VGNC Symbol;Acc:VGNC:31436]		protein_coding	1473	11	75034973	75047562	-1
ENSBTAG00000002036		0.370578	3.46704	13.5901	0.0012456	0.0133573		181.871	0.373654	0.105517	3.54118	0.000398348	0.00431494		CACNB1	calcium voltage-gated channel auxiliary subunit beta 1 [Source:VGNC Symbol;Acc:VGNC:26683]		protein_coding	2979	19	39672840	39691127	-1
ENSBTAG00000002037		-0.437688	4.5641	32.4446	8.94931e-06	0.000623047		391.984	-0.438956	0.0811006	-5.41249	6.21556e-08	3.70332e-06		ATXN7L1	ataxin 7 like 1 [Source:VGNC Symbol;Acc:VGNC:26343]		protein_coding	2401	4	46703819	46757682	-1
ENSBTAG00000002038		0.0222962	9.57843	0.126415	0.72547	0.852156		12749.9	0.019254	0.0653379	0.294683	0.768236	0.882377		RPL14	ribosomal protein L14 [Source:VGNC Symbol;Acc:VGNC:34110]		protein_coding	761	22	13292655	13296110	1
ENSBTAG00000002039		0.0433793	6.13947	0.390886	0.538086	0.723981		1174.32	0.0399971	0.0772907	0.517489	0.604815	0.782198		FRMD8	FERM domain containing 8 [Source:VGNC Symbol;Acc:VGNC:56264]		protein_coding	3093	29	43582047	43603325	1
ENSBTAG00000002041		-0.14874	8.4947	12.5613	0.00176186	0.0168303		6011.98	-0.150909	0.0387224	-3.8972	9.73094e-05	0.00150366		SASH3	SAM and SH3 domain containing 3 [Source:VGNC Symbol;Acc:VGNC:34294]		protein_coding	3227	X	13811114	13826009	1
ENSBTAG00000002042		0.0570749	5.92323	0.919392	0.347763	0.560006		1009.38	0.0541297	0.0560268	0.966141	0.333974	0.555334		RIC8A	RIC8 guanine nucleotide exchange factor A [Source:VGNC Symbol;Acc:VGNC:33961]		protein_coding	2266	11	82873450	82878792	1
ENSBTAG00000002044		0.131608	3.81739	2.46908	0.129977	0.298871		232.55	0.130072	0.0897201	1.44976	0.147126	0.330705		SIRT3	sirtuin 3 [Source:VGNC Symbol;Acc:VGNC:34632]		protein_coding	1538	11	82879486	82902135	-1
ENSBTAG00000002045		0.0936569	6.46726	3.2912	0.0829277	0.221961		1472.34	0.092124	0.0488683	1.88515	0.0594096	0.181113		PSMD13	proteasome 26S subunit, non-ATPase 13 [Source:VGNC Symbol;Acc:VGNC:33464]		protein_coding	2196	11	82902339	82922670	1
ENSBTAG00000002046		0.348356	1.50677	3.12152	0.0907451	0.237088		45.5192	0.330658	0.222091	1.48884	0.136529	0.315011		COX8B	cytochrome c oxidase subunit VIII-H (heart/muscle) [Source:NCBI gene (formerly Entrezgene);Acc:615757]		protein_coding	1405	11	82921987	82924620	-1
ENSBTAG00000002048		-0.174892	6.06152	8.55524	0.00769548	0.0450338		1110.15	-0.177409	0.0575768	-3.08126	0.00206129	0.0155141		PTPN11	protein tyrosine phosphatase non-receptor type 11 [Source:VGNC Symbol;Acc:VGNC:33530]		protein_coding	2045	17	61736442	61802172	-1
ENSBTAG00000002049		-0.0444034	5.01936	0.357322	0.55593	0.737175		538.742	-0.0465428	0.0748768	-0.621592	0.53421	0.734918		HADH	hydroxyacyl-CoA dehydrogenase [Source:VGNC Symbol;Acc:VGNC:29741]		protein_coding	1767	6	17208776	17252208	-1
ENSBTAG00000002050		0.0485658	2.42773	0.179567	0.675745	0.820596		87.7324	0.0441897	0.134298	0.329043	0.742123	0.867945		COA7	cytochrome c oxidase assembly factor 7 [Source:VGNC Symbol;Acc:VGNC:53859]		protein_coding	764	3	93648200	93667733	1
ENSBTAG00000002051		-0.0929068	8.67593	1.35562	0.25642	0.464566		6838.56	-0.0956309	0.100406	-0.952442	0.340873	0.562559		ARAP1	ArfGAP with RhoGAP domain, ankyrin repeat and PH domain 1 [Source:NCBI gene (formerly Entrezgene);Acc:511889]	ARAP1	protein_coding	4830	15	52239474	52300725	-1
ENSBTAG00000002052		-0.12059	5.02249	3.82686	0.062885	0.186342		541.258	-0.121231	0.0709047	-1.70977	0.087308	0.234715		PLOD1	procollagen-lysine,2-oxoglutarate 5-dioxygenase 1 [Source:VGNC Symbol;Acc:VGNC:33039]		protein_coding	3102	16	41718717	41748319	-1
ENSBTAG00000002055		0.0585252	5.08753	0.786055	0.384617	0.594467		564.06	0.0577289	0.0648476	0.890225	0.373345	0.59566		ZFP28	ZFP28 zinc finger protein [Source:VGNC Symbol;Acc:VGNC:37160]		protein_coding	4998	18	63880404	63907053	-1
ENSBTAG00000002056		-0.230998	3.56448	5.3518	0.0301444	0.113697		194.53	-0.232857	0.102067	-2.28141	0.022524	0.0916804		MARS2	methionyl-tRNA synthetase 2, mitochondrial [Source:VGNC Symbol;Acc:VGNC:31251]		protein_coding	2235	2	86189671	86191905	1
ENSBTAG00000002058		-0.0574374	4.23868	0.557362	0.463008	0.662918		312.496	-0.0585098	0.0812964	-0.71971	0.471704	0.683311		ASF1A	anti-silencing function 1A histone chaperone [Source:VGNC Symbol;Acc:VGNC:50604]		protein_coding	1063	9	32129224	32142119	-1
ENSBTAG00000002059		-0.00691821	5.06105	0.0104671	0.919412	0.961013		553.575	-0.00982501	0.0632356	-0.155372	0.876528	0.939452		MCM9	minichromosome maintenance 9 homologous recombination repair factor [Source:VGNC Symbol;Acc:VGNC:31315]		protein_coding	3816	9	32099905	32218601	1
ENSBTAG00000002060		0.0514499	6.6332	0.394516	0.53622	0.722493		1655.37	0.0481787	0.0879474	0.547813	0.583821	0.766422		RPL19	ribosomal protein L19 [Source:VGNC Symbol;Acc:VGNC:49956]		protein_coding	950	19	39693965	39697803	1
ENSBTAG00000002068		-0.087001	9.46647	3.80158	0.0636959	0.187573		11800.6	-0.0898665	0.0555786	-1.61693	0.105894	0.26619		TAGLN2	transgelin 2 [Source:VGNC Symbol;Acc:VGNC:35586]		protein_coding	1317	3	9761198	9769010	1
ENSBTAG00000002069		0.0174935	11.3951	0.107186	0.746378	0.862682		44874	0.0147742	0.0634237	0.232945	0.815804	0.906195		BOLA	MHC class I heavy chain [Source:NCBI gene (formerly Entrezgene);Acc:515712]		protein_coding	1414	23	28720501	28724399	-1
ENSBTAG00000002072		0.114453	6.44208	3.00229	0.0967496	0.247724		1446.26	0.11148	0.0606906	1.83686	0.0662301	0.194853		ERCC2	ERCC excision repair 2, TFIIH core complex helicase subunit [Source:VGNC Symbol;Acc:VGNC:28569]		protein_coding	3386	18	52982422	53006219	-1
ENSBTAG00000002073		0.0791739	5.47147	0.675732	0.419634	0.625059		736.144	0.0777984	0.0954665	0.814929	0.415113	0.634568		RAD17	RAD17 checkpoint clamp loader component [Source:VGNC Symbol;Acc:VGNC:33678]		protein_coding	2686	20	10341517	10375453	-1
ENSBTAG00000002076		-0.028681	3.40589	0.103958	0.750089	0.864242		174.616	-0.0273775	0.0976942	-0.280237	0.779296	0.888697		STAU2	staufen double-stranded RNA binding protein 2 [Source:NCBI gene (formerly Entrezgene);Acc:100125233]		protein_coding	3009	14	36760791	37064486	-1
ENSBTAG00000002078		0.0767006	7.68306	1.76151	0.197666	0.393386		3428.33	0.0742605	0.072651	1.02215	0.306708	0.528569		KDM4A	lysine demethylase 4A [Source:VGNC Symbol;Acc:VGNC:30527]		protein_coding	4065	3	102343085	102382969	-1
ENSBTAG00000002082		-0.13332	5.39449	0.104068	0.751054	0.865064		715.352	-0.1087	0.414045	-0.262531	0.792912	0.895524		MARCKS	myristoylated alanine rich protein kinase C substrate [Source:VGNC Symbol;Acc:VGNC:31244]		protein_coding	2370	9	36554305	36560717	-1
ENSBTAG00000002083		0.0933973	2.07909	0.507283	0.483593	0.682242		68.696	0.0960454	0.153614	0.625239	0.531814	0.733813		AUTS2	activator of transcription and developmental regulator AUTS2 [Source:VGNC Symbol;Acc:VGNC:26352]		protein_coding	4155	25	29782669	29817161	-1
ENSBTAG00000002086		0.162889	8.04031	6.85511	0.0154838	0.0726279		4376.87	0.160029	0.0543415	2.94487	0.00323093	0.0218177		PRPF4B	pre-mRNA processing factor 4B [Source:VGNC Symbol;Acc:VGNC:33381]		protein_coding	4564	23	50086930	50111296	-1
ENSBTAG00000002090		0.0553416	4.89909	0.498363	0.487422	0.68474		495.083	0.052208	0.0808716	0.645567	0.51856	0.721881		CPSF4	cleavage and polyadenylation specific factor 4 [Source:VGNC Symbol;Acc:VGNC:27673]		protein_coding	1759	25	36959456	36971725	-1
ENSBTAG00000002092		0.0501041	1.2723	0.0325022	0.858547	0.925366		38.7403	0.0443322	0.301917	0.146836	0.883262	0.942088		PI16	peptidase inhibitor 16 [Source:VGNC Symbol;Acc:VGNC:32853]		protein_coding	2641	23	10860919	10873149	1
ENSBTAG00000002094		0.112496	5.92633	1.48939	0.234871	0.439482		1012.43	0.109452	0.0961307	1.13858	0.25488	0.474844		ATP5MF	ATP synthase membrane subunit f [Source:VGNC Symbol;Acc:VGNC:26305]		protein_coding	857	25	36953321	36958643	1
ENSBTAG00000002095		0.102501	6.77274	3.41045	0.0778979	0.212814		1821.09	0.0999809	0.0571949	1.74807	0.0804513	0.222012		MEN1	menin 1 [Source:VGNC Symbol;Acc:VGNC:31385]		protein_coding	3402	29	43041118	43047766	-1
ENSBTAG00000002096		-0.0208069	7.35205	0.107607	0.745899	0.862284		2726.72	-0.023901	0.0709231	-0.336999	0.736118	0.865063		FCGR3A	Fc fragment of IgG, low affinity IIIa, receptor (CD16a) [Source:NCBI gene (formerly Entrezgene);Acc:281766]		protein_coding	1906	3	8000299	8008181	1
ENSBTAG00000002098		0.258506	6.14929	12.9734	0.00153128	0.0151707		1180.02	0.256238	0.0702753	3.6462	0.000266151	0.00319232		CDC34	cell division cycle 34, ubiqiutin conjugating enzyme [Source:VGNC Symbol;Acc:VGNC:27066]		protein_coding	2473	7	43173660	43180341	1
ENSBTAG00000002100		-0.236259	3.2855	2.43402	0.132599	0.302662		159.773	-0.234303	0.153978	-1.52166	0.128093	0.302131		GZMM	granzyme M [Source:VGNC Symbol;Acc:VGNC:29734]		protein_coding	2195	7	43181976	43188286	1
ENSBTAG00000002101		-0.135709	4.94919	4.70031	0.0409249	0.139465		512.948	-0.137406	0.065356	-2.10243	0.0355159	0.12744		GDE1	glycerophosphodiester phosphodiesterase 1 [Source:VGNC Symbol;Acc:VGNC:29298]		protein_coding	1638	25	17101520	17127013	-1
ENSBTAG00000002103		0.171696	8.19103	4.73451	0.0402615	0.138049		4864.32	0.167093	0.081616	2.04731	0.0406281	0.139268		PLCG2	phospholipase C gamma 2 [Source:VGNC Symbol;Acc:VGNC:32989]		protein_coding	3795	18	8314287	8467665	1
ENSBTAG00000002105		0.0518884	6.10699	1.01334	0.324742	0.535717		1146.53	0.0479108	0.0499921	0.958367	0.337878	0.559635		TEX261	testis expressed 261 [Source:NCBI gene (formerly Entrezgene);Acc:514869]		protein_coding	3257	11	13428958	13436886	1
ENSBTAG00000002108		0.0302207	7.64664	0.149622	0.702509	0.836924		3337.69	0.0274662	0.0777361	0.353327	0.723844	0.857548		YWHAQ	tyrosine 3-monooxygenase/tryptophan 5-monooxygenase activation protein theta [Source:VGNC Symbol;Acc:VGNC:37047]		protein_coding	2607	11	87861882	87893172	1
ENSBTAG00000002112		-0.18984	3.17334	2.18748	0.152917	0.332942		148.113	-0.190405	0.135674	-1.4034	0.160499	0.349658		INSIG2	insulin induced gene 2 [Source:VGNC Symbol;Acc:VGNC:30218]		protein_coding	919	2	69756864	69786933	1
ENSBTAG00000002113		-0.081366	3.27785	0.772345	0.388725	0.597782		159.279	-0.0794641	0.107361	-0.740162	0.459202	0.672579		ZNF41	zinc finger protein 41 [Source:VGNC Symbol;Acc:VGNC:37270]		protein_coding	2124	X	85770992	85773115	-1
ENSBTAG00000002116		0.0399767	5.72055	0.401961	0.532432	0.719837		875.864	0.0385778	0.0564998	0.682794	0.494737	0.703472		ZCCHC3	zinc finger CCHC-type containing 3 [Source:VGNC Symbol;Acc:VGNC:37119]		protein_coding	2704	13	60712826	60715529	-1
ENSBTAG00000002117		-0.13495	2.44566	0.632474	0.434708	0.639061		88.537	-0.131535	0.177128	-0.7426	0.457724	0.671258		KIF18A	kinesin family member 18A [Source:VGNC Symbol;Acc:VGNC:30587]		protein_coding	4031	15	58720346	58806311	-1
ENSBTAG00000002121		0.0304584	7.00899	0.294057	0.59293	0.76385		2146.8	0.027538	0.05937	0.463836	0.642765	0.807125		CDK2AP2	cyclin dependent kinase 2 associated protein 2 [Source:VGNC Symbol;Acc:VGNC:27126]		protein_coding	1462	29	45388454	45390820	-1
ENSBTAG00000002125		0.0894514	3.35069	0.342955	0.563958	0.743011		168.354	0.0937858	0.16894	0.555142	0.578797	0.763659		GNAL	G protein subunit alpha L [Source:VGNC Symbol;Acc:VGNC:29452]		protein_coding	3198	24	42652184	42723588	1
ENSBTAG00000002126		0.101155	3.75311	1.66915	0.209406	0.408729		222.286	0.102975	0.086187	1.19479	0.232169	0.446894		PFKFB2	6-phosphofructo-2-kinase/fructose-2,6-biphosphatase 2 [Source:VGNC Symbol;Acc:VGNC:32770]		protein_coding	4306	16	4873072	4900640	1
ENSBTAG00000002127		-0.137423	7.76999	3.33538	0.0810221	0.218596		3636.52	-0.13911	0.0812967	-1.71114	0.0870555	0.234331		TCP11L2	t-complex 11 like 2 [Source:VGNC Symbol;Acc:VGNC:35704]		protein_coding	3813	5	69672951	69713610	1
ENSBTAG00000002128		0.147832	6.74451	7.63287	0.0111732	0.0577362		1784.53	0.145748	0.0561068	2.59769	0.00938536	0.0479946		MPPE1	metallophosphoesterase 1 [Source:VGNC Symbol;Acc:VGNC:31587]		protein_coding	2191	24	42723600	42737607	-1
ENSBTAG00000002129		-0.022707	4.58857	0.0440391	0.835658	0.914191		399.991	-0.0247937	0.117785	-0.210499	0.833278	0.916048		KLF5	Kruppel like factor 5 [Source:VGNC Symbol;Acc:VGNC:30631]		protein_coding	3289	12	47799472	47818754	1
ENSBTAG00000002130		0.233318	6.79537	11.0441	0.00300376	0.023665		1847.44	0.230782	0.0711778	3.24233	0.00118556	0.0101179		SMPD4	sphingomyelin phosphodiesterase 4 [Source:VGNC Symbol;Acc:VGNC:35032]		protein_coding	3428	17	72403730	72419364	1
ENSBTAG00000002135		-0.139559	5.29574	1.60126	0.218852	0.420566		651.294	-0.140329	0.109341	-1.28341	0.199348	0.404635		CD69	CD69 molecule [Source:VGNC Symbol;Acc:VGNC:27043]		protein_coding	1702	5	100297983	100305080	1
ENSBTAG00000002136		0.265416	7.35506	15.9606	0.000583589	0.0083435		2722.86	0.262128	0.0619359	4.23225	2.31361e-05	0.000495607		FCHO1	FCH and mu domain containing endocytic adaptor 1 [Source:VGNC Symbol;Acc:VGNC:28935]		protein_coding	3762	7	5368410	5395426	-1
ENSBTAG00000002137		0.165397	5.03426	4.86625	0.0378172	0.132433		544.296	0.164129	0.0764993	2.1455	0.0319132	0.118619		SUGT1	SGT1 homolog, MIS12 kinetochore complex assembly cochaperone [Source:VGNC Symbol;Acc:VGNC:35465]		protein_coding	1176	12	11102039	11142794	-1
ENSBTAG00000002143		0.126029	1.66126	0.400399	0.533223	0.720606		50.6074	0.129682	0.210039	0.617417	0.53696	0.736924		DTWD2	DTW domain containing 2 [Source:VGNC Symbol;Acc:VGNC:28235]		protein_coding	1564	7	34850843	34923992	1
ENSBTAG00000002144		-0.290117	4.80197	21.8407	0.000108964	0.00290007		464.077	-0.294376	0.0730683	-4.02878	5.6066e-05	0.000987902		ADRB2	adrenoceptor beta 2 [Source:VGNC Symbol;Acc:VGNC:25697]		protein_coding	2030	7	60232706	60234735	1
ENSBTAG00000002147		-0.110541	6.0502	1.6288	0.214806	0.415597		1101.72	-0.112678	0.0873651	-1.28974	0.197142	0.401429		PPP4R2	protein phosphatase 4 regulatory subunit 2 [Source:VGNC Symbol;Acc:VGNC:33270]		protein_coding	1647	22	28654373	28705579	-1
ENSBTAG00000002148		-0.531397	5.5803	3.63256	0.0734859	0.205061		808.703	-0.506739	0.294568	-1.72028	0.085382	0.231333		RAB3D	RAB3D, member RAS oncogene family [Source:VGNC Symbol;Acc:VGNC:33652]		protein_coding	3578	7	15736270	15747432	-1
ENSBTAG00000002154		-0.306303	1.80798	5.80419	0.0245355	0.0989922		56.7217	-0.307592	0.163633	-1.87977	0.060139	0.182858		GPR141	G protein-coupled receptor 141 [Source:VGNC Symbol;Acc:VGNC:52783]		protein_coding	912	4	59642395	59643306	-1
ENSBTAG00000002163		-0.612049	2.21115	11.7252	0.00235597	0.0202686		75.2554	-0.614071	0.198825	-3.0885	0.00201171	0.0152485		PTGER2	prostaglandin E receptor 2 [Source:VGNC Symbol;Acc:VGNC:33502]		protein_coding	2514	10	11826416	11838823	-1
ENSBTAG00000002171		-0.632035	2.94199	5.58581	0.0286137	0.109915		127.472	-0.61269	0.266526	-2.2988	0.0215163	0.0887107		FAM135A	family with sequence similarity 135 member A [Source:VGNC Symbol;Acc:VGNC:28730]		protein_coding	5052	9	9517906	9672872	1
ENSBTAG00000002175		-0.287736	6.2359	5.91533	0.0241794	0.0980803		1261.17	-0.288059	0.13618	-2.11528	0.0344057	0.124734		SRPK2	SRSF protein kinase 2 [Source:VGNC Symbol;Acc:VGNC:35289]		protein_coding	2324	4	46296970	46536298	-1
ENSBTAG00000002176		0.020356	5.6999	0.117857	0.734538	0.85626		865.614	0.0190193	0.0637056	0.298551	0.765283	0.88151		NSMCE1	NSE1 homolog, SMC5-SMC6 complex component [Source:VGNC Symbol;Acc:VGNC:32279]		protein_coding	1029	25	24801771	24839867	-1
ENSBTAG00000002177		-0.0407843	7.11955	0.246314	0.624467	0.786184		2311.85	-0.0440959	0.0814751	-0.541219	0.588357	0.769695		PIKFYVE	phosphoinositide kinase, FYVE-type zinc finger containing [Source:VGNC Symbol;Acc:VGNC:32898]		protein_coding	6705	2	96557844	96625577	1
ENSBTAG00000002179		-0.0995816	3.46983	0.753711	0.394414	0.60306		182.48	-0.102595	0.112793	-0.909591	0.363038	0.585329		CDIN1	CDAN1 interacting nuclease 1 [Source:VGNC Symbol;Acc:VGNC:52611]		protein_coding	2299	10	32243797	32473979	1
ENSBTAG00000002182		0.0877356	5.12929	0.656027	0.426457	0.631178		581.7	0.0847707	0.112481	0.753646	0.451062	0.665374		COX17	cytochrome c oxidase copper chaperone COX17 [Source:VGNC Symbol;Acc:VGNC:27631]		protein_coding	438	1	64425088	64432940	-1
ENSBTAG00000002185		0.148706	4.58162	2.99424	0.0971709	0.248284		396.903	0.145819	0.0857808	1.6999	0.0891499	0.237523		RNF7	ring finger protein 7 [Source:VGNC Symbol;Acc:VGNC:34072]		protein_coding	1131	1	127214846	127222120	-1
ENSBTAG00000002187		-0.215587	7.02548	12.1527	0.00202863	0.0185223		2172.57	-0.217406	0.0712728	-3.05033	0.00228587	0.0167805		SERINC3	serine incorporator 3 [Source:VGNC Symbol;Acc:VGNC:34462]		protein_coding	2123	13	72915534	72932004	-1
ENSBTAG00000002189		0.108398	4.7662	2.59895	0.120789	0.285008		450.955	0.107341	0.066966	1.60292	0.108952	0.272168		ALG1	ALG1 chitobiosyldiphosphodolichol beta-mannosyltransferase [Source:NCBI gene (formerly Entrezgene);Acc:507210]		protein_coding	3684	25	4088137	4103061	1
ENSBTAG00000002190		-0.287676	9.27915	40.1748	1.95175e-06	0.000247544		10351.9	-0.290847	0.0518819	-5.60593	2.07136e-08	1.50762e-06		DOCK8	dedicator of cytokinesis 8 [Source:VGNC Symbol;Acc:VGNC:28162]		protein_coding	7484	8	44032278	44271335	-1
ENSBTAG00000002191		0.149497	6.75015	6.2889	0.0197834	0.0861406		1789.81	0.146257	0.0581789	2.51392	0.0119396	0.0571848		RRP12	ribosomal RNA processing 12 homolog [Source:VGNC Symbol;Acc:VGNC:34169]		protein_coding	4419	26	18603839	18632724	-1
ENSBTAG00000002192		0.0432086	1.59799	0.0479047	0.828711	0.910138		47.8223	0.0401026	0.215212	0.18634	0.852178	0.926218		VXN	vexin [Source:VGNC Symbol;Acc:VGNC:52627]		protein_coding	3195	14	30748671	30774944	1
ENSBTAG00000002201		-0.110448	4.16606	1.16468	0.291861	0.503059		297.144	-0.113052	0.102664	-1.10118	0.270819	0.492502		NFXL1	nuclear transcription factor, X-box binding like 1 [Source:VGNC Symbol;Acc:VGNC:32054]		protein_coding	3504	6	66591304	66652182	-1
ENSBTAG00000002202		0.0258103	5.87938	0.121826	0.730288	0.854415		978.185	0.0224412	0.0780555	0.287503	0.773727	0.885855		CRAMP1	cramped chromatin regulator homolog 1 [Source:VGNC Symbol;Acc:VGNC:97255]		protein_coding	3940	25	1246615	1285603	1
ENSBTAG00000002203		0.00537	6.74706	0.00871476	0.926444	0.964686		1787.41	0.00265208	0.0514398	0.0515568	0.958882	0.981812		NDUFS2	NADH:ubiquinone oxidoreductase core subunit S2 [Source:VGNC Symbol;Acc:VGNC:31969]		protein_coding	2125	3	8290744	8300810	-1
ENSBTAG00000002209		-0.0364286	6.86135	0.39916	0.533852	0.720813		1934.33	-0.0374279	0.049907	-0.749953	0.453283	0.667636		JPT2	Jupiter microtubule associated homolog 2 [Source:VGNC Symbol;Acc:VGNC:30384]		protein_coding	2912	25	1289631	1302440	1
ENSBTAG00000002210		0.207754	7.73712	10.1881	0.00411055	0.0292323		3550.98	0.204958	0.0588653	3.48181	0.000498041	0.0051368		LAS1L	LAS1 like ribosome biogenesis factor [Source:VGNC Symbol;Acc:VGNC:30797]		protein_coding	3184	X	94949495	94970026	1
ENSBTAG00000002211		0.261262	6.03395	10.2381	0.00403481	0.0288835		1087.39	0.25832	0.0790981	3.26582	0.00109147	0.00952056		MAPK8IP3	mitogen-activated protein kinase 8 interacting protein 3 [Source:VGNC Symbol;Acc:VGNC:31226]		protein_coding	5676	25	1305450	1349482	1
ENSBTAG00000002219		0.163038	5.17198	5.6211	0.0266515	0.104758		598.426	0.159471	0.0690532	2.3094	0.0209213	0.0869573		ATAD3A	ATPase family, AAA domain containing 3A [Source:NCBI gene (formerly Entrezgene);Acc:784353]		protein_coding	2437	16	51085081	51101450	-1
ENSBTAG00000002220		-0.070914	5.78486	0.632863	0.434569	0.638984		917.118	-0.0736942	0.0922408	-0.798933	0.424329	0.64183		SPTLC1	serine palmitoyltransferase long chain base subunit 1 [Source:VGNC Symbol;Acc:VGNC:35256]		protein_coding	2652	8	85780390	85846082	1
ENSBTAG00000002223		-0.0885585	4.63305	1.84742	0.18747	0.380044		411.62	-0.0932678	0.0672292	-1.38731	0.165347	0.356881		POP4	POP4 homolog, ribonuclease P/MRP subunit [Source:VGNC Symbol;Acc:VGNC:33164]		protein_coding	1840	18	40232966	40243001	1
ENSBTAG00000002224		-0.105612	5.58378	1.3717	0.253699	0.461829		796.227	-0.109053	0.0876328	-1.24443	0.213341	0.423442		UHRF1	ubiquitin like with PHD and ring finger domains 1 [Source:VGNC Symbol;Acc:VGNC:36654]		protein_coding	3899	7	19223877	19257053	-1
ENSBTAG00000002226		0.169077	5.5642	4.12619	0.0541256	0.169151		786.257	0.165717	0.0867299	1.91073	0.0560393	0.174112		FBXO31	F-box protein 31 [Source:VGNC Symbol;Acc:VGNC:28904]		protein_coding	1878	18	12929727	12964773	-1
ENSBTAG00000002233		-0.701348	2.23007	3.91199	0.0624352	0.18574		76.8628	-0.544291	0.333299	-1.63304	0.10246	0.260626		CPNE2	copine 2 [Source:VGNC Symbol;Acc:VGNC:27659]		protein_coding	2127	18	25134033	25166257	1
ENSBTAG00000002236		-0.00911314	7.49439	0.0413607	0.84066	0.916342		3006.55	-0.011118	0.0438067	-0.253796	0.799653	0.898163		TRPC4AP	transient receptor potential cation channel subfamily C member 4 associated protein [Source:VGNC Symbol;Acc:VGNC:36384]		protein_coding	3164	13	64304949	64374165	-1
ENSBTAG00000002238		0.113404	4.3133	2.01032	0.16985	0.357156		329.9	0.109625	0.0866051	1.26581	0.205583	0.412656		ARL2	ADP ribosylation factor like GTPase 2 [Source:VGNC Symbol;Acc:VGNC:97240]		protein_coding	1197	29	43227243	43235042	1
ENSBTAG00000002240		-0.11009	5.48117	2.06155	0.16473	0.350062		743.104	-0.113198	0.0742903	-1.52373	0.127576	0.301301		GPR18	G protein-coupled receptor 18 [Source:VGNC Symbol;Acc:VGNC:29574]		protein_coding	1381	12	76118033	76121780	-1
ENSBTAG00000002242		-0.0702278	5.32851	1.29771	0.266541	0.475272		668.326	-0.0735548	0.0688646	-1.06811	0.285472	0.508287		PSME3IP1	proteasome activator subunit 3 interacting protein 1 [Source:VGNC Symbol;Acc:VGNC:28772]		protein_coding	1522	18	25171517	25212248	-1
ENSBTAG00000002243		-0.145563	3.89149	2.0394	0.16692	0.352981		246.038	-0.148706	0.117083	-1.27009	0.204053	0.410786		SNX15	sorting nexin 15 [Source:VGNC Symbol;Acc:VGNC:35095]		protein_coding	2075	29	43242325	43254073	1
ENSBTAG00000002248		-0.304029	1.64838	3.50892	0.0740074	0.206151		50.4973	-0.306034	0.191379	-1.5991	0.109798	0.273267		SAC3D1	SAC3 domain containing 1 [Source:VGNC Symbol;Acc:VGNC:34258]		protein_coding	1493	29	43254529	43256984	1
ENSBTAG00000002249		-0.304537	2.75672	6.69036	0.0166168	0.0761577		109.974	-0.30622	0.129621	-2.36242	0.0181558	0.0780457		NAALADL1	N-acetylated alpha-linked acidic dipeptidase like 1 [Source:VGNC Symbol;Acc:VGNC:31856]		protein_coding	2725	29	43256742	43272965	-1
ENSBTAG00000002251		-0.421965	1.62506	4.07602	0.0554917	0.17193		49.4206	-0.414265	0.235483	-1.75921	0.0785416	0.218864					protein_coding	1467	5	60753106	60789924	1
ENSBTAG00000002256		0.195037	3.75414	1.34132	0.259775	0.468292		222.251	0.200645	0.164095	1.22274	0.221429	0.433384		YEATS4	YEATS domain containing 4 [Source:VGNC Symbol;Acc:VGNC:37021]		protein_coding	1448	5	44086246	44110850	-1
ENSBTAG00000002260		-0.0614782	5.04786	0.466082	0.501722	0.697078		547.545	-0.065008	0.086691	-0.749882	0.453326	0.667636		NCAPD3	non-SMC condensin II complex subunit D3 [Source:VGNC Symbol;Acc:VGNC:31902]		protein_coding	5327	15	83443176	83503594	-1
ENSBTAG00000002266		0.407585	4.29346	7.9815	0.0100331	0.0539566		324.188	0.402488	0.143419	2.80638	0.00501017	0.0303166		NPL	N-acetylneuraminate pyruvate lyase [Source:VGNC Symbol;Acc:VGNC:32205]		protein_coding	1690	16	63847538	63886366	1
ENSBTAG00000002267		-0.129097	6.27133	4.48348	0.0454282	0.149829		1284.26	-0.130702	0.0558563	-2.33997	0.0192853	0.0818029		ANKRD40	ankyrin repeat domain 40 [Source:VGNC Symbol;Acc:VGNC:25930]		protein_coding	3643	19	36026569	36046087	1
ENSBTAG00000002271		-0.0493343	5.4245	0.612013	0.442137	0.645077		713.333	-0.0536925	0.0587076	-0.914576	0.360414	0.582763		CDADC1	cytidine and dCMP deaminase domain containing 1 [Source:VGNC Symbol;Acc:VGNC:27056]		protein_coding	1548	12	18867334	18895163	1
ENSBTAG00000002272		0.010374	4.06602	0.0224703	0.88217	0.940306		276.654	0.00800526	0.0767152	0.10435	0.916891	0.961182		KCTD18	potassium channel tetramerization domain containing 18 [Source:VGNC Symbol;Acc:VGNC:30507]		protein_coding	2584	2	89035588	89056404	-1
ENSBTAG00000002275		0.0347941	5.72509	0.0660013	0.799842	0.893644		878.692	0.0344113	0.130572	0.263542	0.792133	0.895406		PTP4A1	protein tyrosine phosphatase 4A1 [Source:VGNC Symbol;Acc:VGNC:33523]		protein_coding	2435	9	448438	458072	1
ENSBTAG00000002277		-0.0611923	5.9027	0.967836	0.335618	0.547398		995.12	-0.062908	0.0632114	-0.9952	0.319639	0.54149		MLLT1	MLLT1 super elongation complex subunit [Source:VGNC Symbol;Acc:VGNC:31501]		protein_coding	4237	7	18141671	18210109	1
ENSBTAG00000002279		0.386465	7.66829	23.9725	6.28727e-05	0.00212753		3378.58	0.38431	0.0776216	4.95107	7.38081e-07	3.03039e-05		LUC7L3	LUC7 like 3 pre-mRNA splicing factor [Source:VGNC Symbol;Acc:VGNC:31080]		protein_coding	2257	19	35993171	36018642	-1
ENSBTAG00000002280		-0.128553	7.12135	2.86792	0.104078	0.259406		2319.1	-0.130698	0.0827807	-1.57884	0.114372	0.280456		KIF5B	kinesin family member 5B [Source:VGNC Symbol;Acc:VGNC:30606]		protein_coding	4467	13	33326434	33372964	1
ENSBTAG00000002282		0.166008	8.59274	11.5814	0.00247874	0.0209865		6444.19	0.163206	0.0594508	2.74522	0.00604698	0.0347362		EIF1	eukaryotic translation initiation factor 1 [Source:VGNC Symbol;Acc:VGNC:57141]		protein_coding	1279	19	41907220	41909777	1
ENSBTAG00000002283		-0.278827	1.20514	1.49498	0.234022	0.438984		36.4871	-0.281958	0.247753	-1.13806	0.255094	0.474844		FZD7	frizzled class receptor 7 [Source:VGNC Symbol;Acc:VGNC:29171]		protein_coding	2207	2	90571270	90573476	1
ENSBTAG00000002286		-0.113284	5.2162	3.11731	0.0909494	0.237368		617.411	-0.114714	0.064476	-1.77918	0.0752106	0.212119		DNAJC18	DnaJ heat shock protein family (Hsp40) member C18 [Source:VGNC Symbol;Acc:VGNC:52230]		protein_coding	4330	7	50680729	50712129	-1
ENSBTAG00000002287		-0.172786	7.30164	2.48447	0.130131	0.299013		2622.85	-0.175547	0.109012	-1.61035	0.107321	0.268986		CHD9	chromodomain helicase DNA binding protein 9 [Source:VGNC Symbol;Acc:VGNC:27284]		protein_coding	11529	18	21555470	21782071	1
ENSBTAG00000002290		-0.372605	3.05987	6.04358	0.0220462	0.0925516		137.163	-0.365632	0.168613	-2.16847	0.0301231	0.113694					protein_coding	1272	18	60759305	60768024	-1
ENSBTAG00000002291		-0.0717044	4.26139	0.586856	0.451551	0.653122		317.265	-0.0729639	0.0995456	-0.73297	0.463577	0.676242		ZBTB41	zinc finger and BTB domain containing 41 [Source:VGNC Symbol;Acc:VGNC:37080]		protein_coding	2733	16	76102444	76135565	-1
ENSBTAG00000002293		0.0225965	5.55717	0.0529335	0.820101	0.905683		781.975	0.0207174	0.0999155	0.207349	0.835737	0.918007		ARL5A	ADP ribosylation factor like GTPase 5A [Source:VGNC Symbol;Acc:VGNC:26147]		protein_coding	1452	2	44355896	44378831	1
ENSBTAG00000002295		-0.11695	5.73892	4.22661	0.0515042	0.163263		887.564	-0.117016	0.0533444	-2.1936	0.0282641	0.108435		ATF2	activating transcription factor 2 [Source:VGNC Symbol;Acc:VGNC:26240]		protein_coding	2956	2	21736325	21792993	1
ENSBTAG00000002296		0.0758605	6.66042	1.80981	0.191852	0.386005		1684.17	0.0725442	0.0569527	1.27376	0.202748	0.409201		STING1	stimulator of interferon response cGAMP interactor 1 [Source:VGNC Symbol;Acc:VGNC:35997]		protein_coding	3513	7	50736654	50743097	-1
ENSBTAG00000002298		-0.296895	3.1588	7.79643	0.0104471	0.0555741		146.443	-0.298187	0.109069	-2.73393	0.00625826	0.0356145		CKAP2L	cytoskeleton associated protein 2 like [Source:VGNC Symbol;Acc:VGNC:27381]		protein_coding	3204	11	46451747	46473972	-1
ENSBTAG00000002299		0.205515	6.51972	7.4353	0.0121256	0.0612255		1530.93	0.202659	0.0737183	2.7491	0.00597595	0.0344053		SEL1L3	SEL1L family member 3 [Source:VGNC Symbol;Acc:VGNC:50139]		protein_coding	4401	6	45244640	45352956	-1
ENSBTAG00000002302		-0.2507	4.26761	5.99251	0.0225526	0.0939714		319.268	-0.252061	0.11598	-2.17331	0.029757	0.112646		CD59	CD59 molecule [Source:VGNC Symbol;Acc:VGNC:54861]		protein_coding	459	15	64346582	64368108	-1
ENSBTAG00000002303		-0.125064	8.84666	8.60322	0.00755059	0.0444704		7672.74	-0.12811	0.0376788	-3.40007	0.000673692	0.00647898		GLG1	golgi glycoprotein 1 [Source:VGNC Symbol;Acc:VGNC:29398]		protein_coding	8324	18	1931769	2059508	-1
ENSBTAG00000002306		0.0616962	5.15421	0.772849	0.388573	0.597625		591.287	0.0578071	0.0711458	0.812516	0.416496	0.635232		UTP11	UTP11 small subunit processome component [Source:VGNC Symbol;Acc:VGNC:36741]		protein_coding	2041	3	107941137	107957939	-1
ENSBTAG00000002313		-0.14233	7.75117	3.65287	0.0687143	0.197096		3585.38	-0.145027	0.0758637	-1.91168	0.0559167	0.173916		ITPR2	inositol 1,4,5-trisphosphate receptor type 2 [Source:VGNC Symbol;Acc:VGNC:30347]		protein_coding	10474	5	82983642	83572811	1
ENSBTAG00000002315		-0.233005	3.93869	9.42976	0.00547318	0.0356801		253.677	-0.235774	0.0824365	-2.86007	0.00423551	0.0269666		RNF34	ring finger protein 34 [Source:VGNC Symbol;Acc:VGNC:34063]		protein_coding	2138	17	53772931	53797175	-1
ENSBTAG00000002316		0.146102	0.392138	0.460972	0.504052	0.698951		19.7407	0.14444	0.277688	0.520152	0.602958	0.780812		NIPA1	NIPA magnesium transporter 1 [Source:VGNC Symbol;Acc:VGNC:53153]		protein_coding	1081	2	989536	1034413	1
ENSBTAG00000002321		0.382698	6.16853	21.2895	0.000126191	0.00317585		1195.38	0.380112	0.0848607	4.47925	7.49064e-06	0.000199077		AMT	aminomethyltransferase [Source:NCBI gene (formerly Entrezgene);Acc:280719]		protein_coding	1931	22	50693259	50697601	1
ENSBTAG00000002323		-0.000301674	5.4289	2.59321e-05	0.995982	0.998163		715.6	-0.00127264	0.0589422	-0.0215913	0.982774	0.992327		USP28	ubiquitin specific peptidase 28 [Source:VGNC Symbol;Acc:VGNC:36720]		protein_coding	3687	15	24336893	24399979	-1
ENSBTAG00000002326		-0.411114	6.64325	15.8998	0.000646588	0.00883027		1667.66	-0.411614	0.114733	-3.58758	0.000333764	0.00377029		LGALS3	galectin 3 [Source:VGNC Symbol;Acc:VGNC:30852]		protein_coding	1453	10	67611143	67629446	1
ENSBTAG00000002327		-0.00639049	4.33989	0.00511025	0.943639	0.973835		335.24	-0.00862083	0.089917	-0.0958753	0.92362	0.963613		TMEM208	transmembrane protein 208 [Source:VGNC Symbol;Acc:VGNC:36030]		protein_coding	756	18	34855548	34857710	1
ENSBTAG00000002328		-0.0389358	7.11129	0.366553	0.55091	0.733288		2304.14	-0.0426552	0.0682599	-0.624894	0.532041	0.733948		KDM2B	lysine demethylase 2B [Source:VGNC Symbol;Acc:VGNC:30524]		protein_coding	4431	17	53650953	53768578	1
ENSBTAG00000002329		0.169474	3.28047	2.34544	0.139505	0.313408		159.779	0.169998	0.116344	1.46117	0.14397	0.326299		ASAP2	ArfGAP with SH3 domain, ankyrin repeat and PH domain 2 [Source:VGNC Symbol;Acc:VGNC:26185]		protein_coding	4175	11	88030765	88187321	-1
ENSBTAG00000002331		-0.224155	3.74907	2.52398	0.126087	0.292878		221.552	-0.225642	0.136063	-1.65836	0.097244	0.251265		DLGAP5	DLG associated protein 5 [Source:VGNC Symbol;Acc:VGNC:28091]		protein_coding	3023	10	67631639	67677160	-1
ENSBTAG00000002332		0.153684	4.04448	1.12982	0.299475	0.510891		273.009	0.154203	0.141357	1.09088	0.275327	0.497312		LSM5	LSM5 homolog, U6 small nuclear RNA and mRNA degradation associated [Source:VGNC Symbol;Acc:VGNC:31057]		protein_coding	1035	4	64014862	64018569	1
ENSBTAG00000002333		0.125386	6.28025	2.80372	0.107806	0.264864		1290.29	0.122188	0.0697882	1.75085	0.0799723	0.221215		HOPX	HOP homeobox [Source:VGNC Symbol;Acc:VGNC:29907]		protein_coding	1055	6	71973666	71983218	-1
ENSBTAG00000002336		-0.217396	4.79711	10.636	0.00348406	0.0262225		461.875	-0.219267	0.0794571	-2.75956	0.00578786	0.0336607		RCOR1	REST corepressor 1 [Source:VGNC Symbol;Acc:VGNC:33834]		protein_coding	1577	21	67320835	67434291	1
ENSBTAG00000002340		-0.162629	4.85526	0.0418592	0.840416	0.916232		500.709	0.0404639	0.779707	0.0518964	0.958611	0.98181		STEAP4	STEAP4 metalloreductase [Source:VGNC Symbol;Acc:VGNC:35381]		protein_coding	2231	4	72378038	72407341	-1
ENSBTAG00000002341		-0.105491	9.79175	2.95915	0.0990347	0.251523		14761	-0.108691	0.053508	-2.0313	0.0422248	0.143057		ETS1	ETS proto-oncogene 1, transcription factor [Source:VGNC Symbol;Acc:VGNC:28626]		protein_coding	2879	29	31813186	31949833	-1
ENSBTAG00000002344		-0.0436302	6.54619	0.447974	0.510067	0.702757		1556.07	-0.0463009	0.0666542	-0.694643	0.487279	0.697782		ORAI3	ORAI calcium release-activated calcium modulator 3 [Source:VGNC Symbol;Acc:VGNC:32445]		protein_coding	2315	25	27087303	27092751	1
ENSBTAG00000002345		0.0493436	6.57578	0.555246	0.463848	0.663454		1587.58	0.0454621	0.067578	0.672735	0.501116	0.708532		SETD1A	SET domain containing 1A, histone lysine methyltransferase [Source:VGNC Symbol;Acc:VGNC:34492]		protein_coding	9862	25	27095052	27122818	1
ENSBTAG00000002347		-0.0311296	7.83956	0.429262	0.518954	0.709628		3815.54	-0.0339287	0.055339	-0.613105	0.539807	0.738628		MAST3	microtubule associated serine/threonine kinase 3 [Source:VGNC Symbol;Acc:VGNC:31259]		protein_coding	5719	7	5074524	5102746	-1
ENSBTAG00000002348		-0.242907	3.24616	3.85077	0.0621288	0.185219		154.58	-0.245089	0.126902	-1.93132	0.053443	0.168456		SLC4A4	solute carrier family 4 member 4 [Source:VGNC Symbol;Acc:VGNC:34894]		protein_coding	3971	6	86381836	86809131	1
ENSBTAG00000002350		0.471907	5.80393	26.2211	3.62104e-05	0.00151587		927.083	0.468439	0.0950629	4.92768	8.32138e-07	3.33116e-05		PIK3R2	phosphoinositide-3-kinase regulatory subunit 2 [Source:VGNC Symbol;Acc:VGNC:52862]		protein_coding	3673	7	5060769	5073385	-1
ENSBTAG00000002352		-0.0346858	6.79646	0.610818	0.442577	0.645351		1849.82	-0.0379022	0.0419083	-0.904409	0.365779	0.588425		GGA2	golgi associated, gamma adaptin ear containing, ARF binding protein 2 [Source:VGNC Symbol;Acc:VGNC:29336]		protein_coding	2861	25	21152984	21182424	-1
ENSBTAG00000002356		-0.461217	5.72377	4.10451	0.0581694	0.177121		891.268	-0.453395	0.251433	-1.80324	0.0713498	0.204518		RBM47	RNA binding motif protein 47 [Source:VGNC Symbol;Acc:VGNC:33804]		protein_coding	4872	6	59387155	59663515	-1
ENSBTAG00000002357		-0.239867	5.05713	13.2813	0.00138056	0.0142048		553.361	-0.244125	0.0665446	-3.6686	0.000243885	0.00300689		TICAM2	toll like receptor adaptor molecule 2 [Source:VGNC Symbol;Acc:VGNC:55148]		protein_coding	2702	10	4427217	4444604	-1
ENSBTAG00000002361		0.597697	3.72009	13.3723	0.00142569	0.0144716		215.938	0.589423	0.159574	3.69373	0.000220989	0.00278697		TMCC2	transmembrane and coiled-coil domain family 2 [Source:VGNC Symbol;Acc:VGNC:35926]		protein_coding	3610	16	3006671	3044514	1
ENSBTAG00000002362		0.678928	3.31092	14.3781	0.00103158	0.0118376		161.643	0.666405	0.175007	3.80787	0.000140167	0.0019485		APOLD1	apolipoprotein L domain containing 1 [Source:VGNC Symbol;Acc:VGNC:26033]		protein_coding	3880	5	97047947	97051826	-1
ENSBTAG00000002363		-0.128104	4.20395	3.42278	0.077398	0.211988		305.851	-0.129059	0.0830814	-1.5534	0.120328	0.290295		SESN2	sestrin 2 [Source:VGNC Symbol;Acc:VGNC:34489]		protein_coding	4146	2	125113996	125132377	-1
ENSBTAG00000002367		0.24269	2.95987	4.04042	0.0564849	0.173768		127.616	0.240222	0.130028	1.84746	0.0646807	0.191722		HCFC1R1	host cell factor C1 regulator 1 [Source:VGNC Symbol;Acc:VGNC:29772]		protein_coding	634	25	2439925	2441270	-1
ENSBTAG00000002368		0.500907	2.41783	15.764	0.000620213	0.00864519		86.6413	0.49552	0.138903	3.56738	0.000360567	0.00400595		TULP2	TUB like protein 2 [Source:VGNC Symbol;Acc:VGNC:36520]		protein_coding	1775	18	55478717	55486893	-1
ENSBTAG00000002370		-0.240853	3.60185	5.70467	0.0256614	0.102091		200.241	-0.240583	0.108388	-2.21965	0.0264422	0.103438		ZNF792	zinc finger protein 792 [Source:VGNC Symbol;Acc:VGNC:37348]		protein_coding	2429	18	45697194	45702143	-1
ENSBTAG00000002374		0.092259	3.8732	0.563375	0.460634	0.660997		242.66	0.0881146	0.130998	0.67264	0.501176	0.708539		ARMC5	armadillo repeat containing 5 [Source:VGNC Symbol;Acc:VGNC:26159]		protein_coding	3082	25	27493317	27500855	1
ENSBTAG00000002376		0.0251792	5.66931	0.116512	0.735996	0.856556		846.089	0.0238808	0.0723067	0.330271	0.741195	0.867649		PPIL1	peptidylprolyl isomerase like 1 [Source:VGNC Symbol;Acc:VGNC:33201]		protein_coding	1475	23	10771195	10791508	-1
ENSBTAG00000002377		-0.0791637	6.21235	1.50759	0.232121	0.436825		1234.68	-0.0820631	0.0639999	-1.28224	0.199759	0.405148		PSMB2	proteasome 20S subunit beta 2 [Source:VGNC Symbol;Acc:VGNC:33446]		protein_coding	1199	3	110137178	110174112	1
ENSBTAG00000002378		-0.0759596	7.74573	1.93804	0.177406	0.3671		3576.03	-0.0793354	0.0563513	-1.40787	0.159169	0.34796		NUCB1	nucleobindin 1 [Source:VGNC Symbol;Acc:VGNC:32318]		protein_coding	2385	18	55487884	55503747	1
ENSBTAG00000002381		0.00293884	6.59384	0.00235322	0.961735	0.983678		1608.28	0.000301651	0.0648436	0.00465197	0.996288	0.998214		ZDHHC5	zinc finger DHHC-type palmitoyltransferase 5 [Source:VGNC Symbol;Acc:VGNC:37143]		protein_coding	3191	15	80912886	80931167	1
ENSBTAG00000002382		-0.15351	4.80249	4.52032	0.0446252	0.14819		462.82	-0.160602	0.0713135	-2.25205	0.0243189	0.0971041		DDX10	DEAD-box helicase 10 [Source:VGNC Symbol;Acc:VGNC:27956]		protein_coding	3258	15	18358195	18664995	1
ENSBTAG00000002385		-0.109514	3.21708	0.641512	0.43149	0.636062		152.461	-0.111706	0.145799	-0.766162	0.44358	0.65916		SLC35E4	solute carrier family 35 member E4 [Source:VGNC Symbol;Acc:VGNC:34832]		protein_coding	2171	17	69600757	69607790	1
ENSBTAG00000002389		0.150877	5.37087	4.27276	0.050348	0.160717		688.089	0.149137	0.0703304	2.12051	0.0339628	0.123633		MED19	mediator complex subunit 19 [Source:VGNC Symbol;Acc:VGNC:31356]		protein_coding	1434	15	80932192	80940778	-1
ENSBTAG00000002390		-0.327076	1.13319	3.74074	0.0656967	0.19118		34.5275	-0.329216	0.210975	-1.56045	0.118653	0.287706		CCDC184	coiled-coil domain containing 184 [Source:VGNC Symbol;Acc:VGNC:26879]		protein_coding	1876	5	32109728	32111603	-1
ENSBTAG00000002391		0.152793	1.9264	1.34228	0.258708	0.46701		61.0727	0.15513	0.162073	0.957158	0.338488	0.56021		TGFB1I1	transforming growth factor beta 1 induced transcript 1 [Source:VGNC Symbol;Acc:VGNC:35801]		protein_coding	3199	25	27503118	27510659	1
ENSBTAG00000002393		-0.0350602	6.60625	0.435827	0.515804	0.707436		1623.53	-0.0382019	0.0635578	-0.601059	0.547801	0.74441		C23H6orf89	chromosome 23 C6orf89 homolog [Source:VGNC Symbol;Acc:VGNC:52681]		protein_coding	2541	23	10795467	10831744	1
ENSBTAG00000002395		0.145261	6.46705	5.30834	0.0307548	0.115128		1470.69	0.143484	0.0606693	2.36503	0.0180288	0.0777154		HPS3	HPS3 biogenesis of lysosomal organelles complex 2 subunit 1 [Source:VGNC Symbol;Acc:VGNC:29944]		protein_coding	3705	1	118969378	119046161	-1
ENSBTAG00000002398		-0.055226	3.50545	0.296028	0.591702	0.763314		186.819	-0.0592204	0.104739	-0.565407	0.571797	0.75959		ZNF567	zinc finger protein 567 [Source:VGNC Symbol;Acc:VGNC:37304]		protein_coding	2286	18	46899991	46905809	-1
ENSBTAG00000002402		-0.169405	7.18148	6.49233	0.0181022	0.0809667		2422.61	-0.172454	0.0840942	-2.05073	0.0402933	0.138528		IGF2R	insulin like growth factor 2 receptor [Source:VGNC Symbol;Acc:VGNC:30082]		protein_coding	9058	9	96197493	96300017	1
ENSBTAG00000002404		-0.00770468	5.42639	0.0160676	0.900251	0.950395		714.454	-0.00942195	0.0619474	-0.152096	0.879111	0.939767		TMX2	thioredoxin related transmembrane protein 2 [Source:VGNC Symbol;Acc:VGNC:54897]		protein_coding	1609	15	80941209	80949881	1
ENSBTAG00000002408		-0.187416	2.05812	1.58908	0.220295	0.422136		67.4326	-0.189845	0.16664	-1.13925	0.254597	0.474763		FHAD1	forkhead associated phosphopeptide binding domain 1 [Source:VGNC Symbol;Acc:VGNC:28996]		protein_coding	4899	16	52086460	52251893	-1
ENSBTAG00000002411		-0.235609	4.94754	5.05665	0.0345737	0.125057		515.048	-0.239421	0.11776	-2.03313	0.0420389	0.142616		CTNND1	catenin delta 1 [Source:VGNC Symbol;Acc:VGNC:27805]		protein_coding	5799	15	80967264	81012627	1
ENSBTAG00000002412		-0.0672542	7.0988	1.17097	0.290594	0.501551		2282.11	-0.070113	0.0579136	-1.21065	0.22603	0.439436		CYB5B	cytochrome b5 type B [Source:VGNC Symbol;Acc:VGNC:49139]		protein_coding	2961	18	36548065	36571837	1
ENSBTAG00000002413		0.0251284	4.69799	0.0791837	0.780963	0.883212		431.119	0.0229059	0.102319	0.223867	0.822861	0.90993		MCAT	malonyl-CoA-acyl carrier protein transacylase [Source:VGNC Symbol;Acc:VGNC:31297]		protein_coding	2277	5	113908102	113919965	-1
ENSBTAG00000002415		-0.0365512	6.23472	0.409721	0.528537	0.716992		1254.12	-0.0385564	0.0551503	-0.699115	0.48448	0.695294		TSPAN3	tetraspanin 3 [Source:VGNC Symbol;Acc:VGNC:36436]		protein_coding	1697	21	32177531	32204399	-1
ENSBTAG00000002416		-0.109658	5.72301	2.27334	0.145445	0.322953		878.325	-0.112378	0.0668686	-1.68058	0.0928445	0.243917			guanylate-binding protein 4-like [Source:NCBI gene (formerly Entrezgene);Acc:783604]		protein_coding	3150	3	54790812	54882110	1
ENSBTAG00000002417		0.149886	1.8358	0.929581	0.345158	0.557212		57.5384	0.145473	0.17836	0.815616	0.41472	0.634185		RAB30	RAB30, member RAS oncogene family [Source:VGNC Symbol;Acc:VGNC:33639]		protein_coding	1842	29	12583654	12678622	1
ENSBTAG00000002418		-0.297734	3.23515	5.61487	0.026727	0.104864		154.518	-0.299244	0.126022	-2.37454	0.0175709	0.0762674		TICRR	TOPBP1 interacting checkpoint and replication regulator [Source:VGNC Symbol;Acc:VGNC:35860]		protein_coding	5828	21	21011537	21053211	1
ENSBTAG00000002419		-0.0912535	4.9804	1.35239	0.256971	0.465243		522.884	-0.0922671	0.077399	-1.1921	0.233223	0.448317		PIGM	phosphatidylinositol glycan anchor biosynthesis class M [Source:VGNC Symbol;Acc:VGNC:32872]		protein_coding	3432	3	9644360	9647791	1
ENSBTAG00000002422		-0.0194394	2.71286	0.0211654	0.885617	0.942099		107.16	-0.0218944	0.143247	-0.152843	0.878522	0.939682		BCL9	BCL9 transcription coactivator [Source:VGNC Symbol;Acc:VGNC:58092]		protein_coding	5765	3	22002398	22098251	-1
ENSBTAG00000002423		0.0957397	5.5935	1.21282	0.282345	0.492758		802.274	0.0935497	0.0878098	1.06537	0.286709	0.509539		PSMD12	proteasome 26S subunit, non-ATPase 12 [Source:VGNC Symbol;Acc:VGNC:33463]		protein_coding	1837	19	49494955	49515377	1
ENSBTAG00000002428		0.215217	5.23262	8.28916	0.00855678	0.0486733		624.675	0.211161	0.0716917	2.9454	0.00322534	0.0217914		PPA2	inorganic pyrophosphatase 2 [Source:VGNC Symbol;Acc:VGNC:56353]		protein_coding	1282	6	19708709	19805633	1
ENSBTAG00000002431		-0.245529	5.00846	13.0283	0.00150312	0.0150665		534.963	-0.247657	0.0803544	-3.08206	0.00205576	0.0154817		TRIM24	tripartite motif containing 24 [Source:VGNC Symbol;Acc:VGNC:36321]		protein_coding	3153	4	102170007	102282310	1
ENSBTAG00000002432		-0.0438726	4.40258	0.200462	0.658603	0.808578		350.982	-0.0466693	0.103251	-0.451999	0.651269	0.812436		ABHD13	abhydrolase domain containing 13 [Source:VGNC Symbol;Acc:VGNC:25492]		protein_coding	1295	12	83604977	83618953	1
ENSBTAG00000002434		0.0900883	5.70065	1.88082	0.183681	0.375332		864.068	0.087296	0.0645355	1.35268	0.176157	0.372433		WDR18	WD repeat domain 18 [Source:VGNC Symbol;Acc:VGNC:36885]		protein_coding	3754	7	43504777	43512448	1
ENSBTAG00000002435		-0.323337	6.80152	19.4556	0.000208685	0.00434675		1860.79	-0.3249	0.0893767	-3.63518	0.000277788	0.00328272		PTPRE	protein tyrosine phosphatase receptor type E [Source:VGNC Symbol;Acc:VGNC:33549]		protein_coding	3489	26	47395179	47501339	1
ENSBTAG00000002440		-0.24872	2.29956	2.57671	0.122307	0.287088		79.9492	-0.252022	0.159097	-1.58408	0.113175	0.278695		KIF7	kinesin family member 7 [Source:VGNC Symbol;Acc:VGNC:30608]		protein_coding	4769	21	21057493	21074608	-1
ENSBTAG00000002444		-0.272627	8.64197	6.06779	0.0227213	0.0943889		6636.9	-0.277083	0.10177	-2.72265	0.00647609	0.0366263		MKI67	marker of proliferation Ki-67 [Source:VGNC Symbol;Acc:VGNC:55960]		protein_coding	11738	26	47507654	47537887	-1
ENSBTAG00000002445		-0.403185	2.35235	7.44855	0.012059	0.0610093		83.2153	-0.40842	0.168814	-2.41935	0.0155481	0.0697868					protein_coding	711	4	112350445	112354984	1
ENSBTAG00000002447		0.32033	2.8883	7.95061	0.00981012	0.0531731		121.128	0.316944	0.119647	2.64899	0.00807335	0.0428593		C7H19orf44	chromosome 7 C19orf44 homolog [Source:VGNC Symbol;Acc:VGNC:55200]		protein_coding	2075	7	6498766	6520939	-1
ENSBTAG00000002452		-0.0259011	6.20769	0.146694	0.705287	0.83897		1229.14	-0.0290681	0.0675407	-0.430379	0.66692	0.82289		ASCC2	activating signal cointegrator 1 complex subunit 2 [Source:VGNC Symbol;Acc:VGNC:26204]		protein_coding	2679	17	68906700	68942712	-1
ENSBTAG00000002454		-0.189988	4.01272	5.70242	0.0256875	0.102091		267.028	-0.188801	0.0862867	-2.18807	0.0286645	0.109577		ALG2	ALG2 alpha-1,3/1,6-mannosyltransferase [Source:VGNC Symbol;Acc:VGNC:25827]		protein_coding	1833	8	64255877	64260241	-1
ENSBTAG00000002455		-0.443731	5.32627	2.99118	0.101309	0.255137		676.214	-0.418904	0.275435	-1.52088	0.12829	0.30254		KLHL8	kelch like family member 8 [Source:VGNC Symbol;Acc:VGNC:30670]		protein_coding	2185	6	102066192	102119154	-1
ENSBTAG00000002457		-0.00895628	6.26479	0.0215785	0.884514	0.941477		1279.71	-0.0116117	0.0629636	-0.184419	0.853685	0.926619		SEC61B	SEC61 translocon subunit beta [Source:VGNC Symbol;Acc:VGNC:49570]		protein_coding	791	8	64260374	64268675	1
ENSBTAG00000002458		-0.0790424	5.5487	1.55549	0.225075	0.427713		777.556	-0.0819462	0.0604553	-1.35548	0.175263	0.371031		NUP155	nucleoporin 155 [Source:VGNC Symbol;Acc:VGNC:32352]		protein_coding	6008	20	36974339	37025868	1
ENSBTAG00000002460		-0.10496	5.23395	1.80565	0.192345	0.386785		625.04	-0.106188	0.072654	-1.46156	0.143862	0.326288		ACTL6A	actin like 6A [Source:VGNC Symbol;Acc:VGNC:25575]		protein_coding	1785	1	87536382	87567798	-1
ENSBTAG00000002462		0.103744	4.81955	1.92304	0.179026	0.368879		468.367	0.0992683	0.075058	1.32255	0.185984	0.385612		MRPL47	mitochondrial ribosomal protein L47 [Source:VGNC Symbol;Acc:VGNC:31642]		protein_coding	1258	1	87518534	87536139	1
ENSBTAG00000002463		0.0678195	5.44968	0.182804	0.673631	0.819207		725.632	0.0692627	0.149916	0.46201	0.644074	0.807931		NDUFB5	NADH:ubiquinone oxidoreductase subunit B5 [Source:VGNC Symbol;Acc:VGNC:31964]		protein_coding	1119	1	87503557	87518661	-1
ENSBTAG00000002468		0.0278411	8.41116	0.0722135	0.79078	0.88947		5678.32	0.0230887	0.108386	0.213022	0.83131	0.914948		RPS28	ribosomal protein S28 [Source:VGNC Symbol;Acc:VGNC:34136]		protein_coding	332	7	16968061	16969193	1
ENSBTAG00000002470		0.419616	2.28568	11.1922	0.00284781	0.0228431		79.2293	0.421282	0.145799	2.88947	0.00385887	0.0251052		CCDC78	coiled-coil domain containing 78 [Source:VGNC Symbol;Acc:VGNC:26916]		protein_coding	2572	25	621018	625700	-1
ENSBTAG00000002472		0.0447672	5.41371	0.719863	0.40507	0.61241		706.937	0.0382834	0.0523135	0.731808	0.464286	0.676493		CASP9	caspase 9 [Source:NCBI gene (formerly Entrezgene);Acc:100140945]		protein_coding	3330	16	52000725	52023460	1
ENSBTAG00000002473		0.0966776	1.23616	0.285743	0.598172	0.767472		37.342	0.0949608	0.21119	0.449646	0.652966	0.813195		ANGPTL4	angiopoietin like 4 [Source:VGNC Symbol;Acc:VGNC:25893]		protein_coding	1904	7	17005585	17012660	1
ENSBTAG00000002474		0.20595	4.75696	4.75918	0.0397906	0.137132		448.159	0.202064	0.0958988	2.10705	0.0351131	0.126455		MAD1L1	mitotic arrest deficient 1 like 1 [Source:VGNC Symbol;Acc:VGNC:31130]		protein_coding	2711	25	40984697	41222673	1
ENSBTAG00000002475		0.0046703	6.28807	0.0072676	0.932812	0.968497		1302.33	0.00156366	0.062086	0.0251854	0.979907	0.991079		RAB11B	RAB11B, member RAS oncogene family [Source:VGNC Symbol;Acc:VGNC:33615]		protein_coding	3157	7	17018658	17029983	1
ENSBTAG00000002476		-0.0200463	6.25739	0.107864	0.745607	0.86218		1271.74	-0.021052	0.0564707	-0.372794	0.709301	0.849173		DNAJC16	DnaJ heat shock protein family (Hsp40) member C16 [Source:NCBI gene (formerly Entrezgene);Acc:514510]		protein_coding	5621	16	51959038	51998821	-1
ENSBTAG00000002477		0.310235	5.5445	11.9028	0.00221347	0.019568		775.157	0.307365	0.088253	3.48277	0.000496253	0.00512248		MRM2	mitochondrial rRNA methyltransferase 2 [Source:VGNC Symbol;Acc:VGNC:31606]		protein_coding	1787	25	40977160	40983409	1
ENSBTAG00000002478		0.0593397	2.37942	0.237973	0.630365	0.790459		84.5494	0.0555724	0.140079	0.396722	0.691572	0.838235		AGMAT	agmatinase [Source:VGNC Symbol;Acc:VGNC:25730]		protein_coding	1203	16	51949575	51958274	1
ENSBTAG00000002479		0.0799105	5.25204	1.48721	0.235203	0.439975		632.95	0.0765594	0.0697355	1.09785	0.272268	0.494157		PANK4	pantothenate kinase 4 (inactive) [Source:VGNC Symbol;Acc:VGNC:32566]		protein_coding	2708	16	50343101	50358696	1
ENSBTAG00000002480		0.26881	2.75669	4.11484	0.0544313	0.169568		110.609	0.264321	0.142394	1.85627	0.0634149	0.189322		NUDT1	nudix hydrolase 1 [Source:VGNC Symbol;Acc:VGNC:32325]		protein_coding	626	25	40971643	40975697	-1
ENSBTAG00000002481		0.522975	2.81112	17.3088	0.000387928	0.00636281		114.958	0.521703	0.135973	3.83682	0.000124638	0.00179799		HAGHL	hydroxyacylglutathione hydrolase like [Source:VGNC Symbol;Acc:VGNC:29743]		protein_coding	1179	25	625848	628530	1
ENSBTAG00000002484		0.229459	6.14651	15.1724	0.00074647	0.00983774		1177.88	0.226282	0.0536941	4.21429	2.5057e-05	0.000527929		CIAO3	cytosolic iron-sulfur assembly component 3 [Source:VGNC Symbol;Acc:VGNC:58596]		protein_coding	3323	25	628093	635930	-1
ENSBTAG00000002487		-0.00207114	6.43427	0.000420027	0.983836	0.992322		1437.99	-0.00295428	0.10208	-0.0289407	0.976912	0.990053		UBE3A	ubiquitin protein ligase E3A [Source:VGNC Symbol;Acc:VGNC:36599]		protein_coding	4573	21	2303028	2366406	-1
ENSBTAG00000002490		-0.0294407	5.04375	0.0764043	0.784738	0.885605		548.019	-0.0300439	0.115164	-0.26088	0.794185	0.895871		CHPT1	choline phosphotransferase 1 [Source:VGNC Symbol;Acc:VGNC:27314]		protein_coding	1483	5	65511775	65543424	1
ENSBTAG00000002492		0.706662	2.23745	4.1689	0.0554727	0.17193		76.9217	0.735039	0.32332	2.27341	0.0230014	0.092949		SYCP3	synaptonemal complex protein 3 [Source:VGNC Symbol;Acc:VGNC:56229]		protein_coding	1174	5	65541083	65548189	-1
ENSBTAG00000002493		-0.274643	6.90667	10.6893	0.00341676	0.0258771		2000.34	-0.276376	0.08919	-3.09873	0.0019435	0.0148512		VPS35	VPS35 retromer complex component [Source:VGNC Symbol;Acc:VGNC:36818]		protein_coding	3200	18	14984970	15012555	-1
ENSBTAG00000002495		-0.11216	6.85782	3.44651	0.0764464	0.210514		1934.83	-0.115893	0.0757508	-1.52993	0.126035	0.299036		BRD4	bromodomain containing 4 [Source:VGNC Symbol;Acc:VGNC:26559]		protein_coding	3291	7	7854283	7884854	1
ENSBTAG00000002500		0.34003	3.73531	6.02569	0.0222375	0.0930925		220.376	0.337207	0.147813	2.28131	0.02253	0.0916804		FBXL15	F-box and leucine rich repeat protein 15 [Source:VGNC Symbol;Acc:VGNC:54431]		protein_coding	1243	26	23043063	23046230	1
ENSBTAG00000002501		0.0244051	6.06166	0.118872	0.733444	0.855762		1111.19	0.0216642	0.0730327	0.296636	0.766744	0.881845		CUEDC2	CUE domain containing 2 [Source:VGNC Symbol;Acc:VGNC:55945]		protein_coding	1095	26	23046322	23054141	-1
ENSBTAG00000002503		0.052482	5.3569	0.723346	0.403954	0.61195		680.049	0.0505258	0.0604276	0.836138	0.403077	0.623301		BSCL2	BSCL2 lipid droplet biogenesis associated, seipin [Source:VGNC Symbol;Acc:VGNC:26577]		protein_coding	2201	29	41015970	41028767	-1
ENSBTAG00000002504		-0.275423	5.97854	10.6735	0.00343656	0.0259565		1049.02	-0.276795	0.0917736	-3.01606	0.00256079	0.0183774		IREB2	iron responsive element binding protein 2 [Source:VGNC Symbol;Acc:VGNC:30269]		protein_coding	3411	21	30828476	30879177	1
ENSBTAG00000002507		-0.0421969	9.14014	0.713878	0.407	0.613806		9405.6	-0.0439934	0.0454069	-0.968872	0.332609	0.554276		ATP5F1A	ATP synthase F1 subunit alpha [Source:VGNC Symbol;Acc:VGNC:26299]		protein_coding	2359	24	45842148	45851502	-1
ENSBTAG00000002510		-0.0375693	8.3983	0.50058	0.486465	0.684042		5623.64	-0.0413427	0.0515121	-0.802582	0.422216	0.640246		HNRNPUL2	heterogeneous nuclear ribonucleoprotein U like 2 [Source:NCBI gene (formerly Entrezgene);Acc:616476]		protein_coding	2798	29	41032884	41042489	-1
ENSBTAG00000002512		0.103477	3.7233	1.08003	0.309664	0.520987		217.99	0.0997731	0.102708	0.971425	0.331337	0.553019		HAUS1	HAUS augmin like complex subunit 1 [Source:VGNC Symbol;Acc:VGNC:29757]		protein_coding	1002	24	45853705	45864846	1
ENSBTAG00000002516		0.116475	4.41391	2.15524	0.155841	0.336989		353.888	0.113549	0.0913839	1.24255	0.214035	0.424279		CCDC130	coiled-coil domain containing 130 [Source:VGNC Symbol;Acc:VGNC:26846]		protein_coding	1467	7	11886460	11899535	-1
ENSBTAG00000002520		0.0400033	6.71353	0.368369	0.549933	0.73252		1745.83	0.0373488	0.0617932	0.604416	0.545567	0.742927		CELF1	CUGBP Elav-like family member 1 [Source:VGNC Symbol;Acc:VGNC:27167]		protein_coding	2913	15	77288832	77368002	-1
ENSBTAG00000002524		-0.00600328	5.17222	0.0046205	0.946403	0.975702		598.469	-0.00918536	0.0904435	-0.101559	0.919107	0.961715		MRI1	methylthioribose-1-phosphate isomerase 1 [Source:VGNC Symbol;Acc:VGNC:31604]		protein_coding	1294	7	11879051	11885546	-1
ENSBTAG00000002525		0.0123367	5.90226	0.0375498	0.848078	0.920509		995.108	0.0100628	0.063251	0.159093	0.873596	0.938271		C7H19orf53	chromosome 7 C19orf53 homolog [Source:VGNC Symbol;Acc:VGNC:55201]		protein_coding	941	7	11871938	11877365	-1
ENSBTAG00000002526		-0.185156	2.71654	2.90306	0.1021	0.256402		107.593	-0.184524	0.12747	-1.44759	0.147731	0.331773		BDH2	3-hydroxybutyrate dehydrogenase 2 [Source:VGNC Symbol;Acc:VGNC:26458]		protein_coding	1281	6	21762234	21789601	1
ENSBTAG00000002527		0.148726	4.00256	2.55949	0.123497	0.288738		264.978	0.145392	0.100205	1.45094	0.146797	0.330254		ZSWIM4	zinc finger SWIM-type containing 4 [Source:VGNC Symbol;Acc:VGNC:37384]		protein_coding	6655	7	11840008	11864893	-1
ENSBTAG00000002528		-0.168562	8.55795	10.2358	0.00403827	0.0288835		6274.91	-0.17205	0.0428179	-4.01819	5.86473e-05	0.00101936		EIF3A	eukaryotic translation initiation factor 3 subunit A [Source:VGNC Symbol;Acc:VGNC:28392]		protein_coding	4846	26	39243366	39274462	-1
ENSBTAG00000002531		-0.388629	3.09577	8.21006	0.00883293	0.0497727		140.377	-0.39064	0.144475	-2.70386	0.00685384	0.0380406		ARHGAP10	Rho GTPase activating protein 10 [Source:VGNC Symbol;Acc:VGNC:26074]		protein_coding	3221	17	10027735	10405085	-1
ENSBTAG00000002534		0.0479318	4.05085	0.184709	0.671421	0.817731		274.269	0.0455967	0.111812	0.407799	0.683421	0.833298		EEF1E1	eukaryotic translation elongation factor 1 epsilon 1 [Source:NCBI gene (formerly Entrezgene);Acc:617105]		protein_coding	1660	23	47367326	47383134	1
ENSBTAG00000002539		0.0466627	6.37105	0.649295	0.428748	0.633405		1379.39	0.0446798	0.0640329	0.697763	0.485326	0.695757		TRIOBP	TRIO and F-actin binding protein [Source:VGNC Symbol;Acc:VGNC:36357]		protein_coding	8907	5	109532805	109591861	1
ENSBTAG00000002542		0.0276822	6.66652	0.288266	0.596571	0.766547		1692.55	0.0247073	0.0600083	0.411731	0.680537	0.831991		KRCC1	lysine rich coiled-coil 1 [Source:VGNC Symbol;Acc:VGNC:30712]		protein_coding	1694	11	47993772	48008161	1
ENSBTAG00000002549		0.063578	9.29406	0.787631	0.384149	0.59403		10465.6	0.0595734	0.071531	0.832833	0.404939	0.625273			prothymosin alpha [Source:NCBI gene (formerly Entrezgene);Acc:786336]		protein_coding	1046	2	119414107	119419022	1
ENSBTAG00000002550		0.148645	3.74492	1.10831	0.303635	0.514607		221.821	0.14701	0.148431	0.990427	0.321965	0.543396					protein_coding	405	6	60856459	60859886	-1
ENSBTAG00000002554		-0.241099	3.72796	3.1591	0.0889427	0.233427		217.16	-0.242256	0.139289	-1.73924	0.0819931	0.225038		TCAF1	TRPM8 channel associated factor 1 [Source:VGNC Symbol;Acc:VGNC:35676]		protein_coding	5613	4	107019305	107070624	-1
ENSBTAG00000002555		0.462447	4.06572	15.6827	0.000636088	0.00875219		277.836	0.458593	0.115953	3.95498	7.65398e-05	0.00125061		PDZK1IP1	PDZK1 interacting protein 1 [Source:VGNC Symbol;Acc:VGNC:32730]		protein_coding	1320	3	99025649	99050629	1
ENSBTAG00000002557		-0.0232766	4.36866	0.0801998	0.7796	0.882761		342.559	-0.0262562	0.084383	-0.311156	0.755682	0.875252		MRPL19	mitochondrial ribosomal protein L19 [Source:VGNC Symbol;Acc:VGNC:31622]		protein_coding	1372	11	44019398	44030213	-1
ENSBTAG00000002559		0.396746	1.58383	6.00205	0.0224571	0.0937358		47.8753	0.394306	0.188912	2.08725	0.0368655	0.130833		MIOX	myo-inositol oxygenase [Source:VGNC Symbol;Acc:VGNC:97286]		protein_coding	1244	5	119793804	119796392	1
ENSBTAG00000002561		0.176924	3.1615	2.3736	0.137264	0.309351		147.313	0.173799	0.119515	1.4542	0.145891	0.32868		CCDC120	coiled-coil domain containing 120 [Source:VGNC Symbol;Acc:VGNC:26839]		protein_coding	4451	X	87136473	87152941	1
ENSBTAG00000002562		0.0802861	5.16715	1.24769	0.275708	0.485285		597.383	0.0769954	0.0824223	0.934157	0.350223	0.572279		PRAF2	PRA1 domain family member 2 [Source:VGNC Symbol;Acc:VGNC:33283]		protein_coding	2109	X	87153484	87157001	-1
ENSBTAG00000002563		0.0582827	5.08953	0.870245	0.36073	0.572808		566.627	0.0554326	0.0791702	0.700171	0.483821	0.694659		WDR45	WD repeat domain 45 [Source:VGNC Symbol;Acc:VGNC:50134]		protein_coding	1505	X	87156551	87161774	-1
ENSBTAG00000002564		0.197299	4.77577	7.55536	0.0115366	0.0591134		453.469	0.194404	0.0710455	2.73633	0.00621285	0.0354348		DLG4	discs large MAGUK scaffold protein 4 [Source:VGNC Symbol;Acc:VGNC:28086]		protein_coding	3041	19	26909315	26932146	-1
ENSBTAG00000002566		0.151698	6.85614	7.44224	0.0120907	0.0610972		1927.38	0.148295	0.05286	2.80543	0.00502488	0.0303913		PGPEP1	pyroglutamyl-peptidase I [Source:VGNC Symbol;Acc:VGNC:32799]		protein_coding	5210	7	4821776	4861321	-1
ENSBTAG00000002568		0.0400398	5.42638	0.304936	0.586215	0.759384		715.489	0.0364925	0.0756198	0.482578	0.629395	0.798273		GPKOW	G-patch domain and KOW motifs [Source:VGNC Symbol;Acc:VGNC:29535]		protein_coding	2786	X	87178864	87205748	-1
ENSBTAG00000002570		0.0993676	5.53588	2.20535	0.151325	0.33091		770.17	0.0947732	0.0645828	1.46747	0.142249	0.323431		PPP1R21	protein phosphatase 1 regulatory subunit 21 [Source:VGNC Symbol;Acc:VGNC:33236]		protein_coding	3091	11	30751958	30824312	1
ENSBTAG00000002571		0.24391	2.84092	4.95694	0.0362315	0.129031		117.39	0.242788	0.122244	1.98609	0.0470234	0.154411		PDCD2L	programmed cell death 2 like [Source:VGNC Symbol;Acc:VGNC:52218]		protein_coding	1193	18	44817570	44835839	1
ENSBTAG00000002573		-0.0181469	6.70305	0.069504	0.794445	0.891092		1732.19	-0.0206687	0.0650073	-0.317944	0.750528	0.871932		UBA2	ubiquitin like modifier activating enzyme 2 [Source:VGNC Symbol;Acc:VGNC:36562]		protein_coding	2622	18	44841845	44872496	1
ENSBTAG00000002575		-0.0293232	6.11953	0.212355	0.649324	0.802183		1157.78	-0.0327864	0.0724383	-0.452611	0.650829	0.812436		SSU72	SSU72 homolog, RNA polymerase II CTD phosphatase [Source:NCBI gene (formerly Entrezgene);Acc:614837]		protein_coding	903	16	51053560	51078042	1
ENSBTAG00000002578		-0.0166827	7.19153	0.0485835	0.827522	0.909529		2432.12	-0.0191342	0.0706981	-0.270647	0.786663	0.891547		ZMYND11	zinc finger MYND-type containing 11 [Source:VGNC Symbol;Acc:VGNC:37202]		protein_coding	3830	13	46836953	46913156	-1
ENSBTAG00000002579		0.0175428	6.30264	0.0625496	0.804766	0.896202		1313.36	0.013558	0.0696638	0.194621	0.84569	0.922778		FBL	fibrillarin [Source:VGNC Symbol;Acc:VGNC:28879]		protein_coding	1142	18	49388469	49400788	-1
ENSBTAG00000002580		0.370795	5.82547	12.1971	0.00207526	0.0188006		944.847	0.364957	0.110132	3.3138	0.000920363	0.00830857		MYH14	myosin heavy chain 14 [Source:VGNC Symbol;Acc:VGNC:31796]		protein_coding	6099	18	56416654	56489716	1
ENSBTAG00000002581		0.0106398	2.61659	0.00391587	0.950653	0.977678		98.9248	0.00459542	0.190894	0.0240732	0.980794	0.991553		BOLA-DYA	major histocompatibility complex, class II, DY alpha [Source:NCBI gene (formerly Entrezgene);Acc:282497]		protein_coding	1715	23	7072118	7078464	1
ENSBTAG00000002586		-0.24686	5.60243	11.1803	0.00286001	0.0229074		806.626	-0.247536	0.0748969	-3.30503	0.000949674	0.00853109		TCF12	transcription factor 12 [Source:VGNC Symbol;Acc:VGNC:35686]		protein_coding	2584	10	53024862	53083831	-1
ENSBTAG00000002590		-0.0176563	6.75647	0.108713	0.744645	0.861768		1798.71	-0.0212526	0.0441333	-0.481554	0.630123	0.798564		EXOSC10	exosome component 10 [Source:VGNC Symbol;Acc:VGNC:28656]		protein_coding	3127	16	42522478	42544954	1
ENSBTAG00000002591		0.0473953	5.51223	0.695222	0.413105	0.619295		758.662	0.0447844	0.0503836	0.88887	0.374073	0.596512		GLTP	glycolipid transfer protein [Source:VGNC Symbol;Acc:VGNC:50097]		protein_coding	1731	17	63377041	63399500	1
ENSBTAG00000002594		-0.0214221	4.44038	0.101087	0.753444	0.866762		359.041	-0.020871	0.0745863	-0.279823	0.779613	0.888697		ZNF436	zinc finger protein 436 [Source:VGNC Symbol;Acc:VGNC:37275]		protein_coding	1665	2	129478393	129483457	1
ENSBTAG00000002596		-0.295992	5.60106	3.78885	0.0659117	0.191429		812.418	-0.295618	0.161813	-1.82691	0.067714	0.197814		VSTM1	V-set and transmembrane domain containing 1 [Source:VGNC Symbol;Acc:VGNC:57056]		protein_coding	1407	18	61698117	61717831	-1
ENSBTAG00000002599		0.0799749	1.49707	0.38623	0.540496	0.725532		45.1395	0.0812719	0.174023	0.467019	0.640486	0.805955		MGARP	mitochondria localized glutamic acid rich protein [Source:VGNC Symbol;Acc:VGNC:31447]		protein_coding	1499	17	18399763	18411428	1
ENSBTAG00000002600		0.31861	2.43372	3.88477	0.0610713	0.183085		88.2268	0.320139	0.167468	1.91164	0.055922	0.173916		EFCAB7	EF-hand calcium binding domain 7 [Source:VGNC Symbol;Acc:VGNC:28347]		protein_coding	4431	3	81994568	82051985	-1
ENSBTAG00000002603		0.297272	6.25958	3.75763	0.0674886	0.194623		1270.69	0.29792	0.142442	2.09151	0.036482	0.129743		PRPF39	pre-mRNA processing factor 39 [Source:VGNC Symbol;Acc:VGNC:33377]		protein_coding	3143	21	54809297	54844780	1
ENSBTAG00000002606		0.281318	4.78159	6.86375	0.0154267	0.0724666		455.531	0.278493	0.11202	2.4861	0.0129153	0.0605582		LGR4	leucine rich repeat containing G protein-coupled receptor 4 [Source:VGNC Symbol;Acc:VGNC:30861]		protein_coding	5058	15	58091974	58197387	-1
ENSBTAG00000002608		0.0772529	8.26838	2.34928	0.139197	0.312772		5138.12	0.0747242	0.0402595	1.85606	0.0634448	0.189359		SEPTIN2	septin 2 [Source:VGNC Symbol;Acc:VGNC:34454]		protein_coding	3058	3	120482707	120511035	1
ENSBTAG00000002610		0.104896	5.05702	1.30445	0.265338	0.474254		552.625	0.10252	0.0943407	1.0867	0.277167	0.499791		FKBP3	FKBP prolyl isomerase 3 [Source:VGNC Symbol;Acc:VGNC:29022]		protein_coding	1012	21	54845025	54855283	-1
ENSBTAG00000002612		0.0515786	5.91576	0.236382	0.631695	0.791086		1001.74	0.0492354	0.104813	0.469744	0.638538	0.8049		FANCM	Fanconi anemia complementation group M [Source:NCBI gene (formerly Entrezgene);Acc:513626]		protein_coding	6496	21	54856691	54947082	1
ENSBTAG00000002613		-0.0833131	3.42409	0.280805	0.601437	0.769441		176.312	-0.0820335	0.154779	-0.530004	0.596109	0.775875		MIS18BP1	MIS18 binding protein 1 [Source:VGNC Symbol;Acc:VGNC:59350]		protein_coding	4578	21	54868741	54965815	-1
ENSBTAG00000002614		0.0558278	3.28633	0.309377	0.583519	0.757665		160.463	0.0554448	0.111014	0.499439	0.61747	0.791629		RUFY2	RUN and FYVE domain containing 2 [Source:VGNC Symbol;Acc:VGNC:34214]		protein_coding	2238	28	24764873	24807564	-1
ENSBTAG00000002615		-0.433568	3.33504	1.51799	0.234013	0.438984		169.304	-0.391181	0.365095	-1.07145	0.283967	0.506488		LONRF3	LON peptidase N-terminal domain and ring finger 3 [Source:VGNC Symbol;Acc:VGNC:30950]		protein_coding	3121	X	3392334	3446077	1
ENSBTAG00000002620		-0.070652	1.68798	0.262163	0.613596	0.778136		51.3733	-0.0768554	0.17022	-0.451507	0.651624	0.812583		DNA2	DNA replication helicase/nuclease 2 [Source:VGNC Symbol;Acc:VGNC:28118]		protein_coding	3247	28	24811860	24849160	-1
ENSBTAG00000002623		-0.508202	6.57158	20.8157	0.00017126	0.00386239		1584.38	-0.507618	0.122051	-4.15907	3.19546e-05	0.000643614		SAMSN1	SAM domain, SH3 domain and nuclear localization signals 1 [Source:VGNC Symbol;Acc:VGNC:34279]		protein_coding	1780	1	22617489	22675629	1
ENSBTAG00000002624		-0.275761	5.55849	2.44052	0.134918	0.30584		788.867	-0.269251	0.180003	-1.49582	0.134702	0.312256		PSTPIP2	proline-serine-threonine phosphatase interacting protein 2 [Source:VGNC Symbol;Acc:VGNC:33487]		protein_coding	2706	24	45737786	45832060	-1
ENSBTAG00000002625		-0.0381032	5.97103	0.270042	0.608347	0.774208		1042.9	-0.0406765	0.0736794	-0.552074	0.580898	0.764869		MAP3K7	mitogen-activated protein kinase kinase kinase 7 [Source:VGNC Symbol;Acc:VGNC:31200]		protein_coding	3362	9	59679581	59744280	1
ENSBTAG00000002626		-0.109443	3.68582	2.12108	0.159014	0.341808		212.411	-0.109188	0.0858321	-1.27211	0.203334	0.409931		ARHGAP6	Rho GTPase activating protein 6 [Source:VGNC Symbol;Acc:VGNC:26099]		protein_coding	3812	NKLS02002210.1	216694	276092	1
ENSBTAG00000002627		0.184156	6.37106	2.06508	0.166031	0.351837		1374.05	0.183749	0.121529	1.51198	0.13054	0.306043		ZRANB2	zinc finger RANBP2-type containing 2 [Source:VGNC Symbol;Acc:VGNC:37372]		protein_coding	1814	3	74146776	74163809	1
ENSBTAG00000002628		0.0892187	9.53322	4.70226	0.0408867	0.139402		12352.7	0.086375	0.0411131	2.10091	0.0356486	0.127773		SLC44A2	solute carrier family 44 member 2 [Source:VGNC Symbol;Acc:VGNC:34876]		protein_coding	3690	7	15097948	15130761	1
ENSBTAG00000002630		-0.00627341	7.52921	0.00510904	0.943654	0.973835		3076.45	-0.00944558	0.0943618	-0.1001	0.920265	0.962099		MRTFA	myocardin related transcription factor A [Source:VGNC Symbol;Acc:VGNC:55393]		protein_coding	3191	5	111740795	111851021	-1
ENSBTAG00000002633		-0.043145	9.52413	0.662567	0.424134	0.62876		12271.6	-0.0465592	0.0499414	-0.932276	0.351194	0.573096		SEPTIN9	septin 9 [Source:VGNC Symbol;Acc:VGNC:34459]		protein_coding	4995	19	54497005	54676832	-1
ENSBTAG00000002635		0.04092	0.229782	0.0377351	0.922841	0.963063		17.6264	0.0447352	0.283294	0.157911	0.874527	0.938714		PGLYRP1	peptidoglycan recognition protein 1 [Source:VGNC Symbol;Acc:VGNC:32791]		protein_coding	1018	18	53513706	53515925	-1
ENSBTAG00000002639		-0.00270362	7.18947	0.00281851	0.958126	0.982045		2436.3	-0.00565303	0.0631487	-0.0895194	0.928669	0.966488		ZDHHC7	zinc finger DHHC-type palmitoyltransferase 7 [Source:VGNC Symbol;Acc:VGNC:37145]		protein_coding	2589	18	11109980	11118371	-1
ENSBTAG00000002643		0.421103	7.16143	31.7592	1.0352e-05	0.000680049		2379.57	0.418728	0.0723621	5.78656	7.1841e-09	6.43554e-07		VPS52	VPS52 subunit of GARP complex [Source:VGNC Symbol;Acc:VGNC:36828]		protein_coding	3009	23	7428093	7446296	-1
ENSBTAG00000002645		-0.0173514	6.4836	0.0947135	0.761082	0.871109		1489.26	-0.0201564	0.0546631	-0.368739	0.712322	0.85092		SH3BP5L	SH3 binding domain protein 5 like [Source:VGNC Symbol;Acc:VGNC:34569]		protein_coding	3071	7	42598262	42612110	-1
ENSBTAG00000002646		-0.103333	6.7517	3.15557	0.0891105	0.233771		1794.71	-0.106679	0.054851	-1.94488	0.0517891	0.165029		DYNC1I2	dynein cytoplasmic 1 intermediate chain 2 [Source:VGNC Symbol;Acc:VGNC:28271]		protein_coding	3458	2	24765631	24819628	-1
ENSBTAG00000002647		0.239744	6.1609	7.3462	0.0125843	0.0627743		1190.15	0.237395	0.0865914	2.74155	0.00611492	0.0349385		RGS10	regulator of G protein signaling 10 [Source:VGNC Symbol;Acc:VGNC:33911]		protein_coding	802	26	39633276	39674155	-1
ENSBTAG00000002648		0.013959	9.38393	0.0340271	0.855291	0.923585		11141.9	0.0101985	0.0800183	0.127452	0.898582	0.951073		RPS18	ribosomal protein S18 [Source:VGNC Symbol;Acc:VGNC:54234]		protein_coding	637	23	7446374	7451062	1
ENSBTAG00000002650		0.06592	6.5238	1.58781	0.220473	0.422414		1531.24	0.0630028	0.0461214	1.36602	0.171932	0.366857		ZPR1	ZPR1 zinc finger [Source:VGNC Symbol;Acc:VGNC:37370]		protein_coding	2071	15	27432686	27441859	-1
ENSBTAG00000002651		-0.0544909	1.92922	0.0842272	0.77429	0.878924		61.3896	-0.0530902	0.19538	-0.271728	0.785831	0.89116		PKP2	plakophilin 2 [Source:VGNC Symbol;Acc:VGNC:32950]		protein_coding	3639	5	77001511	77154610	1
ENSBTAG00000002654		0.0901539	6.6624	2.17322	0.154202	0.334966		1685.41	0.0876995	0.0561309	1.56241	0.118192	0.286803		DNAJC7	DnaJ heat shock protein family (Hsp40) member C7 [Source:VGNC Symbol;Acc:VGNC:55817]		protein_coding	2215	19	42139364	42169593	-1
ENSBTAG00000002655		0.104746	4.42935	2.15629	0.155745	0.336886		358.091	0.0999449	0.0706537	1.41457	0.157193	0.345394		ZWINT	ZW10 interacting kinetochore protein [Source:NCBI gene (formerly Entrezgene);Acc:514564]		protein_coding	1561	26	2809079	2813938	1
ENSBTAG00000002657		-0.0384282	5.25622	0.469488	0.500179	0.695839		635.232	-0.0401957	0.0579288	-0.69388	0.487757	0.698189		NKIRAS2	NFKB inhibitor interacting Ras like 2 [Source:VGNC Symbol;Acc:VGNC:32095]		protein_coding	3167	19	42171684	42176531	1
ENSBTAG00000002658		-0.131703	3.90527	1.95311	0.175798	0.364927		247.28	-0.134738	0.0997747	-1.35042	0.176881	0.373531		STAM	signal transducing adaptor molecule [Source:VGNC Symbol;Acc:VGNC:35355]		protein_coding	2214	13	32099284	32155816	1
ENSBTAG00000002663		-0.0429472	4.90366	0.555479	0.463755	0.663398		496.858	-0.0429293	0.0632572	-0.678647	0.497362	0.705653		BCAS3	BCAS3 microtubule associated cell migration factor [Source:VGNC Symbol;Acc:VGNC:26438]		protein_coding	3024	19	11982264	12286297	-1
ENSBTAG00000002668		-0.0622057	3.21414	0.185636	0.670648	0.817235		152.016	-0.062158	0.14407	-0.431443	0.666146	0.822411		ZNF711	zinc finger protein 711 [Source:VGNC Symbol;Acc:VGNC:37337]		protein_coding	4157	X	66972303	67003075	-1
ENSBTAG00000002669		-0.289557	5.21452	13.2172	0.00141054	0.0143519		619.135	-0.291442	0.0904587	-3.22183	0.00127377	0.0107137		RASSF4	Ras association domain family member 4 [Source:VGNC Symbol;Acc:VGNC:33760]		protein_coding	3807	28	44592405	44626362	-1
ENSBTAG00000002673		-0.168888	0.94795	0.506886	0.483763	0.682242		30.1041	-0.193167	0.263792	-0.732269	0.464004	0.676365		FIGNL2	fidgetin like 2 [Source:VGNC Symbol;Acc:VGNC:56200]		protein_coding	1971	5	28040793	28042763	1
ENSBTAG00000002676		-0.0796577	6.23438	1.37073	0.253862	0.461927		1252.43	-0.0825455	0.0633883	-1.30222	0.192841	0.395453		SAE1	SUMO1 activating enzyme subunit 1 [Source:VGNC Symbol;Acc:VGNC:34261]		protein_coding	2128	18	54170188	54232475	1
ENSBTAG00000002678		-0.146183	3.67332	2.077	0.163223	0.347786		210.684	-0.144884	0.106953	-1.35465	0.175528	0.371409		MED18	mediator complex subunit 18 [Source:VGNC Symbol;Acc:VGNC:31355]		protein_coding	1210	2	125068641	125074216	-1
ENSBTAG00000002682		-0.000406589	4.60475	3.13541e-05	0.995581	0.997891		403.625	-0.0046133	0.0821221	-0.0561761	0.955202	0.980667		MARK4	microtubule affinity regulating kinase 4 [Source:VGNC Symbol;Acc:VGNC:52203]		protein_coding	3582	18	52923089	52952700	1
ENSBTAG00000002683		-0.0656457	7.11428	1.22828	0.279377	0.489243		2304.56	-0.0684611	0.0555641	-1.23211	0.217907	0.428934		PFKP	phosphofructokinase, platelet [Source:VGNC Symbol;Acc:VGNC:32775]		protein_coding	3730	13	45107041	45161102	-1
ENSBTAG00000002685		0.220262	6.19015	11.0353	0.00301328	0.0237247		1213.39	0.216887	0.0638419	3.39726	0.000680652	0.0065361		PITRM1	pitrilysin metallopeptidase 1 [Source:VGNC Symbol;Acc:VGNC:32923]		protein_coding	4030	13	45081151	45107887	1
ENSBTAG00000002688		-0.33467	4.20871	21.1867	0.00012972	0.00322662		305.556	-0.34111	0.078158	-4.36437	1.27492e-05	0.000306609		ATP1B1	ATPase Na+/K+ transporting subunit beta 1 [Source:VGNC Symbol;Acc:VGNC:26285]		protein_coding	1048	16	36759212	36784818	1
ENSBTAG00000002689		0.0420482	3.68311	0.139301	0.712449	0.843092		211.955	0.0417345	0.117096	0.356411	0.721533	0.856394		NME7	NME/NM23 family member 7 [Source:VGNC Symbol;Acc:VGNC:32129]		protein_coding	1413	16	36784549	37029908	-1
ENSBTAG00000002690		-0.0830962	4.79817	1.56963	0.223046	0.425562		462.017	-0.0828003	0.0758821	-1.09117	0.275198	0.497312		BLZF1	basic leucine zipper nuclear factor 1 [Source:VGNC Symbol;Acc:VGNC:26512]		protein_coding	1612	16	37030114	37052446	1
ENSBTAG00000002693		0.134158	6.58515	6.05599	0.021925	0.0921507		1596.88	0.132792	0.044304	2.99729	0.00272391	0.0192416		KANSL2	KAT8 regulatory NSL complex subunit 2 [Source:VGNC Symbol;Acc:VGNC:30394]		protein_coding	2060	5	31099793	31117905	1
ENSBTAG00000002697		-0.100162	6.18223	2.39122	0.135883	0.307104		1207.5	-0.101306	0.0593035	-1.70827	0.0875862	0.235117		KCTD10	potassium channel tetramerization domain containing 10 [Source:VGNC Symbol;Acc:VGNC:30500]		protein_coding	3589	17	63696948	63726368	1
ENSBTAG00000002698		0.0169132	6.50663	0.110282	0.742878	0.859955		1511.44	0.0151918	0.0496365	0.306061	0.759558	0.877679		UBE3B	ubiquitin protein ligase E3B [Source:VGNC Symbol;Acc:VGNC:36600]		protein_coding	5085	17	63650234	63696918	-1
ENSBTAG00000002699		-0.364937	4.31441	12.1201	0.0020518	0.018654		327.553	-0.36679	0.1027	-3.57146	0.000354999	0.00396818		KIT	KIT proto-oncogene, receptor tyrosine kinase [Source:VGNC Symbol;Acc:VGNC:30618]		protein_coding	5144	6	70166692	70254044	1
ENSBTAG00000002702		0.0803372	5.62048	0.858183	0.364018	0.575617		822.222	0.0781944	0.103472	0.755704	0.449826	0.664393		TSPAN32	tetraspanin 32 [Source:VGNC Symbol;Acc:VGNC:54507]		protein_coding	1842	29	49265271	49282523	-1
ENSBTAG00000002703		-0.223654	6.89053	10.2326	0.00404302	0.0289013		1978.02	-0.225894	0.0789471	-2.86134	0.00421854	0.0268853		ATP6V1A	ATPase H+ transporting V1 subunit A [Source:VGNC Symbol;Acc:VGNC:26316]		protein_coding	4292	1	58434456	58495220	1
ENSBTAG00000002704		0.162414	4.61084	4.67131	0.0414969	0.140889		405.231	0.161616	0.0849774	1.90187	0.0571878	0.176694		POMT2	protein O-mannosyltransferase 2 [Source:VGNC Symbol;Acc:VGNC:33159]		protein_coding	4790	10	88474801	88521545	-1
ENSBTAG00000002705		0.638902	2.30861	22.2462	9.79319e-05	0.00275369		80.8143	0.637311	0.151817	4.19789	2.69413e-05	0.000563918		REC8	REC8 meiotic recombination protein [Source:VGNC Symbol;Acc:VGNC:33846]		protein_coding	2480	10	20976598	20982410	-1
ENSBTAG00000002706		0.204049	2.094	3.74922	0.0654136	0.190659		69.4005	0.203564	0.141101	1.44268	0.149109	0.333465		GSTZ1	glutathione S-transferase zeta 1 [Source:VGNC Symbol;Acc:VGNC:29688]		protein_coding	1338	10	88528915	88537179	1
ENSBTAG00000002707		0.320765	6.21944	26.8191	3.14108e-05	0.00138272		1237.46	0.318351	0.0590944	5.38716	7.15808e-08	4.24514e-06		IPO4	importin 4 [Source:VGNC Symbol;Acc:VGNC:30242]		protein_coding	4322	10	20966510	20976590	1
ENSBTAG00000002708		0.165925	4.18258	2.81263	0.10728	0.264229		300.719	0.162817	0.10066	1.6175	0.10577	0.265951		MRPL42	mitochondrial ribosomal protein L42 [Source:VGNC Symbol;Acc:VGNC:31638]		protein_coding	1350	5	23269801	23300622	1
ENSBTAG00000002709		-0.136236	5.65615	5.48911	0.0283034	0.108977		838.771	-0.138229	0.065569	-2.10814	0.0350188	0.126196		TM9SF1	transmembrane 9 superfamily member 1 [Source:NCBI gene (formerly Entrezgene);Acc:539478]		protein_coding	2210	10	20962178	20967158	1
ENSBTAG00000002710		0.462868	1.90941	9.44438	0.00544264	0.0355201		60.5763	0.462508	0.165092	2.80152	0.00508629	0.0307047		TSSK4	testis specific serine kinase 4 [Source:VGNC Symbol;Acc:VGNC:50063]		protein_coding	1304	10	20949085	20955298	-1
ENSBTAG00000002712		0.225006	4.18142	7.4093	0.0122575	0.0615675		299.643	0.221015	0.0814411	2.7138	0.0066516	0.0373258		MDP1	magnesium dependent phosphatase 1 [Source:NCBI gene (formerly Entrezgene);Acc:613626]		protein_coding	711	10	20946293	20947792	1
ENSBTAG00000002714		-0.563652	1.69499	8.80776	0.00696581	0.0421701		52.1002	-0.562027	0.207665	-2.70641	0.00680158	0.0378818		GNAI1	G protein subunit alpha i1 [Source:VGNC Symbol;Acc:VGNC:29449]		protein_coding	3435	4	40956253	41062151	-1
ENSBTAG00000002715		0.0477646	4.36459	0.438935	0.514326	0.70624		340.986	0.0466402	0.0774913	0.601877	0.547256	0.74404		GMPR2	guanosine monophosphate reductase 2 [Source:NCBI gene (formerly Entrezgene);Acc:515837]		protein_coding	1561	10	20929689	20936187	-1
ENSBTAG00000002716		0.0135	5.39304	0.0551491	0.816445	0.903703		697.943	0.00990799	0.0532706	0.185994	0.85245	0.926277		NOL10	nucleolar protein 10 [Source:VGNC Symbol;Acc:VGNC:32154]		protein_coding	3076	11	86971480	87061426	1
ENSBTAG00000002718		0.212228	6.22452	15.0594	0.000773634	0.00997537		1243.82	0.208414	0.0524121	3.97644	6.99537e-05	0.00116076		TINF2	TERF1 interacting nuclear factor 2 [Source:VGNC Symbol;Acc:VGNC:35876]		protein_coding	4182	10	20926605	20932421	1
ENSBTAG00000002719		-0.122657	4.4432	1.16199	0.292406	0.503795		359.945	-0.125441	0.106758	-1.175	0.239994	0.456809		ORC1	origin recognition complex subunit 1 [Source:VGNC Symbol;Acc:VGNC:32446]		protein_coding	2790	3	93962136	93993700	1
ENSBTAG00000002720		-0.0764403	6.15899	0.863129	0.362665	0.574256		1187.84	-0.0788957	0.0812344	-0.971211	0.331443	0.553088		PRPF38A	pre-mRNA processing factor 38A [Source:VGNC Symbol;Acc:VGNC:33375]		protein_coding	4549	3	93934635	93956227	-1
ENSBTAG00000002721		0.0671416	7.87047	0.710049	0.408242	0.6151		3894.74	0.0642548	0.0783769	0.819818	0.41232	0.632227		TUT4	terminal uridylyl transferase 4 [Source:VGNC Symbol;Acc:VGNC:37116]		protein_coding	5580	3	93801866	93931333	1
ENSBTAG00000002725		-0.286434	6.15618	7.72316	0.0110152	0.0573237		1188.97	-0.286431	0.113579	-2.52188	0.011673	0.0563842		RNGTT	RNA guanylyltransferase and 5'-phosphatase [Source:VGNC Symbol;Acc:VGNC:34076]		protein_coding	4437	9	61102065	61335342	1
ENSBTAG00000002726		-0.116361	5.81036	0.674759	0.42107	0.626179		931.114	-0.116651	0.13621	-0.856406	0.391773	0.612912		CDC27	cell division cycle 27 [Source:VGNC Symbol;Acc:VGNC:50040]		protein_coding	5212	19	46204190	46261649	-1
ENSBTAG00000002727		-0.116355	5.44578	3.64619	0.0689501	0.197509		723.486	-0.118307	0.0600287	-1.97084	0.0487424	0.158153		PHACTR4	phosphatase and actin regulator 4 [Source:VGNC Symbol;Acc:VGNC:32806]		protein_coding	4616	2	124922940	125007155	-1
ENSBTAG00000002728		-0.261546	7.06931	20.0458	0.000177039	0.003951		2235.26	-0.265515	0.0590598	-4.49569	6.93455e-06	0.000187014		ARID1B	AT-rich interaction domain 1B [Source:VGNC Symbol;Acc:VGNC:26124]		protein_coding	5663	9	93406676	93842614	1
ENSBTAG00000002730		-0.161721	4.63465	7.39506	0.0123304	0.0617967		411.937	-0.16173	0.0633881	-2.55143	0.0107282	0.0530408		ELP3	elongator acetyltransferase complex subunit 3 [Source:VGNC Symbol;Acc:VGNC:28456]		protein_coding	2899	8	10593713	10712508	-1
ENSBTAG00000002734		-0.0464319	7.67998	0.646766	0.429636	0.634205		3417.05	-0.049675	0.0582126	-0.853338	0.393472	0.614241		EIF3G	eukaryotic translation initiation factor 3 subunit G [Source:VGNC Symbol;Acc:VGNC:28397]		protein_coding	1119	7	14670931	14675554	-1
ENSBTAG00000002735		0.143378	5.44587	4.40728	0.0471416	0.15366		724.702	0.141834	0.0683214	2.07598	0.0378956	0.133048		METTL26	methyltransferase like 26 [Source:VGNC Symbol;Acc:VGNC:31410]		protein_coding	1310	25	544098	546240	-1
ENSBTAG00000002736		-0.0986426	6.91917	2.37681	0.137011	0.308835		2013	-0.102082	0.0583695	-1.74888	0.0803111	0.221793		DNMT1	DNA methyltransferase 1 [Source:VGNC Symbol;Acc:VGNC:28145]		protein_coding	5309	7	14686995	14730720	-1
ENSBTAG00000002738		-0.202007	1.5736	1.48027	0.236264	0.441059		47.6544	-0.203578	0.192541	-1.05733	0.290363	0.512689		S1PR2	sphingosine-1-phosphate receptor 2 [Source:VGNC Symbol;Acc:VGNC:34253]		protein_coding	2693	7	14748494	14756256	-1
ENSBTAG00000002742		-0.0203866	5.94484	0.0492462	0.82637	0.908808		1022.96	-0.022416	0.0879238	-0.254948	0.798763	0.897889		MSH2	mutS homolog 2 [Source:VGNC Symbol;Acc:VGNC:31693]		protein_coding	3176	11	29804956	29886276	1
ENSBTAG00000002743		0.214706	5.61198	12.5244	0.0017843	0.016994		813.521	0.211621	0.0660368	3.2046	0.00135252	0.0112214		OSGEP	O-sialoglycoprotein endopeptidase [Source:VGNC Symbol;Acc:VGNC:32470]		protein_coding	1301	10	26673858	26680410	1
ENSBTAG00000002745		0.0408609	6.88441	0.471763	0.499152	0.695309		1968.38	0.0377636	0.0565517	0.667772	0.504279	0.710651		APEX1	apurinic/apyrimidinic endodeoxyribonuclease 1 [Source:VGNC Symbol;Acc:VGNC:26011]		protein_coding	1402	10	26670901	26673480	-1
ENSBTAG00000002746		-0.0376778	7.03561	0.422587	0.522191	0.711852		2187.73	-0.0403495	0.0617205	-0.653746	0.513275	0.717412		OSTF1	osteoclast stimulating factor 1 [Source:VGNC Symbol;Acc:VGNC:32479]		protein_coding	1247	8	51153923	51214968	1
ENSBTAG00000002747		-0.0662892	5.38558	0.619975	0.439222	0.642948		694.518	-0.0676089	0.0828637	-0.815905	0.414554	0.634118		ABCA5	ATP binding cassette subfamily A member 5 [Source:VGNC Symbol;Acc:VGNC:25459]		protein_coding	6502	19	61281114	61342630	1
ENSBTAG00000002748		0.0340161	6.21078	0.426566	0.520257	0.7105		1233.74	0.031403	0.0552737	0.568136	0.569942	0.758069		PIP4P1	phosphatidylinositol-4,5-bisphosphate 4-phosphatase 1 [Source:VGNC Symbol;Acc:VGNC:32909]		protein_coding	1595	10	26667296	26670811	1
ENSBTAG00000002750		-0.0237863	5.36268	0.102715	0.751535	0.865286		682.652	-0.0247519	0.071122	-0.348021	0.727825	0.859912		KRIT1	KRIT1 ankyrin repeat containing [Source:VGNC Symbol;Acc:VGNC:30714]		protein_coding	3081	4	9528416	9567814	-1
ENSBTAG00000002755		-0.0738729	7.7541	0.942154	0.341981	0.553897		3593.52	-0.075811	0.084	-0.902512	0.366785	0.588955		ANKRD12	ankyrin repeat domain 12 [Source:VGNC Symbol;Acc:VGNC:25911]		protein_coding	6333	24	41438728	41534782	1
ENSBTAG00000002756		-0.210204	3.74661	4.13587	0.0538664	0.168546		221.534	-0.210743	0.104595	-2.01484	0.0439211	0.147286		CDCA2	cell division cycle associated 2 [Source:VGNC Symbol;Acc:VGNC:59194]		protein_coding	3366	8	72822379	72865583	1
ENSBTAG00000002763		0.0595855	8.06271	0.871984	0.36026	0.572711		4453.28	0.0556027	0.0650857	0.8543	0.392939	0.613828		KMT2B	lysine methyltransferase 2B [Source:VGNC Symbol;Acc:VGNC:30691]		protein_coding	8159	18	46433498	46453413	1
ENSBTAG00000002764		0.140979	6.61715	5.60248	0.0268779	0.105196		1634.64	0.138296	0.0593223	2.33127	0.0197392	0.0832703		IGFLR1	IGF like family receptor 1 [Source:VGNC Symbol;Acc:VGNC:30091]		protein_coding	2112	18	46454243	46457233	-1
ENSBTAG00000002767		-0.34883	4.47596	5.76693	0.0256558	0.102091		369.646	-0.347864	0.151244	-2.30002	0.0214469	0.0885698		GNB4	G protein subunit beta 4 [Source:VGNC Symbol;Acc:VGNC:29461]		protein_coding	3362	1	87648347	87716734	1
ENSBTAG00000002768		-0.131325	5.00059	5.18068	0.0326292	0.120317		531.467	-0.136391	0.0647963	-2.10491	0.0352989	0.126874		SLC35A2	solute carrier family 35 member A2 [Source:VGNC Symbol;Acc:VGNC:34820]		protein_coding	2278	X	87019616	87026985	-1
ENSBTAG00000002769		-0.328876	6.76748	50.1179	3.57847e-07	0.00010374		1814.04	-0.329967	0.0476359	-6.92684	4.30335e-12	1.37815e-09		AP1G1	adaptor related protein complex 1 subunit gamma 1 [Source:VGNC Symbol;Acc:VGNC:25977]		protein_coding	3696	18	39291352	39347633	1
ENSBTAG00000002770		-0.0321902	5.67166	0.191597	0.665738	0.813991		849.902	-0.0353385	0.0903271	-0.391228	0.695628	0.839868		TCN2	transcobalamin 2 [Source:VGNC Symbol;Acc:VGNC:35699]		protein_coding	3839	17	69579507	69597093	1
ENSBTAG00000002773		-0.21214	3.96447	0.524406	0.478352	0.677543		262.192	-0.195105	0.316474	-0.616496	0.537567	0.737285			CD300 molecule like family member f [Source:NCBI gene (formerly Entrezgene);Acc:101905619]		protein_coding	2911	19	56700260	56719162	1
ENSBTAG00000002774		0.369192	6.69025	20.8577	0.000141763	0.00340072		1715.64	0.365894	0.0827979	4.41912	9.91029e-06	0.000252387		PTPN23	protein tyrosine phosphatase non-receptor type 23 [Source:VGNC Symbol;Acc:VGNC:33537]		protein_coding	5121	22	52263501	52284441	-1
ENSBTAG00000002778		0.0337525	8.50949	0.368462	0.549883	0.73252		6075.14	0.0299555	0.0558631	0.536231	0.591799	0.772227		SF3B2	splicing factor 3b subunit 2 [Source:VGNC Symbol;Acc:VGNC:34510]		protein_coding	3742	29	44136952	44151425	1
ENSBTAG00000002782		0.188408	6.58521	8.25375	0.00867921	0.0492177		1595.8	0.185341	0.0594625	3.11693	0.00182743	0.0141875		ZC3H7B	zinc finger CCCH-type containing 7B [Source:VGNC Symbol;Acc:VGNC:37109]		protein_coding	6635	5	112434864	112492002	1
ENSBTAG00000002783		-0.332404	4.8435	22.3072	9.63809e-05	0.0027315		476.029	-0.333935	0.0736385	-4.5348	5.76594e-06	0.000159874		PCYOX1	prenylcysteine oxidase 1 [Source:VGNC Symbol;Acc:VGNC:32650]		protein_coding	1658	11	68588196	68599750	1
ENSBTAG00000002784		0.0974731	5.59769	2.13045	0.158136	0.340571		805.094	0.0948068	0.0628821	1.50769	0.131633	0.307783		COPS5	COP9 signalosome subunit 5 [Source:VGNC Symbol;Acc:VGNC:27602]		protein_coding	1582	14	31193319	31212995	-1
ENSBTAG00000002786		-0.235136	5.86878	14.6202	0.000890015	0.0107355		971.83	-0.238981	0.0610397	-3.91518	9.03375e-05	0.00142867			uncharacterized LOC781494 [Source:NCBI gene (formerly Entrezgene);Acc:781494]		protein_coding	2235	21	19763827	19771209	-1
ENSBTAG00000002788		0.184508	4.25099	2.02512	0.168551	0.355415		314.275	0.180442	0.128575	1.4034	0.160499	0.349658		RAB27B	RAB27B, member RAS oncogene family [Source:VGNC Symbol;Acc:VGNC:33634]		protein_coding	1586	24	54084316	54254593	1
ENSBTAG00000002791		-0.147917	7.69952	15.3627	0.000703024	0.00937499		3465.79	-0.150819	0.0366742	-4.11241	3.91546e-05	0.000754241		SEC24C	SEC24 homolog C, COPII coat complex component [Source:VGNC Symbol;Acc:VGNC:34415]		protein_coding	4591	28	29639357	29662099	1
ENSBTAG00000002792		-0.185408	3.73811	3.10067	0.091763	0.238677		220.445	-0.187392	0.109868	-1.70561	0.0880812	0.235937		FUT11	fucosyltransferase 11 [Source:VGNC Symbol;Acc:VGNC:29149]		protein_coding	1482	28	29662120	29665188	1
ENSBTAG00000002795		0.100453	7.31455	3.55878	0.072123	0.202654		2649.56	0.0977009	0.0549979	1.77645	0.0756589	0.213009		NKTR	natural killer cell triggering receptor [Source:VGNC Symbol;Acc:VGNC:32097]		protein_coding	5560	22	14740410	14792046	1
ENSBTAG00000002796		-0.157757	4.68588	3.22261	0.0859904	0.227496		427.661	-0.161207	0.0953699	-1.69034	0.0909637	0.240654		KLHL3	kelch like family member 3 [Source:VGNC Symbol;Acc:VGNC:30657]		protein_coding	2636	7	49069108	49190970	-1
ENSBTAG00000002798		0.193296	5.17228	5.99415	0.0225361	0.0939714		598.742	0.189275	0.0790118	2.39553	0.0165964	0.0732093		NABP2	nucleic acid binding protein 2 [Source:VGNC Symbol;Acc:VGNC:31860]		protein_coding	1292	5	57097196	57103340	-1
ENSBTAG00000002799		0.541328	1.60815	7.86781	0.0101467	0.0544073		48.5739	0.54364	0.203583	2.67036	0.00757709	0.0410065		SLC39A5	solute carrier family 39 member 5 [Source:VGNC Symbol;Acc:VGNC:34865]		protein_coding	1948	5	57091706	57097226	-1
ENSBTAG00000002808		-0.0301205	6.14169	0.328556	0.572161	0.748966		1174.81	-0.0321558	0.0507445	-0.633682	0.526289	0.728681		PSMA3	proteasome 20S subunit alpha 3 [Source:VGNC Symbol;Acc:VGNC:33438]		protein_coding	939	10	70551104	70576344	1
ENSBTAG00000002809		-0.134793	5.1736	1.36316	0.255496	0.463716		599.994	-0.134825	0.124733	-1.08091	0.279738	0.502517		CAPN10	calpain 10 [Source:VGNC Symbol;Acc:VGNC:26741]		protein_coding	2352	3	119973442	119983832	1
ENSBTAG00000002810		-0.0474198	4.71503	0.268727	0.609216	0.774827		435.55	-0.0507442	0.0965012	-0.52584	0.598999	0.778055		ZNF777	zinc finger protein 777 [Source:VGNC Symbol;Acc:VGNC:37343]		protein_coding	3021	4	112434391	112462421	-1
ENSBTAG00000002813		0.0833803	3.35316	0.929129	0.345273	0.557265		168.817	0.0794375	0.0991507	0.80118	0.423028	0.640997		GAB1	GRB2 associated binding protein 1 [Source:VGNC Symbol;Acc:VGNC:29183]		protein_coding	4258	17	14421800	14549193	-1
ENSBTAG00000002816		-0.00134474	3.5827	0.000149954	0.990337	0.995594		196.967	-0.000806154	0.117831	-0.00684161	0.994541	0.997069		SARM1	sterile alpha and TIR motif containing 1 [Source:VGNC Symbol;Acc:VGNC:34290]		protein_coding	2629	19	19861214	19881877	1
ENSBTAG00000002817		0.00244185	3.67975	0.0010644	0.974259	0.987576		210.625	0.000800764	0.0854502	0.00937111	0.992523	0.995944		SLC46A1	solute carrier family 46 member 1 [Source:VGNC Symbol;Acc:VGNC:34884]		protein_coding	2957	19	19884289	19891906	-1
ENSBTAG00000002820		0.0928585	6.70322	2.57927	0.122131	0.287088		1732.69	0.0901054	0.0455684	1.97737	0.0480002	0.156578		RBBP7	RB binding protein 7, chromatin remodeling factor [Source:VGNC Symbol;Acc:VGNC:33772]		protein_coding	2046	X	126676491	126698130	1
ENSBTAG00000002824		0.718248	2.08338	24.2024	5.93473e-05	0.00206027		68.5736	0.716981	0.16588	4.32228	1.54426e-05	0.000356432		DPEP3	dipeptidase 3 [Source:VGNC Symbol;Acc:VGNC:52194]		protein_coding	1416	18	35453707	35457746	-1
ENSBTAG00000002826		-0.31151	4.1093	6.48069	0.0181939	0.0812354		284.834	-0.314566	0.116364	-2.70328	0.00686588	0.038072		CLSPN	claspin [Source:VGNC Symbol;Acc:VGNC:27465]		protein_coding	3984	3	110021003	110047343	1
ENSBTAG00000002827		-0.091253	5.4503	2.76903	0.109886	0.267787		728.197	-0.093982	0.0608106	-1.54549	0.122229	0.293047		ACAT2	acetyl-CoA acetyltransferase 2 [Source:VGNC Symbol;Acc:VGNC:25530]		protein_coding	1598	9	96029107	96044723	1
ENSBTAG00000002828		-0.281056	4.00146	11.437	0.00260914	0.0217033		265.372	-0.282941	0.0951798	-2.9727	0.00295191	0.020352		RNF185	ring finger protein 185 [Source:VGNC Symbol;Acc:VGNC:34042]		protein_coding	579	17	70019989	70032807	1
ENSBTAG00000002829		0.0139323	7.03718	0.0714842	0.791608	0.889908		2186.75	0.0130107	0.0429664	0.302812	0.762033	0.879031		TCP1	t-complex 1 [Source:VGNC Symbol;Acc:VGNC:35701]		protein_coding	1847	9	96044639	96055563	-1
ENSBTAG00000002830		0.0961814	8.22337	3.43959	0.0767225	0.211086		4982.89	0.092911	0.0509488	1.82361	0.0682103	0.198811		U2AF2	U2 small nuclear RNA auxiliary factor 2 [Source:VGNC Symbol;Acc:VGNC:36556]		protein_coding	1985	18	61879206	61892127	-1
ENSBTAG00000002833		0.00606734	4.58613	0.00556453	0.941192	0.972974		398.146	0.00253239	0.0866451	0.0292272	0.976683	0.990053		FBXO22	F-box protein 22 [Source:VGNC Symbol;Acc:VGNC:28899]		protein_coding	2054	21	31190820	31217122	1
ENSBTAG00000002834		-0.107523	8.19516	4.64489	0.042026	0.142121		4890.8	-0.110451	0.0576371	-1.91632	0.0553242	0.17295		CCDC69	coiled-coil domain containing 69 [Source:VGNC Symbol;Acc:VGNC:26911]		protein_coding	3150	7	62434491	62469969	-1
ENSBTAG00000002836		-0.159115	4.80192	2.99786	0.0969812	0.248069		463.224	-0.163658	0.0944897	-1.73202	0.0832695	0.227486		TAF3	TATA-box binding protein associated factor 3 [Source:VGNC Symbol;Acc:VGNC:35574]		protein_coding	3287	13	15965644	16086403	-1
ENSBTAG00000002837		0.307856	7.91442	30.6136	1.32617e-05	0.000812835		4013.51	0.305303	0.0521883	5.85004	4.91459e-09	4.79167e-07		TOR1B	torsin family 1 member B [Source:VGNC Symbol;Acc:VGNC:54504]		protein_coding	3006	11	100188040	100195167	1
ENSBTAG00000002842		0.111569	1.81282	0.620424	0.439059	0.642782		56.5809	0.10684	0.168245	0.635023	0.525413	0.727941		HEATR4	HEAT repeat containing 4 [Source:VGNC Symbol;Acc:VGNC:29793]		protein_coding	3608	10	84922429	84971868	-1
ENSBTAG00000002845		-0.207142	2.64212	2.86457	0.104269	0.259406		102.829	-0.203201	0.139424	-1.45743	0.144998	0.32753		CDH10	cadherin 10 [Source:VGNC Symbol;Acc:VGNC:27091]		protein_coding	3243	20	48811787	48998130	1
ENSBTAG00000002846		-0.0914418	7.67672	2.8051	0.107724	0.264814		3406.96	-0.0934819	0.0553459	-1.68905	0.0912099	0.241043		TRAF3IP3	TRAF3 interacting protein 3 [Source:VGNC Symbol;Acc:VGNC:36275]		protein_coding	2472	16	73524525	73550750	-1
ENSBTAG00000002847		0.0967255	3.63489	1.32249	0.262149	0.471118		204.753	0.0947427	0.0919411	1.03047	0.302789	0.524464		D2HGDH	D-2-hydroxyglutarate dehydrogenase [Source:VGNC Symbol;Acc:VGNC:27861]		protein_coding	3124	3	120765583	120791784	1
ENSBTAG00000002848		-0.224562	3.12266	5.17444	0.032724	0.120493		142.816	-0.228714	0.110544	-2.06899	0.0385468	0.134436		C16H1orf74	chromosome 16 C1orf74 homolog [Source:VGNC Symbol;Acc:VGNC:52644]		protein_coding	1211	16	73522276	73524532	1
ENSBTAG00000002854		-0.0132191	6.20604	0.0565385	0.814192	0.902564		1227.92	-0.0172095	0.0539188	-0.319175	0.749594	0.871702		TMEM63A	transmembrane protein 63A [Source:VGNC Symbol;Acc:VGNC:36103]		protein_coding	3240	16	28871494	28904166	-1
ENSBTAG00000002859		0.0705096	3.53249	0.229316	0.636654	0.794267		189.742	0.0734876	0.147421	0.498489	0.61814	0.791979					protein_coding	2407	4	82720173	82744666	1
ENSBTAG00000002863		0.0187084	5.71879	0.104693	0.749238	0.863806		876.436	0.0153888	0.0602834	0.255274	0.798512	0.897889		ACAA2	acetyl-CoA acyltransferase 2 [Source:VGNC Symbol;Acc:VGNC:25518]		protein_coding	1579	24	49442439	49478083	-1
ENSBTAG00000002866		-0.0387186	5.458	0.424907	0.521062	0.71122		730.933	-0.0416418	0.0622062	-0.669415	0.503231	0.710033		RPIA	ribose 5-phosphate isomerase A [Source:VGNC Symbol;Acc:VGNC:34107]		protein_coding	1215	11	47351626	47386204	-1
ENSBTAG00000002869		-0.317954	5.80908	20.0325	0.000177693	0.00395869		931.714	-0.318606	0.0766965	-4.15411	3.26556e-05	0.000652602		ARL4A	ADP ribosylation factor like GTPase 4A [Source:VGNC Symbol;Acc:VGNC:26144]		protein_coding	1171	4	20764660	20766198	1
ENSBTAG00000002871		0.0565325	6.07777	0.915594	0.348742	0.561017		1123.87	0.0530529	0.0580493	0.913929	0.360754	0.582998		COPS6	COP9 signalosome subunit 6 [Source:VGNC Symbol;Acc:VGNC:27603]		protein_coding	1110	25	36357122	36359887	-1
ENSBTAG00000002874		0.0203976	6.02859	0.156514	0.69609	0.833434		1086.24	0.015492	0.0456298	0.339515	0.734222	0.864053		TMEM183A	transmembrane protein 183A [Source:NCBI gene (formerly Entrezgene);Acc:534797]		protein_coding	2257	16	719778	735546	1
ENSBTAG00000002879		-0.0771815	5.45848	1.39225	0.250276	0.457678		731.208	-0.079958	0.0674657	-1.18516	0.235952	0.451463		DCPS	decapping enzyme, scavenger [Source:VGNC Symbol;Acc:VGNC:27922]		protein_coding	3248	29	29649010	29691817	1
ENSBTAG00000002880		-0.150024	3.11799	1.51238	0.231404	0.435924		142.958	-0.148223	0.130376	-1.13689	0.255586	0.475204		SORBS1	sorbin and SH3 domain containing 1 [Source:VGNC Symbol;Acc:VGNC:55972]		protein_coding	5827	26	16820342	17053812	-1
ENSBTAG00000002881		0.124716	5.76613	3.48985	0.074743	0.207332		904.253	0.121792	0.0681422	1.78732	0.0738853	0.209257		AP4M1	adaptor related protein complex 4 subunit mu 1 [Source:VGNC Symbol;Acc:VGNC:25993]		protein_coding	4363	25	36343187	36349788	-1
ENSBTAG00000002882		-0.0890932	6.96501	3.56808	0.0717775	0.202036		2084.48	-0.0917046	0.052056	-1.76165	0.0781279	0.218043		LMNB1	lamin B1 [Source:VGNC Symbol;Acc:VGNC:30930]		protein_coding	2888	7	27122942	27175858	-1
ENSBTAG00000002883		-0.00776059	6.15488	0.0145687	0.904993	0.952898		1185.14	-0.00744262	0.0607409	-0.122531	0.902479	0.95315		RPTOR	regulatory associated protein of MTOR complex 1 [Source:VGNC Symbol;Acc:VGNC:34153]		protein_coding	5072	19	51687441	52010821	-1
ENSBTAG00000002885		-0.33366	1.78185	5.30219	0.0308423	0.115355		55.5372	-0.336601	0.17575	-1.91523	0.0554637	0.17329		MSR1	macrophage scavenger receptor 1 [Source:VGNC Symbol;Acc:VGNC:31704]		protein_coding	2123	27	20909874	20990586	1
ENSBTAG00000002890		0.0864175	8.17607	2.43377	0.132617	0.302662		4816.55	0.0832538	0.053283	1.56248	0.118174	0.286803		RBM10	RNA binding motif protein 10 [Source:VGNC Symbol;Acc:VGNC:33783]		protein_coding	3626	X	85531597	85557443	1
ENSBTAG00000002896		-0.183059	5.83055	13.3609	0.00134432	0.014012		946.495	-0.186494	0.0459735	-4.05656	4.98011e-05	0.000901061		KPNA6	karyopherin subunit alpha 6 [Source:VGNC Symbol;Acc:VGNC:30705]		protein_coding	2161	1	158238278	158293060	-1
ENSBTAG00000002902		-0.164902	5.5904	3.45185	0.076234	0.210193		800.891	-0.167098	0.0985726	-1.69517	0.0900425	0.238957		ANO6	anoctamin 6 [Source:VGNC Symbol;Acc:VGNC:25955]		protein_coding	2784	5	34878194	35016323	-1
ENSBTAG00000002904		0.149351	4.25861	1.90667	0.180813	0.371487		317.431	0.146553	0.112461	1.30314	0.192526	0.395106		ZNF787	zinc finger protein 787 [Source:VGNC Symbol;Acc:VGNC:37345]		protein_coding	1974	18	63496846	63512692	-1
ENSBTAG00000002907		-0.0493828	6.21092	0.686767	0.415918	0.621693		1231.16	-0.0512426	0.0555458	-0.922528	0.356253	0.578477		C2CD3	C2 domain containing 3 centriole elongation regulator [Source:VGNC Symbol;Acc:VGNC:26633]		protein_coding	6205	15	53454345	53526389	-1
ENSBTAG00000002917		0.249447	5.71484	8.71454	0.00722591	0.0431936		873.231	0.247828	0.0827277	2.9957	0.00273812	0.0193146		PRKAG2	protein kinase AMP-activated non-catalytic subunit gamma 2 [Source:VGNC Symbol;Acc:VGNC:55749]		protein_coding	3112	4	114086044	114415801	-1
ENSBTAG00000002918		0.0388424	3.83986	0.151593	0.700656	0.835612		236.239	0.0351714	0.0987629	0.35612	0.721751	0.856394		RAD51	RAD51 recombinase [Source:VGNC Symbol;Acc:VGNC:33684]		protein_coding	2747	10	36255232	36291194	1
ENSBTAG00000002920		-0.261916	6.32799	28.6032	2.07674e-05	0.0010515		1335	-0.26398	0.0456501	-5.78268	7.35218e-09	6.49527e-07		KAT6B	lysine acetyltransferase 6B [Source:VGNC Symbol;Acc:VGNC:30402]		protein_coding	8221	28	30630524	30812165	1
ENSBTAG00000002921		0.0342811	4.23115	0.160044	0.692866	0.831096		310.534	0.030784	0.0863165	0.356641	0.72136	0.856394		RMDN3	regulator of microtubule dynamics 3 [Source:VGNC Symbol;Acc:VGNC:33993]		protein_coding	2134	10	36291370	36306626	-1
ENSBTAG00000002922		-0.283861	5.77921	1.19008	0.290294	0.50125		928.252	-0.273415	0.281139	-0.972527	0.330788	0.552536		GAB2	GRB2 associated binding protein 2 [Source:NCBI gene (formerly Entrezgene);Acc:529346]	GAB2	protein_coding	2974	29	17610531	17792365	1
ENSBTAG00000002923		0.0519414	7.70979	0.508664	0.483005	0.681825		3481.12	0.0491186	0.0706628	0.695113	0.486985	0.69756		CX3CR1	C-X3-C motif chemokine receptor 1 [Source:VGNC Symbol;Acc:VGNC:27845]		protein_coding	3069	22	12569452	12583576	-1
ENSBTAG00000002929		0.136796	8.32458	4.24125	0.0511341	0.162578		5327.66	0.133171	0.0606195	2.19683	0.0280325	0.107769		IRF4	interferon regulatory factor 4 [Source:VGNC Symbol;Acc:VGNC:30275]		protein_coding	4722	23	52201686	52218895	-1
ENSBTAG00000002935		-0.0391964	6.69202	0.367762	0.55026	0.732803		1720.78	-0.0421065	0.0637209	-0.660795	0.508744	0.714788		TMEM248	transmembrane protein 248 [Source:VGNC Symbol;Acc:VGNC:36057]		protein_coding	3231	25	28293459	28319832	1
ENSBTAG00000002937		0.208781	6.50735	0.885906	0.359396	0.57205		1531.24	0.210312	0.243475	0.863793	0.387702	0.608865		ADGRE3	adhesion G protein-coupled receptor E3 [Source:VGNC Symbol;Acc:VGNC:55194]		protein_coding	1842	7	11127788	11181459	1
ENSBTAG00000002939		-0.156578	7.3829	5.29597	0.030931	0.115585		2791.71	-0.159971	0.0878541	-1.82087	0.068627	0.199707		FURIN	furin, paired basic amino acid cleaving enzyme [Source:VGNC Symbol;Acc:VGNC:29146]		protein_coding	4027	21	21780694	21793171	-1
ENSBTAG00000002941		-0.0504636	6.44801	0.436258	0.515599	0.70723		1458.14	-0.0539873	0.0953486	-0.56621	0.571251	0.759179		FES	FES proto-oncogene, tyrosine kinase [Source:VGNC Symbol;Acc:VGNC:28954]		protein_coding	3588	21	21768206	21780459	-1
ENSBTAG00000002943		-0.22466	-0.0614619	0.653808	0.42717	0.631876		14.066	-0.22121	0.333901	-0.662502	0.50765	0.713987					protein_coding	507	11	36214606	36215112	-1
ENSBTAG00000002944		0.0203846	6.92553	0.0907685	0.765952	0.874156		2024.67	0.0171535	0.0639061	0.268418	0.788378	0.892382		ATP5MC3	ATP synthase membrane subunit c locus 3 [Source:NCBI gene (formerly Entrezgene);Acc:540176]		protein_coding	1049	2	21688062	21691528	1
ENSBTAG00000002947		-0.0424207	7.42077	1.16712	0.291368	0.502369		2863.39	-0.0451571	0.0432699	-1.04362	0.296663	0.518594		LY9	lymphocyte antigen 9 [Source:VGNC Symbol;Acc:VGNC:31094]		protein_coding	2070	3	8760842	8788290	-1
ENSBTAG00000002948		-0.146867	8.05178	8.35673	0.0083284	0.0476706		4419.96	-0.149629	0.045316	-3.30191	0.00096029	0.00859585		SETD2	SET domain containing 2, histone lysine methyltransferase [Source:VGNC Symbol;Acc:VGNC:34493]		protein_coding	7626	22	52450147	52509045	1
ENSBTAG00000002949		0.0662807	4.66688	0.663191	0.423919	0.628665		421.179	0.0635135	0.0775632	0.818862	0.412865	0.63241		CBX1	chromobox 1 [Source:VGNC Symbol;Acc:VGNC:26816]		protein_coding	911	19	38395615	38414767	1
ENSBTAG00000002951		-0.133522	5.82817	3.1124	0.0911885	0.237665		945.135	-0.135629	0.0880777	-1.53988	0.123591	0.295562		CD244	CD244 molecule [Source:VGNC Symbol;Acc:VGNC:27015]		protein_coding	1573	3	8695315	8755426	1
ENSBTAG00000002953		0.0465961	5.79944	0.379178	0.544185	0.727739		926.539	0.0434056	0.0718747	0.603906	0.545906	0.743309		TXN	thioredoxin [Source:VGNC Symbol;Acc:VGNC:56751]		protein_coding	600	8	99799187	99811602	-1
ENSBTAG00000002956		0.160795	2.68215	1.25776	0.27383	0.483031		104.52	0.161547	0.153867	1.04991	0.293758	0.516192		ZNF674	zinc finger protein 674 [Source:VGNC Symbol;Acc:VGNC:50044]		protein_coding	1809	X	97435741	97465361	-1
ENSBTAG00000002959		-0.0327001	5.41127	0.429501	0.518838	0.709622		707.873	-0.0349811	0.0515965	-0.677975	0.497788	0.705929		LRCH1	leucine rich repeats and calponin homology domain containing 1 [Source:VGNC Symbol;Acc:VGNC:53822]		protein_coding	3384	12	16492597	16706784	1
ENSBTAG00000002960		-0.130436	7.72186	6.83909	0.0155901	0.0729396		3516.24	-0.132628	0.0387227	-3.42508	0.000614627	0.00603786		WDR82	WD repeat domain 82 [Source:NCBI gene (formerly Entrezgene);Acc:783336]		protein_coding	3775	22	48629513	48648118	1
ENSBTAG00000002962		0.0755535	6.73975	1.94017	0.177178	0.366842		1780.28	0.0729027	0.0633963	1.14995	0.250164	0.469125		PPM1M	protein phosphatase, Mg2+/Mn2+ dependent 1M [Source:VGNC Symbol;Acc:VGNC:33217]		protein_coding	1634	22	48649439	48658495	-1
ENSBTAG00000002966		-0.104162	7.58972	2.56639	0.123018	0.287882		3208.33	-0.106233	0.0663671	-1.60069	0.109447	0.272818		DNAJC13	DnaJ heat shock protein family (Hsp40) member C13 [Source:VGNC Symbol;Acc:VGNC:53532]		protein_coding	7605	1	137051554	137215251	-1
ENSBTAG00000002970		-0.0229136	6.44052	0.174031	0.680483	0.823757		1444.99	-0.0238388	0.056266	-0.423681	0.671798	0.826124		INTS6	integrator complex subunit 6 [Source:VGNC Symbol;Acc:VGNC:30232]		protein_coding	2803	12	20817642	20903002	-1
ENSBTAG00000002971		0.0089127	4.10665	0.0160141	0.900416	0.950395		285.024	0.00742058	0.0774491	0.0958125	0.92367	0.963613		CUTC	cutC copper transporter [Source:VGNC Symbol;Acc:VGNC:27838]		protein_coding	1604	26	20681351	20714718	1
ENSBTAG00000002972		0.202408	2.38951	1.23869	0.277402	0.487239		85.3688	0.209018	0.191129	1.0936	0.274133	0.496415		CFAP94	cilia and flagella associated protein 94 [Source:VGNC Symbol;Acc:VGNC:99768]		protein_coding	2432	5	84818340	84887228	1
ENSBTAG00000002973		0.130934	4.18834	2.77537	0.109503	0.267161		301.943	0.126177	0.0822237	1.53455	0.124894	0.297432		RPP30	ribonuclease P/MRP subunit p30 [Source:VGNC Symbol;Acc:VGNC:34123]		protein_coding	1280	26	12493145	12521099	1
ENSBTAG00000002977		-0.135274	8.03491	2.83406	0.106025	0.262434		4388.88	-0.138185	0.100765	-1.37135	0.170264	0.364365		ECE1	endothelin converting enzyme 1 [Source:VGNC Symbol;Acc:VGNC:28302]		protein_coding	4677	2	131324608	131449347	1
ENSBTAG00000002979		0.00489962	1.56339	0.000926562	0.975983	0.98864		46.984	0.00628024	0.184597	0.0340213	0.97286	0.987664		PIK3R3	phosphoinositide-3-kinase regulatory subunit 3 [Source:NCBI gene (formerly Entrezgene);Acc:286865]		protein_coding	1386	3	99963094	100063831	1
ENSBTAG00000002980		-0.394581	4.77174	9.5038	0.00548823	0.0357419		453.128	-0.396738	0.142688	-2.78046	0.00542815	0.0321473		GPT2	glutamic--pyruvic transaminase 2 [Source:VGNC Symbol;Acc:VGNC:29617]		protein_coding	3791	18	15315872	15349193	1
ENSBTAG00000002988		0.00497558	5.65252	0.0065192	0.936357	0.97091		836.281	0.00120174	0.0565339	0.0212571	0.983041	0.992404		MACO1	macoilin 1 [Source:VGNC Symbol;Acc:VGNC:36098]		protein_coding	3063	2	127542968	127609384	-1
ENSBTAG00000002993		0.184248	6.66544	4.06254	0.056003	0.172951		1689.49	0.183448	0.094827	1.93455	0.0530453	0.167614		SFT2D1	SFT2 domain containing 1 [Source:NCBI gene (formerly Entrezgene);Acc:524821]		protein_coding	1058	9	101304152	101319276	-1
ENSBTAG00000002995		0.203299	5.4639	7.72552	0.0107552	0.0565577		732.509	0.201086	0.0713416	2.81864	0.00482278	0.0295173		GMPPA	GDP-mannose pyrophosphorylase A [Source:VGNC Symbol;Acc:VGNC:29440]		protein_coding	1981	2	107429346	107436451	1
ENSBTAG00000002999		0.0439308	4.36646	0.19807	0.66051	0.809767		342.155	0.0403586	0.107248	0.376311	0.706686	0.847626		ANAPC15	anaphase promoting complex subunit 15 [Source:VGNC Symbol;Acc:VGNC:25882]		protein_coding	902	15	51742235	51745610	-1
ENSBTAG00000003001		-0.139009	6.05408	4.47251	0.0456705	0.150434		1109.22	-0.141901	0.0820834	-1.72875	0.0838547	0.228452		LAMTOR1	late endosomal/lysosomal adaptor, MAPK and MTOR activator 1 [Source:VGNC Symbol;Acc:VGNC:30779]		protein_coding	1056	15	51729852	51736203	-1
ENSBTAG00000003002		-0.0408722	6.18461	0.235197	0.632356	0.791372		1209.29	-0.0432993	0.0833805	-0.519298	0.603553	0.78104		WDR75	WD repeat domain 75 [Source:VGNC Symbol;Acc:VGNC:36919]		protein_coding	3628	2	6935086	6976756	-1
ENSBTAG00000003012		-0.142479	5.20168	4.97162	0.035982	0.1285		611.517	-0.143535	0.067089	-2.13948	0.0323972	0.119806		TRAF1	TNF receptor associated factor 1 [Source:VGNC Symbol;Acc:VGNC:36270]		protein_coding	2338	8	110293213	110317276	-1
ENSBTAG00000003014		0.212885	7.56363	15.7174	0.00062925	0.00870486		3151.46	0.210277	0.0524345	4.01028	6.0648e-05	0.00104422		TRPV2	transient receptor potential cation channel subfamily V member 2 [Source:VGNC Symbol;Acc:VGNC:36398]		protein_coding	2553	19	33213076	33230717	-1
ENSBTAG00000003015		0.275573	5.6044	10.2231	0.00405735	0.0289743		809.568	0.273017	0.0867975	3.14544	0.00165835	0.0131538		SESN1	sestrin 1 [Source:VGNC Symbol;Acc:VGNC:34488]		protein_coding	2989	9	41069671	41183444	1
ENSBTAG00000003016		-0.196913	6.48445	5.24601	0.0316544	0.117636		1487.61	-0.199091	0.0831705	-2.39377	0.0166764	0.073461		PTPN7	protein tyrosine phosphatase non-receptor type 7 [Source:VGNC Symbol;Acc:VGNC:33542]		protein_coding	2909	16	80420337	80428748	1
ENSBTAG00000003017		0.0496681	5.55303	0.679562	0.418338	0.623815		776.732	0.050028	0.0582962	0.858169	0.390799	0.611847		TTC38	tetratricopeptide repeat domain 38 [Source:VGNC Symbol;Acc:VGNC:36474]		protein_coding	2654	5	116584847	116609098	1
ENSBTAG00000003018		0.180771	0.830014	1.10927	0.346116	0.558337		27.5637	0.17799	0.230521	0.772118	0.440044	0.656139		FSTL3	follistatin like 3 [Source:VGNC Symbol;Acc:VGNC:29136]		protein_coding	2008	7	43279471	43285849	1
ENSBTAG00000003021		-0.213241	7.69889	18.1901	0.000299461	0.00548013		3461.57	-0.215551	0.0544827	-3.95632	7.61144e-05	0.00124684		SP1	Sp1 transcription factor [Source:VGNC Symbol;Acc:VGNC:35152]		protein_coding	4237	5	26607778	26642792	-1
ENSBTAG00000003025		-0.103435	3.97865	2.07073	0.163833	0.348795		260.783	-0.105719	0.0815898	-1.29574	0.195065	0.398583		NME6	NME/NM23 nucleoside diphosphate kinase 6 [Source:VGNC Symbol;Acc:VGNC:32128]		protein_coding	1086	22	51557935	51564695	1
ENSBTAG00000003033		0.201053	1.95883	0.729254	0.40222	0.610252		62.584	0.12904	0.255497	0.505055	0.61352	0.7886		GADD45G	growth arrest and DNA damage inducible gamma [Source:VGNC Symbol;Acc:VGNC:29208]		protein_coding	1330	8	88508004	88509798	-1
ENSBTAG00000003034		0.0765956	7.65157	2.28201	0.144715	0.321784		3348.95	0.0737509	0.0506217	1.4569	0.145143	0.327743		GATAD2A	GATA zinc finger domain containing 2A [Source:VGNC Symbol;Acc:VGNC:29271]		protein_coding	3759	7	3816749	3913344	-1
ENSBTAG00000003035		-0.0411127	4.46055	0.200963	0.658205	0.808245		364.129	-0.0426177	0.0951629	-0.447839	0.654269	0.813549		IMPACT	impact RWD domain protein [Source:VGNC Symbol;Acc:VGNC:30186]		protein_coding	2522	24	32256373	32287095	-1
ENSBTAG00000003038		0.133028	8.58282	8.76679	0.00707883	0.0426127		6388.02	0.130185	0.0442294	2.94341	0.00324616	0.0218975		TAP2	transporter 2, ATP binding cassette subfamily B member [Source:NCBI gene (formerly Entrezgene);Acc:281586]		protein_coding	2717	23	7138546	7169274	-1
ENSBTAG00000003039		0.028194	9.26608	0.302871	0.587477	0.76036		10265.8	0.0253964	0.054631	0.464871	0.642024	0.80675		PSMB8	proteasome 20S subunit beta 8 [Source:VGNC Symbol;Acc:VGNC:33452]		protein_coding	1081	23	7173038	7176410	-1
ENSBTAG00000003040		-0.27774	6.77622	13.3423	0.00135269	0.0140535		1824.23	-0.279964	0.0807367	-3.46762	0.000525087	0.00535187		RALGAPB	Ral GTPase activating protein non-catalytic subunit beta [Source:VGNC Symbol;Acc:VGNC:33703]		protein_coding	4672	13	67377908	67449822	1
ENSBTAG00000003043		-0.210112	5.4721	7.80355	0.0104166	0.0554372		738.942	-0.21235	0.0873928	-2.42983	0.0151059	0.0683529		GNG2	G protein subunit gamma 2 [Source:VGNC Symbol;Acc:VGNC:29465]		protein_coding	805	10	44659979	44794168	1
ENSBTAG00000003044		-0.168904	5.67099	3.17994	0.087961	0.231332		848.071	-0.170664	0.100462	-1.69879	0.0893587	0.23798		SPIN1	spindlin 1 [Source:VGNC Symbol;Acc:VGNC:35217]		protein_coding	4559	8	89648862	89730513	-1
ENSBTAG00000003047		0.5652	-0.109801	2.24415	0.147935	0.326169		13.4684	0.576716	0.415839	1.38687	0.165481	0.357048		FAM170A	family with sequence similarity 170 member A [Source:HGNC Symbol;Acc:HGNC:27963]	FAM170A	protein_coding	858	7	34238240	34241776	-1
ENSBTAG00000003051		-0.0776369	3.07978	0.74842	0.396052	0.604338		139.285	-0.0766211	0.105248	-0.728004	0.466611	0.679006		FER	FER tyrosine kinase [Source:VGNC Symbol;Acc:VGNC:28948]		protein_coding	2615	7	107827212	108280766	1
ENSBTAG00000003052		0.0507302	6.29294	0.613268	0.441675	0.64455		1303.84	0.0477457	0.0651865	0.732448	0.463895	0.676365		PCSK7	proprotein convertase subtilisin/kexin type 7 [Source:VGNC Symbol;Acc:VGNC:32649]		protein_coding	3615	15	27895050	27922597	-1
ENSBTAG00000003058		0.062724	6.5496	0.977167	0.333347	0.545096		1560.55	0.0598305	0.0669939	0.893074	0.371818	0.593896		ADRM1	adhesion regulating molecule 1 [Source:VGNC Symbol;Acc:VGNC:25699]		protein_coding	1476	13	54939568	54945372	-1
ENSBTAG00000003059		0.158751	6.18593	7.1534	0.0136439	0.0663802		1211.13	0.155248	0.0586686	2.64618	0.00814071	0.0431276		CFAP298	cilia and flagella associated protein 298 [Source:NCBI gene (formerly Entrezgene);Acc:535482]		protein_coding	1289	1	2924656	2936276	1
ENSBTAG00000003062		-0.223717	5.08242	11.7462	0.00233863	0.0201872		562.753	-0.224607	0.0700241	-3.20756	0.00133864	0.0111134		FAM160B1	family with sequence similarity 160 member B1 [Source:VGNC Symbol;Acc:VGNC:28740]		protein_coding	2880	26	35277610	35312293	1
ENSBTAG00000003063		-0.27896	6.46045	12.1202	0.0020517	0.018654		1469.24	-0.280373	0.0984546	-2.84774	0.00440315	0.0277035		SYNJ1	synaptojanin 1 [Source:VGNC Symbol;Acc:VGNC:35527]		protein_coding	5107	1	2827691	2916599	1
ENSBTAG00000003064		0.195392	6.95774	3.40587	0.079104	0.214778		2063.83	0.194064	0.103184	1.88076	0.0600046	0.182493		PAXBP1	PAX3 and PAX7 binding protein 1 [Source:VGNC Symbol;Acc:VGNC:32601]		protein_coding	4626	1	2786812	2819637	1
ENSBTAG00000003066		0.0369667	6.38403	0.32163	0.57621	0.752296		1391.48	0.034739	0.0639935	0.542852	0.587232	0.768853		NSA2	NSA2 ribosome biogenesis homolog (S. cerevisiae) [Source:NCBI gene (formerly Entrezgene);Acc:522309]		protein_coding	1076	20	6742915	6750047	-1
ENSBTAG00000003067		0.00338528	6.19404	0.00314915	0.955741	0.980541		1218.55	0.000281804	0.0625504	0.00450523	0.996405	0.998214		PSMB7	proteasome 20S subunit beta 7 [Source:VGNC Symbol;Acc:VGNC:33451]		protein_coding	1028	11	95402062	95459519	-1
ENSBTAG00000003068		0.0664414	5.58342	0.109378	0.744631	0.861768		798.285	0.0748399	0.180487	0.414656	0.678394	0.830671		MSMO1	methylsterol monooxygenase 1 [Source:VGNC Symbol;Acc:VGNC:31701]		protein_coding	2054	17	517313	534143	1
ENSBTAG00000003069		-0.18093	4.00448	3.05289	0.0941466	0.243247		263.778	-0.177824	0.103938	-1.71086	0.0871069	0.234371		MAN1C1	mannosidase alpha class 1C member 1 [Source:VGNC Symbol;Acc:VGNC:31163]		protein_coding	2787	2	127292652	127444339	-1
ENSBTAG00000003072		0.0348637	7.60968	0.520365	0.47807	0.677292		3254.12	0.0318008	0.051551	0.616882	0.537313	0.737233		ACADVL	acyl-CoA dehydrogenase very long chain [Source:VGNC Symbol;Acc:VGNC:50246]		protein_coding	2517	19	26934465	26940043	1
ENSBTAG00000003073		-0.172139	5.0776	7.64672	0.0111095	0.0576206		559.88	-0.175481	0.060094	-2.9201	0.00349914	0.0232249		NAA40	N-alpha-acetyltransferase 40, NatD catalytic subunit [Source:VGNC Symbol;Acc:VGNC:54619]		protein_coding	3393	29	42281442	42295820	1
ENSBTAG00000003074		-0.161687	5.19185	2.54447	0.124547	0.290398		607.785	-0.164133	0.117198	-1.40047	0.161371	0.351152		SLC16A6	solute carrier family 16 member 6 [Source:VGNC Symbol;Acc:VGNC:34692]		protein_coding	1896	19	61867803	61877805	1
ENSBTAG00000003075		0.16727	4.0194	5.16735	0.0328322	0.120787		268.482	0.163238	0.0819822	1.99114	0.0464654	0.15321		DVL2	dishevelled segment polarity protein 2 [Source:VGNC Symbol;Acc:VGNC:28265]		protein_coding	2795	19	26940118	26948320	-1
ENSBTAG00000003076		0.136054	2.18595	0.952445	0.339411	0.550949		73.8241	0.135361	0.156167	0.866772	0.386067	0.607337		NT5DC1	5'-nucleotidase domain containing 1 [Source:VGNC Symbol;Acc:VGNC:32294]		protein_coding	1484	9	34459444	34566772	-1
ENSBTAG00000003077		0.00753097	7.53063	0.026876	0.871234	0.932685		3081.63	0.00456768	0.0460084	0.0992792	0.920917	0.962466		DPF2	double PHD fingers 2 [Source:VGNC Symbol;Acc:VGNC:28176]		protein_coding	2617	29	43538728	43551516	1
ENSBTAG00000003081		0.084404	4.35225	1.36969	0.254037	0.462115		338.641	0.0799679	0.0733181	1.0907	0.275406	0.497385		RWDD4	RWD domain containing 4 [Source:VGNC Symbol;Acc:VGNC:34229]		protein_coding	1010	27	14366891	14375065	-1
ENSBTAG00000003083		-0.12142	3.21856	1.30885	0.264555	0.473581		152.864	-0.122987	0.114816	-1.07116	0.284096	0.506488		SLC50A1	solute carrier family 50 member 1 [Source:VGNC Symbol;Acc:VGNC:34899]		protein_coding	444	3	15463443	15465501	-1
ENSBTAG00000003084		-0.07235	6.00046	0.881325	0.357747	0.570064		1063.88	-0.0744833	0.0750622	-0.992287	0.321057	0.542689		GPATCH2L	G-patch domain containing 2 like [Source:VGNC Symbol;Acc:VGNC:29517]		protein_coding	5052	10	87459365	87517588	1
ENSBTAG00000003086		0.0536238	3.38153	0.0270581	0.871183	0.932685		172.159	0.0468618	0.338013	0.138639	0.889735	0.945699					protein_coding	393	7	32314547	32314939	1
ENSBTAG00000003087		0.0570502	4.5827	0.497481	0.487803	0.685096		396.878	0.0540259	0.0806013	0.670286	0.502676	0.709821		DCUN1D5	defective in cullin neddylation 1 domain containing 5 [Source:VGNC Symbol;Acc:VGNC:27938]		protein_coding	1326	15	5477588	5506305	1
ENSBTAG00000003089		-0.228441	1.38197	1.29027	0.26788	0.476338		41.2822	-0.230705	0.218999	-1.05345	0.292134	0.514962		RHPN2	rhophilin Rho GTPase binding protein 2 [Source:VGNC Symbol;Acc:VGNC:52240]		protein_coding	3150	18	43404074	43474596	-1
ENSBTAG00000003092		0.188808	6.25881	7.23104	0.0132058	0.0648903		1271.67	0.186391	0.0634256	2.93874	0.00329546	0.0221594		ANAPC5	anaphase promoting complex subunit 5 [Source:VGNC Symbol;Acc:VGNC:25885]		protein_coding	2604	17	53827403	53862505	1
ENSBTAG00000003094		0.159838	6.96811	4.2415	0.0511279	0.162578		2086.34	0.155384	0.0823661	1.88651	0.0592267	0.18077		SART1	spliceosome associated factor 1, recruiter of U4/U6.U5 tri-snRNP [Source:VGNC Symbol;Acc:VGNC:34292]		protein_coding	3362	29	44060063	44075021	1
ENSBTAG00000003097		-0.0833285	6.92341	0.797176	0.381582	0.59106		2015.87	-0.0852023	0.0910728	-0.935541	0.34951	0.571665		DENND4C	DENN domain containing 4C [Source:VGNC Symbol;Acc:VGNC:28001]		protein_coding	6662	8	24922544	25040129	-1
ENSBTAG00000003098		-0.21892	7.4015	5.16701	0.0333112	0.121939		2821.92	-0.220456	0.108947	-2.02352	0.0430195	0.144868		MTDH	metadherin [Source:VGNC Symbol;Acc:VGNC:31719]		protein_coding	3418	14	66507284	66561450	-1
ENSBTAG00000003100		0.378607	3.72282	14.7094	0.000864907	0.0105619		218.264	0.375059	0.108169	3.46735	0.000525625	0.00535235		SMTN	smoothelin [Source:VGNC Symbol;Acc:VGNC:35036]		protein_coding	3296	17	69938495	69961375	1
ENSBTAG00000003102		-0.298244	4.12399	13.3234	0.00136127	0.0140869		288.78	-0.301638	0.0916719	-3.29041	0.00100041	0.00888101		GCC1	GRIP and coiled-coil domain containing 1 [Source:VGNC Symbol;Acc:VGNC:29280]		protein_coding	2982	4	91811881	91815933	-1
ENSBTAG00000003109		-0.324417	8.27125	12.3134	0.00200522	0.0184004		5160.85	-0.324725	0.107613	-3.01754	0.00254839	0.0183192		ITM2B	integral membrane protein 2B [Source:VGNC Symbol;Acc:VGNC:30340]		protein_coding	1742	12	18036161	18061776	1
ENSBTAG00000003111		-0.00973566	6.81623	0.00770928	0.930875	0.967108		1871.72	-0.0117951	0.107782	-0.109435	0.912857	0.95882		ATM	ATM serine/threonine kinase [Source:VGNC Symbol;Acc:VGNC:26268]		protein_coding	9290	15	17853846	17996481	1
ENSBTAG00000003112		-0.0818355	5.79943	1.69389	0.206178	0.404958		925.551	-0.0824955	0.0565206	-1.45956	0.14441	0.326663		THUMPD3	THUMP domain containing 3 [Source:VGNC Symbol;Acc:VGNC:35855]		protein_coding	1968	22	17219839	17239593	-1
ENSBTAG00000003114		-0.184221	4.10485	4.67869	0.0413506	0.140616		285.132	-0.18691	0.104547	-1.78781	0.073807	0.209116		AVL9	AVL9 cell migration associated [Source:VGNC Symbol;Acc:VGNC:26355]		protein_coding	2168	4	63956366	64010228	-1
ENSBTAG00000003115		-0.0866078	5.52337	2.06103	0.164781	0.350062		765.436	-0.0888634	0.0678562	-1.30958	0.190337	0.391933		KBTBD2	kelch repeat and BTB domain containing 2 [Source:VGNC Symbol;Acc:VGNC:30415]		protein_coding	2291	4	63912710	63925721	1
ENSBTAG00000003116		0.0656236	6.33197	0.776284	0.387538	0.596606		1339.31	0.0629172	0.0723548	0.869565	0.384538	0.605971		MTMR6	myotubularin related protein 6 [Source:VGNC Symbol;Acc:VGNC:31744]		protein_coding	3592	12	33932065	33952151	1
ENSBTAG00000003124		-0.167364	6.42691	5.79281	0.0246614	0.0992855		1432.42	-0.168802	0.0713921	-2.36443	0.0180578	0.0777547		MFSD14B	major facilitator superfamily domain containing 14B [Source:VGNC Symbol;Acc:VGNC:50087]		protein_coding	3230	8	244184	374863	1
ENSBTAG00000003126		0.214784	5.72854	11.9055	0.00221136	0.019568		881.234	0.211736	0.0597202	3.54547	0.000391907	0.00427263		PEX16	peroxisomal biogenesis factor 16 [Source:VGNC Symbol;Acc:VGNC:32757]		protein_coding	1177	15	75941284	75946922	-1
ENSBTAG00000003128		-0.428594	2.43747	4.10833	0.0551035	0.171121		88.8297	-0.421021	0.230258	-1.82848	0.067478	0.197305		SPATA6	spermatogenesis associated 6 [Source:VGNC Symbol;Acc:VGNC:35189]		protein_coding	1734	3	97776435	97942867	1
ENSBTAG00000003140		0.954402	0.479624	19.8079	0.000189118	0.00409038		20.9328	0.961327	0.271489	3.54095	0.000398696	0.00431494		CRYGS	crystallin gamma S [Source:VGNC Symbol;Acc:VGNC:27743]		protein_coding	620	1	80690735	80696502	1
ENSBTAG00000003143		0.0294042	4.39568	0.170102	0.6839	0.826019		348.608	0.0322845	0.0730314	0.442063	0.658443	0.817233		TBCCD1	TBCC domain containing 1 [Source:VGNC Symbol;Acc:VGNC:35651]		protein_coding	2438	1	80666383	80688899	1
ENSBTAG00000003147		-0.156338	9.32824	12.6256	0.00172354	0.0165135		10721.5	-0.158991	0.0482422	-3.29569	0.000981818	0.00875233		JAK1	Janus kinase 1 [Source:VGNC Symbol;Acc:VGNC:30364]		protein_coding	5078	3	80444566	80584006	1
ENSBTAG00000003148		0.0294556	8.22667	0.338266	0.566578	0.744892		4987.16	0.0263048	0.0437736	0.600928	0.547888	0.74441		MCM3AP	minichromosome maintenance complex component 3 associated protein [Source:VGNC Symbol;Acc:VGNC:31310]		protein_coding	6185	1	145931228	145971979	-1
ENSBTAG00000003151		0.124854	5.57576	3.25614	0.0844774	0.224747		792.997	0.119827	0.0673867	1.7782	0.0753716	0.212387		DNAJB11	DnaJ heat shock protein family (Hsp40) member B11 [Source:NCBI gene (formerly Entrezgene);Acc:506316]		protein_coding	1634	1	80643739	80661936	-1
ENSBTAG00000003152		-0.0688248	4.40686	0.444301	0.51179	0.704041		352.897	-0.0699639	0.0994773	-0.703315	0.481859	0.692852		IFI27	putative ISG12(a) protein [Source:NCBI gene (formerly Entrezgene);Acc:507138]		protein_coding	914	21	58735482	58744443	1
ENSBTAG00000003155		-0.0482392	4.43085	0.221639	0.642299	0.797581		357.546	-0.0519758	0.105416	-0.493053	0.621975	0.793585		IFI27L2	interferon, alpha-inducible protein 27-like 2 [Source:NCBI gene (formerly Entrezgene);Acc:535465]		protein_coding	1118	21	58753793	58756455	-1
ENSBTAG00000003160		0.222527	8.21529	15.1442	0.00075315	0.00988091		4952.2	0.219448	0.0610807	3.59275	0.000327202	0.00370271		LRCH4	leucine rich repeats and calponin homology domain containing 4 [Source:VGNC Symbol;Acc:VGNC:30974]		protein_coding	3826	25	35968840	35982270	1
ENSBTAG00000003161		0.139297	4.41892	2.2959	0.143554	0.320037		354.259	0.136098	0.0942446	1.4441	0.148712	0.333002		YBEY	ybeY metalloendoribonuclease [Source:VGNC Symbol;Acc:VGNC:54568]		protein_coding	1335	1	145972840	145977560	1
ENSBTAG00000003162		-0.397361	1.3735	3.64189	0.0691024	0.197678		41.2621	-0.397571	0.232864	-1.70731	0.0877643	0.235398		CRYZ	crystallin zeta [Source:VGNC Symbol;Acc:VGNC:27746]		protein_coding	2993	3	69989882	70019359	1
ENSBTAG00000003166		0.278615	2.69366	5.84411	0.0240995	0.0978642		106.432	0.276417	0.13333	2.07318	0.0381558	0.133554		AXL	AXL receptor tyrosine kinase [Source:VGNC Symbol;Acc:VGNC:26366]		protein_coding	4588	18	50402713	50437704	1
ENSBTAG00000003168		-0.0267382	9.04407	0.385049	0.54111	0.7259		8807.72	-0.0299653	0.0527631	-0.567922	0.570088	0.758183		HNRNPUL1	heterogeneous nuclear ribonucleoprotein U like 1 [Source:VGNC Symbol;Acc:VGNC:50035]		protein_coding	3637	18	50440559	50474318	1
ENSBTAG00000003169		-0.00158106	4.04849	0.000312977	0.98604	0.993329		273.092	-0.00916768	0.0911528	-0.100575	0.919888	0.961783		FBXO24	F-box protein 24 [Source:VGNC Symbol;Acc:VGNC:50001]		protein_coding	1743	25	35960544	35968828	-1
ENSBTAG00000003174		0.0328709	2.38525	0.0758265	0.785533	0.886214		84.9157	0.0279821	0.140225	0.199551	0.841831	0.920574		NDUFAF4	NADH:ubiquinone oxidoreductase complex assembly factor 4 [Source:VGNC Symbol;Acc:VGNC:31956]		protein_coding	937	9	52882686	52891447	1
ENSBTAG00000003176		-0.270207	3.93089	8.99131	0.00648334	0.0403011		253.038	-0.272174	0.106853	-2.5472	0.0108592	0.053482		JAM3	junctional adhesion molecule 3 [Source:VGNC Symbol;Acc:VGNC:50018]		protein_coding	3428	29	32993975	33024632	-1
ENSBTAG00000003177		-0.175034	3.38998	0.901724	0.353117	0.565429		173.788	-0.170553	0.20008	-0.852423	0.393979	0.614723		SLC25A33	solute carrier family 25 member 33 [Source:VGNC Symbol;Acc:VGNC:34759]		protein_coding	1447	16	43916567	43946700	-1
ENSBTAG00000003178		-0.0991373	4.6343	1.19986	0.284866	0.494931		411.77	-0.101386	0.0970993	-1.04415	0.296416	0.518594		ATE1	arginyltransferase 1 [Source:VGNC Symbol;Acc:VGNC:26238]		protein_coding	2327	26	41668494	41825813	-1
ENSBTAG00000003180		0.128206	3.80904	1.22431	0.280135	0.490035		231.381	0.125161	0.121916	1.02662	0.304601	0.526364		TMEM201	transmembrane protein 201 [Source:VGNC Symbol;Acc:VGNC:36023]		protein_coding	2130	16	43890229	43911977	-1
ENSBTAG00000003184		0.0195927	2.72723	0.0164554	0.899061	0.950082		108.638	0.0120229	0.167051	0.0719714	0.942625	0.973802		GATA1	GATA binding protein 1 [Source:VGNC Symbol;Acc:VGNC:29265]		protein_coding	1484	X	86899824	86906499	1
ENSBTAG00000003185		-0.186059	6.09691	7.03941	0.0143167	0.0686882		1140.02	-0.189625	0.0830082	-2.28441	0.0223472	0.0912262		ASAP1	ArfGAP with SH3 domain, ankyrin repeat and PH domain 1 [Source:VGNC Symbol;Acc:VGNC:26184]		protein_coding	7577	14	10295954	10604312	1
ENSBTAG00000003186		0.111874	6.54653	3.23775	0.0853033	0.226192		1557.63	0.109325	0.0602236	1.81532	0.0694745	0.201123		OTULIN	OTU deubiquitinase with linear linkage specificity [Source:VGNC Symbol;Acc:VGNC:32501]		protein_coding	2778	20	58493751	58560795	-1
ENSBTAG00000003189		-0.0648771	4.76671	0.871314	0.360441	0.57276		452.128	-0.0687825	0.0765241	-0.898834	0.368741	0.591038		CCDC6	coiled-coil domain containing 6 [Source:VGNC Symbol;Acc:VGNC:26904]		protein_coding	2204	28	15463074	15571693	-1
ENSBTAG00000003191		-0.065419	4.24111	0.434831	0.51628	0.707861		312.08	-0.0671806	0.107931	-0.62244	0.533652	0.734918		FSCN1	fascin actin-bundling protein 1 [Source:VGNC Symbol;Acc:VGNC:29126]		protein_coding	2744	25	38748352	38757857	-1
ENSBTAG00000003192		-0.0407161	1.2614	0.0415307	0.840338	0.916232		38.0004	-0.0353693	0.225753	-0.156673	0.875503	0.93906		TBC1D16	TBC1 domain family member 16 [Source:VGNC Symbol;Acc:VGNC:35630]		protein_coding	2863	19	52544478	52628757	1
ENSBTAG00000003193		-0.328865	3.82346	17.0982	0.000413065	0.00667259		234.011	-0.327615	0.0903598	-3.62568	0.000288204	0.00337159		RPUSD2	RNA pseudouridine synthase domain containing 2 [Source:VGNC Symbol;Acc:VGNC:34155]		protein_coding	4941	10	36167613	36174903	1
ENSBTAG00000003196		-0.464442	5.51955	9.12852	0.00678658	0.0414772		768.478	-0.464502	0.164851	-2.81771	0.00483675	0.0295464		PAPSS2	3'-phosphoadenosine 5'-phosphosulfate synthase 2 [Source:VGNC Symbol;Acc:VGNC:32574]		protein_coding	1958	26	9258640	9370521	1
ENSBTAG00000003199		-0.151827	4.02706	3.21627	0.0862798	0.228078		270.271	-0.153112	0.0914545	-1.67418	0.0940948	0.245878		SLC35C1	solute carrier family 35 member C1 [Source:VGNC Symbol;Acc:VGNC:34827]		protein_coding	3072	15	75852557	75860286	1
ENSBTAG00000003201		-0.0250538	5.34506	0.136183	0.715534	0.84565		675.02	-0.0256426	0.0680928	-0.376582	0.706484	0.847512		FNTA	farnesyltransferase, CAAX box, alpha [Source:VGNC Symbol;Acc:VGNC:29070]		protein_coding	1645	27	37703749	37727639	1
ENSBTAG00000003205		0.0359778	9.22099	0.243846	0.626198	0.787667		9956.69	0.032607	0.0780966	0.417521	0.676297	0.829269		RPL35	ribosomal protein L35 [Source:NCBI gene (formerly Entrezgene);Acc:515534]		protein_coding	1003	11	95849987	95854749	-1
ENSBTAG00000003208		-0.00691705	5.05416	0.00260327	0.959794	0.983061		551.437	-0.00742126	0.13392	-0.0554158	0.955807	0.980767		RAB33B	RAB33B, member RAS oncogene family [Source:VGNC Symbol;Acc:VGNC:33643]		protein_coding	3046	17	18245545	18266086	-1
ENSBTAG00000003209		0.0853812	6.65982	2.6557	0.117016	0.279294		1682.91	0.0837888	0.0529098	1.58361	0.113281	0.278765		BLCAP	BLCAP apoptosis inducing factor [Source:VGNC Symbol;Acc:VGNC:54701]		protein_coding	1995	13	66461377	66471861	-1
ENSBTAG00000003212		0.470855	2.85056	23.119	7.80984e-05	0.00240836		117.974	0.47082	0.117827	3.99585	6.44612e-05	0.00109661		NNAT	neuronatin [Source:VGNC Symbol;Acc:VGNC:32142]		protein_coding	1256	13	66465154	66467543	1
ENSBTAG00000003215		0.0715303	6.65844	1.82273	0.190332	0.384022		1681.02	0.0697892	0.0479056	1.45681	0.14517	0.327744		KIF3B	kinesin family member 3B [Source:VGNC Symbol;Acc:VGNC:30603]		protein_coding	6176	13	61747316	61787770	1
ENSBTAG00000003218		0.11163	4.983	1.45599	0.240026	0.445154		525.141	0.109057	0.0901479	1.20975	0.226374	0.440039		RAB28	RAB28, member RAS oncogene family [Source:VGNC Symbol;Acc:VGNC:33635]		protein_coding	1924	6	108599906	108697973	-1
ENSBTAG00000003221		-0.322832	7.49145	21.9144	0.000106862	0.00286381		3001.64	-0.324995	0.0846222	-3.84054	0.000122762	0.00177693		ATF7IP	activating transcription factor 7 interacting protein [Source:VGNC Symbol;Acc:VGNC:26246]		protein_coding	4211	5	95367722	95479084	-1
ENSBTAG00000003222		-0.101589	4.01423	0.921296	0.347274	0.559711		266.405	-0.100099	0.108712	-0.920775	0.357168	0.579516		ASNS	asparagine synthetase (glutamine-hydrolyzing) [Source:NCBI gene (formerly Entrezgene);Acc:514209]		protein_coding	2409	4	15128694	15276513	-1
ENSBTAG00000003225		0.147699	6.5156	4.5062	0.0449311	0.148826		1522.49	0.144949	0.0668892	2.16701	0.0302342	0.113878		IMP4	IMP U3 small nucleolar ribonucleoprotein 4 [Source:VGNC Symbol;Acc:VGNC:30183]		protein_coding	1438	2	1318420	1323393	1
ENSBTAG00000003228		-0.0247355	10.2726	0.203022	0.656578	0.807341		20617.6	-0.0274352	0.054662	-0.501906	0.615733	0.790646		RPL3	ribosomal protein L3 [Source:VGNC Symbol;Acc:VGNC:101451]		protein_coding	1355	5	110745805	110752075	-1
ENSBTAG00000003229		0.0372519	9.49418	0.217883	0.645119	0.799533		12036.3	0.0338205	0.0866684	0.390228	0.696368	0.840523		RPL23	ribosomal protein L23 [Source:VGNC Symbol;Acc:VGNC:55867]		protein_coding	592	19	39438637	39443096	-1
ENSBTAG00000003232		0.0139971	6.15079	0.0449123	0.834062	0.913112		1181.61	0.0107063	0.0617133	0.173484	0.862271	0.931603		RAB29	RAB29, member RAS oncogene family [Source:VGNC Symbol;Acc:VGNC:33636]		protein_coding	3229	16	3509889	3517064	-1
ENSBTAG00000003235		-0.127129	5.04544	3.41095	0.0778776	0.212814		548.077	-0.130593	0.0684156	-1.90882	0.0562848	0.174578		DHDDS	dehydrodolichyl diphosphate synthase subunit [Source:VGNC Symbol;Acc:VGNC:28035]		protein_coding	2143	2	126666827	126704429	-1
ENSBTAG00000003237		0.396446	8.27276	19.5187	0.000216649	0.00448059		5151.47	0.392811	0.103198	3.80637	0.000141019	0.00195504		IQSEC1	IQ motif and Sec7 domain ArfGEF 1 [Source:VGNC Symbol;Acc:VGNC:30261]		protein_coding	7080	22	58736452	58878769	1
ENSBTAG00000003239		-0.0384891	6.1043	0.246963	0.624013	0.785962		1142.02	-0.0392677	0.0759133	-0.51727	0.604968	0.782238		UTP20	UTP20 small subunit processome component [Source:VGNC Symbol;Acc:VGNC:36744]		protein_coding	8337	5	65183368	65269247	1
ENSBTAG00000003240		-0.645987	3.32433	27.195	2.87507e-05	0.0013014		165.004	-0.64734	0.130862	-4.94674	7.54683e-07	3.08866e-05		C8H9orf152	chromosome 8 C9orf152 homolog [Source:VGNC Symbol;Acc:VGNC:52739]		protein_coding	1973	8	99746343	99752613	-1
ENSBTAG00000003242		-0.0334823	5.3128	0.157494	0.69519	0.832512		659.902	-0.036144	0.083434	-0.433205	0.664866	0.821385		ACAD9	acyl-CoA dehydrogenase family member 9 [Source:VGNC Symbol;Acc:VGNC:50076]		protein_coding	6377	22	58892373	58944171	1
ENSBTAG00000003245		0.0832197	4.01575	0.870635	0.360625	0.572796		268.101	0.0808381	0.0967451	0.835578	0.403392	0.623637		BCAR3	BCAR3 adaptor protein, NSP family member [Source:VGNC Symbol;Acc:VGNC:53850]		protein_coding	3634	3	49691045	49912338	1
ENSBTAG00000003255		-0.60892	7.83278	29.0662	2.60427e-05	0.00121653		3797.77	-0.610117	0.109406	-5.57663	2.45217e-08	1.72595e-06		CD4	CD4 molecule [Source:VGNC Symbol;Acc:VGNC:27032]		protein_coding	2955	5	103631360	103654878	-1
ENSBTAG00000003256		0.197673	6.58123	9.32922	0.00568848	0.036764		1593.46	0.194292	0.0631065	3.0788	0.00207838	0.015609		TOMM34	translocase of outer mitochondrial membrane 34 [Source:VGNC Symbol;Acc:VGNC:49135]		protein_coding	1976	13	73347049	73367104	-1
ENSBTAG00000003257		-0.388099	7.4798	72.6942	1.60444e-08	1.14183e-05		2975.1	-0.39144	0.0522534	-7.49119	6.82522e-14	3.39209e-11		STK4	serine/threonine kinase 4 [Source:VGNC Symbol;Acc:VGNC:35401]		protein_coding	2570	13	73371418	73458717	1
ENSBTAG00000003259		0.152505	6.95843	8.0013	0.00961019	0.0526096		2067.41	0.148183	0.0475074	3.11915	0.00181374	0.0140898		TCERG1	transcription elongation regulator 1 [Source:VGNC Symbol;Acc:VGNC:35685]		protein_coding	3578	7	57646493	57697609	1
ENSBTAG00000003261		0.467014	4.44495	26.1103	3.71855e-05	0.00153166		361.213	0.462638	0.0936866	4.93815	7.88669e-07	3.18702e-05		AURKC	aurora kinase C [Source:NCBI gene (formerly Entrezgene);Acc:618599]		protein_coding	1266	18	64453980	64458059	1
ENSBTAG00000003263		0.128341	4.64642	2.41222	0.13426	0.304843		415.892	0.124458	0.0899913	1.383	0.166665	0.359		TBCA	tubulin folding cofactor A [Source:VGNC Symbol;Acc:VGNC:35648]		protein_coding	327	10	8804197	8885008	-1
ENSBTAG00000003264		0.106266	7.27972	4.38551	0.0476445	0.154787		2589.62	0.102697	0.0549998	1.86723	0.0618701	0.186265		NR1H2	nuclear receptor subfamily 1 group H member 2 [Source:VGNC Symbol;Acc:VGNC:32230]		protein_coding	2422	18	56540703	56547718	1
ENSBTAG00000003265		-0.117799	9.00988	2.40982	0.134444	0.305057		8581.42	-0.120655	0.0756684	-1.59452	0.11082	0.27499		ADD3	adducin 3 [Source:VGNC Symbol;Acc:VGNC:25655]		protein_coding	4542	26	30579476	30711953	1
ENSBTAG00000003267		-0.386485	3.88636	33.1275	7.75521e-06	0.000561267		244.242	-0.383331	0.081441	-4.70686	2.51566e-06	8.15837e-05		ZNF132	zinc finger protein 132 [Source:VGNC Symbol;Acc:VGNC:52982]		protein_coding	2109	18	65692531	65701693	-1
ENSBTAG00000003268		-0.262972	5.23423	18.1949	0.000299046	0.00548013		626.119	-0.263821	0.071421	-3.69389	0.000220853	0.00278697		PELO	pelota mRNA surveillance and ribosome rescue factor [Source:VGNC Symbol;Acc:VGNC:32743]		protein_coding	1658	20	26268089	26270045	-1
ENSBTAG00000003276		-0.394215	5.78988	20.6431	0.000150273	0.00355821		918.282	-0.395129	0.0836022	-4.7263	2.28649e-06	7.58805e-05		PRKCH	protein kinase C eta [Source:VGNC Symbol;Acc:VGNC:33332]		protein_coding	2384	10	73436729	73667888	1
ENSBTAG00000003279		0.047733	6.43076	0.467702	0.500987	0.696359		1434.51	0.0446153	0.0662019	0.673928	0.500357	0.708083		NDUFA10	NADH:ubiquinone oxidoreductase subunit A10 [Source:VGNC Symbol;Acc:VGNC:59187]		protein_coding	1335	3	118884975	118923959	-1
ENSBTAG00000003288		0.0686068	5.81958	0.819228	0.374938	0.584941		938.301	0.0662541	0.0716938	0.924126	0.35542	0.577491		CCZ1	CCZ1 homolog, vacuolar protein trafficking and biogenesis associated [Source:NCBI gene (formerly Entrezgene);Acc:511088]		protein_coding	1810	25	37964318	37980263	1
ENSBTAG00000003289		-0.430536	-0.030494	0.903617	0.35226	0.564691		14.5446	-0.413141	0.497483	-0.830463	0.406277	0.626725			C-C motif chemokine 3 [Source:NCBI gene (formerly Entrezgene);Acc:616364]		protein_coding	1270	19	14387586	14389714	-1
ENSBTAG00000003290		0.0190269	5.29746	0.0409297	0.841481	0.916847		652.461	0.015854	0.0960354	0.165085	0.868877	0.93532		SLC9A7	solute carrier family 9 member A7 [Source:VGNC Symbol;Acc:VGNC:54488]		protein_coding	2216	X	84923136	85099957	-1
ENSBTAG00000003294		-0.0860208	4.48295	1.53268	0.228395	0.432249		370.637	-0.0867821	0.0745018	-1.16483	0.244087	0.461719		MRPL43	mitochondrial ribosomal protein L43 [Source:NCBI gene (formerly Entrezgene);Acc:282277]		protein_coding	963	26	21823624	21824790	-1
ENSBTAG00000003295		0.0835159	3.28162	0.433823	0.516762	0.708076		159.934	0.0815057	0.13407	0.607935	0.543231	0.741006		GORAB	golgin, RAB6 interacting [Source:VGNC Symbol;Acc:VGNC:29497]		protein_coding	2485	16	38087731	38110349	1
ENSBTAG00000003296		0.0183482	5.03551	0.0852928	0.772908	0.878337		543.971	0.0199175	0.061961	0.321451	0.747868	0.871036		TWNK	twinkle mtDNA helicase [Source:VGNC Symbol;Acc:VGNC:36527]		protein_coding	3582	26	21825438	21830839	1
ENSBTAG00000003297		-0.365155	3.36859	7.98258	0.00968349	0.0528528		169.636	-0.365678	0.135802	-2.69274	0.00708684	0.0389394		OASL	2'-5'-oligoadenylate synthetase like [Source:VGNC Symbol;Acc:VGNC:32392]		protein_coding	1922	17	63195671	63211740	-1
ENSBTAG00000003298		0.041433	5.49029	0.284876	0.598725	0.767472		748.99	0.0388792	0.0905078	0.429567	0.667511	0.82346		LZTS2	leucine zipper tumor suppressor 2 [Source:VGNC Symbol;Acc:VGNC:31122]		protein_coding	3671	26	21832097	21842880	1
ENSBTAG00000003300		-0.261713	3.99176	8.55665	0.00769118	0.0450293		263.544	-0.264764	0.105609	-2.50701	0.0121758	0.0579798		MFGE8	milk fat globule EGF and factor V/VIII domain containing [Source:VGNC Symbol;Acc:VGNC:31426]		protein_coding	3984	21	20466203	20492331	-1
ENSBTAG00000003303		0.0259633	5.24683	0.147847	0.704189	0.838274		631.147	0.0235273	0.0669397	0.351469	0.725236	0.858458		MRPL58	mitochondrial ribosomal protein L58 [Source:VGNC Symbol;Acc:VGNC:31652]		protein_coding	882	19	56419751	56426828	-1
ENSBTAG00000003305		-0.226399	6.78897	0.593616	0.451787	0.653204		1868.93	-0.220214	0.311867	-0.706113	0.480118	0.691434		NCF1	neutrophil cytosolic factor 1 [Source:NCBI gene (formerly Entrezgene);Acc:281345]		protein_coding	1602	25	32758258	32773118	-1
ENSBTAG00000003307		0.0648906	6.65314	1.48065	0.236206	0.441021		1673.86	0.0615741	0.0456624	1.34847	0.177509	0.374118		IMMT	inner membrane mitochondrial protein [Source:VGNC Symbol;Acc:VGNC:30181]		protein_coding	2741	11	48673645	48716318	1
ENSBTAG00000003312		-0.159277	5.47439	1.86487	0.186118	0.378518		739.952	-0.159765	0.134043	-1.19189	0.233304	0.448406		CHST15	carbohydrate sulfotransferase 15 [Source:VGNC Symbol;Acc:VGNC:27343]		protein_coding	2491	26	43714870	43792587	-1
ENSBTAG00000003313		-0.263418	0.857618	1.54732	0.226258	0.42926		28.0143	-0.262456	0.251019	-1.04556	0.295763	0.518181		TNFRSF9	TNF receptor superfamily member 9 [Source:VGNC Symbol;Acc:VGNC:36171]		protein_coding	1614	16	45439406	45457866	1
ENSBTAG00000003314		0.0311093	3.37125	0.0890821	0.768069	0.875821		170.723	0.0291121	0.115117	0.25289	0.800353	0.89864		SKA3	spindle and kinetochore associated complex subunit 3 [Source:VGNC Symbol;Acc:VGNC:34645]		protein_coding	2320	12	35583971	35597394	1
ENSBTAG00000003315		0.398497	4.55946	6.37703	0.0199005	0.0865222		391.231	0.394918	0.155283	2.54321	0.0109839	0.0539302		MRPL57	mitochondrial ribosomal protein L57 [Source:VGNC Symbol;Acc:VGNC:31651]		protein_coding	978	12	35582808	35583891	-1
ENSBTAG00000003316		0.0370248	5.55264	0.324046	0.574791	0.751411		780.685	0.0323425	0.0630737	0.512774	0.60811	0.784875		SYAP1	synapse associated protein 1 [Source:VGNC Symbol;Acc:VGNC:35502]		protein_coding	1993	X	126782220	126798093	-1
ENSBTAG00000003323		0.0875649	5.77546	1.87753	0.184051	0.375783		909.88	0.0858771	0.0640033	1.34176	0.179674	0.37696		NOL6	nucleolar protein 6 [Source:VGNC Symbol;Acc:VGNC:32158]		protein_coding	4548	8	75209908	75221988	-1
ENSBTAG00000003325		-0.303324	7.08052	15.121	0.000758684	0.00993736		2260.18	-0.305131	0.0955119	-3.19469	0.0013998	0.0115389		SNRK	SNF related kinase [Source:VGNC Symbol;Acc:VGNC:50156]		protein_coding	4360	22	15232620	15298151	1
ENSBTAG00000003326		-0.484055	7.19027	3.95195	0.0630525	0.186536		2463.21	-0.47714	0.263818	-1.80859	0.0705144	0.203123		NAIP	NLR family apoptosis inhibitory protein [Source:VGNC Symbol;Acc:VGNC:31873]		protein_coding	3472	20	10147256	10176131	-1
ENSBTAG00000003328		0.0360258	3.50512	0.116599	0.735901	0.856556		187.037	0.0362958	0.107227	0.338496	0.73499	0.864416		TAMM41	TAM41 mitochondrial translocator assembly and maintenance homolog [Source:NCBI gene (formerly Entrezgene);Acc:514330]		protein_coding	2252	22	55794950	55847377	-1
ENSBTAG00000003330		-0.278221	6.41762	27.9684	2.40189e-05	0.0011438		1421.16	-0.280009	0.0483542	-5.79079	7.00544e-09	6.3197e-07		ATL3	atlastin GTPase 3 [Source:VGNC Symbol;Acc:VGNC:26267]		protein_coding	1979	29	42003025	42044529	-1
ENSBTAG00000003332		0.0493533	3.0225	0.238444	0.630029	0.790459		133.125	0.0453325	0.11068	0.40958	0.682114	0.832517		RPP40	ribonuclease P/MRP subunit p40 [Source:VGNC Symbol;Acc:VGNC:34125]		protein_coding	1440	23	49546033	49555816	1
ENSBTAG00000003334		-0.31496	3.17545	5.81783	0.0243855	0.0985829		149.371	-0.317267	0.153704	-2.06414	0.039004	0.135478		ADAP2	ArfGAP with dual PH domains 2 [Source:VGNC Symbol;Acc:VGNC:25634]		protein_coding	1643	19	18013982	18039921	-1
ENSBTAG00000003338		0.189198	5.64976	1.24378	0.278714	0.488355		832.483	0.192658	0.157005	1.22708	0.219791	0.431168		LRRCC1	leucine rich repeat and coiled-coil centrosomal protein 1 [Source:VGNC Symbol;Acc:VGNC:52802]		protein_coding	3853	14	77440753	77485090	-1
ENSBTAG00000003339		-0.0982004	4.35687	1.21701	0.281536	0.491709		338.646	-0.0987275	0.093169	-1.05966	0.289299	0.511956		ZBTB10	zinc finger and BTB domain containing 10 [Source:VGNC Symbol;Acc:VGNC:37058]		protein_coding	2812	14	43668517	43696284	1
ENSBTAG00000003340		0.157585	3.38836	3.38477	0.0789506	0.214589		172.448	0.152658	0.0952774	1.60225	0.1091	0.272325		HDDC2	HD domain containing 2 [Source:VGNC Symbol;Acc:VGNC:29785]		protein_coding	1399	9	25960234	25979946	1
ENSBTAG00000003341		-0.156107	6.61805	6.3755	0.0190473	0.0839407		1635.37	-0.158776	0.0626251	-2.53535	0.0112336	0.0549036		DOK2	docking protein 2 [Source:VGNC Symbol;Acc:VGNC:28166]		protein_coding	3053	8	69221847	69227682	-1
ENSBTAG00000003342		0.0250227	6.36603	0.122103	0.729994	0.854374		1372.18	0.0229405	0.0725978	0.315994	0.752007	0.872731		AMD1	adenosylmethionine decarboxylase 1 [Source:VGNC Symbol;Acc:VGNC:25859]		protein_coding	2010	9	39424555	39477476	-1
ENSBTAG00000003353		0.00519555	2.45566	0.000187886	0.989211	0.995037		90.393	-0.0121826	0.392678	-0.0310244	0.97525	0.989462		SLC6A2	solute carrier family 6 member 2 [Source:VGNC Symbol;Acc:VGNC:34920]		protein_coding	6246	18	23875374	23939382	1
ENSBTAG00000003354		-0.16124	8.3393	4.07831	0.0554285	0.171892		5390.01	-0.163119	0.0780291	-2.09049	0.0365734	0.130032		SMCHD1	structural maintenance of chromosomes flexible hinge domain containing 1 [Source:VGNC Symbol;Acc:VGNC:35004]		protein_coding	7007	24	36929125	37054552	1
ENSBTAG00000003358		-0.102304	6.06115	2.23633	0.14861	0.32704		1111.82	-0.104709	0.0708212	-1.4785	0.139274	0.318854		MCFD2	multiple coagulation factor deficiency 2, ER cargo receptor complex subunit [Source:VGNC Symbol;Acc:VGNC:31304]		protein_coding	2829	11	29359106	29406229	-1
ENSBTAG00000003359		0.257354	7.38747	11.044	0.00300384	0.023665		2787.04	0.254366	0.0734063	3.46518	0.00052987	0.00538345		ELOVL5	ELOVL fatty acid elongase 5 [Source:VGNC Symbol;Acc:VGNC:28451]		protein_coding	2770	23	25400733	25474020	-1
ENSBTAG00000003361		0.0423509	2.35021	0.0790286	0.781171	0.883315		82.8483	0.0412119	0.157624	0.261457	0.79374	0.895842		METTL15	methyltransferase like 15 [Source:VGNC Symbol;Acc:VGNC:54885]		protein_coding	1820	15	58806394	59021213	1
ENSBTAG00000003362		0.0383999	9.19153	0.409132	0.52883	0.717163		9731.18	0.0351001	0.053303	0.658502	0.510215	0.715543		HSP90B1	heat shock protein 90 beta family member 1 [Source:VGNC Symbol;Acc:VGNC:49984]		protein_coding	2785	5	67600075	67618814	1
ENSBTAG00000003365		-0.240447	5.15246	15.9656	0.00058268	0.0083435		590.397	-0.241384	0.0611591	-3.94682	7.91951e-05	0.00128254		SMG8	SMG8 nonsense mediated mRNA decay factor [Source:VGNC Symbol;Acc:VGNC:55871]		protein_coding	3870	19	10161453	10231394	1
ENSBTAG00000003366		-0.21434	5.7173	10.2798	0.00397277	0.0286482		875.386	-0.215331	0.0810065	-2.6582	0.00785598	0.0420715		DDX58	DExD/H-box helicase 58 [Source:VGNC Symbol;Acc:VGNC:27979]		protein_coding	3054	8	11559625	11604095	1
ENSBTAG00000003371		0.0898582	4.35685	0.675113	0.419844	0.625299		338.991	0.0888809	0.111389	0.797931	0.42491	0.642557		JKAMP	JNK1/MAPK8 associated membrane protein [Source:VGNC Symbol;Acc:VGNC:30375]		protein_coding	1837	10	71759908	71782133	1
ENSBTAG00000003372		-0.0362938	2.89055	0.100817	0.753762	0.866914		121.569	-0.0374316	0.122789	-0.304845	0.760484	0.878074		SLC35B4	solute carrier family 35 member B4 [Source:VGNC Symbol;Acc:VGNC:34826]		protein_coding	1474	4	97939642	97975400	-1
ENSBTAG00000003376		-0.00958231	2.99246	0.00606557	0.938606	0.971443		130.736	-0.0109108	0.132755	-0.0821877	0.934497	0.969383		ASB1	ankyrin repeat and SOCS box containing 1 [Source:VGNC Symbol;Acc:VGNC:26186]		protein_coding	1545	3	117716651	117735517	1
ENSBTAG00000003378		-0.223556	4.55179	2.80274	0.108526	0.265813		389.256	-0.227183	0.139771	-1.62539	0.104079	0.263385		ACAP2	ArfGAP with coiled-coil, ankyrin repeat and PH domains 2 [Source:VGNC Symbol;Acc:VGNC:25527]		protein_coding	1589	1	72150081	72264225	1
ENSBTAG00000003381		0.10234	6.22768	2.71202	0.113407	0.27318		1246.61	0.0998889	0.0611081	1.63463	0.102127	0.259935		TENT4A	terminal nucleotidyltransferase 4A [Source:VGNC Symbol;Acc:VGNC:54566]		protein_coding	4992	20	66450023	66491585	-1
ENSBTAG00000003384		-0.254553	4.37567	7.0714	0.0141243	0.0680647		343.568	-0.256245	0.0934217	-2.74288	0.00609026	0.0348802		CEP162	centrosomal protein 162 [Source:VGNC Symbol;Acc:VGNC:27195]		protein_coding	4405	9	65172858	65263165	1
ENSBTAG00000003388		0.0419216	4.26996	0.302725	0.587567	0.76036		319.464	0.0421087	0.0849229	0.495847	0.620003	0.792871		DPM2	dolichyl-phosphate mannosyltransferase subunit 2, regulatory [Source:VGNC Symbol;Acc:VGNC:28184]		protein_coding	839	11	98600692	98603745	-1
ENSBTAG00000003390		0.0699953	7.67246	1.09876	0.305599	0.516182		3401.66	0.0656422	0.0725301	0.905033	0.365448	0.588077		SF3A1	splicing factor 3a subunit 1 [Source:VGNC Symbol;Acc:VGNC:34506]		protein_coding	3044	17	69345496	69364944	-1
ENSBTAG00000003393		0.261207	0.997264	1.71654	0.203277	0.401415		31.1869	0.260237	0.234532	1.1096	0.26717	0.489023		CCDC157	coiled-coil domain containing 157 [Source:VGNC Symbol;Acc:VGNC:26861]		protein_coding	2316	17	69364493	69376681	1
ENSBTAG00000003394		0.398012	4.22697	24.284	5.81486e-05	0.00205611		310.23	0.397226	0.0842062	4.71731	2.38986e-06	7.86997e-05		RNF215	ring finger protein 215 [Source:VGNC Symbol;Acc:VGNC:34052]		protein_coding	1872	17	69378978	69382634	-1
ENSBTAG00000003395		-0.122067	5.86149	3.60421	0.0704534	0.200201		969.788	-0.124573	0.0799714	-1.55772	0.119299	0.288999		ZRANB1	zinc finger RANBP2-type containing 1 [Source:VGNC Symbol;Acc:VGNC:37371]		protein_coding	2909	26	44470645	44543034	1
ENSBTAG00000003396		-0.0430713	4.52741	0.0839825	0.774839	0.879292		383.473	-0.0505662	0.153354	-0.329736	0.7416	0.867649		MAFB	MAF bZIP transcription factor B [Source:VGNC Symbol;Acc:VGNC:31139]		protein_coding	972	13	69378600	69379571	-1
ENSBTAG00000003397		-0.21254	5.13894	5.60716	0.0268208	0.105077		586.879	-0.21426	0.106742	-2.00728	0.0447201	0.149326		CTBP2	C-terminal binding protein 2 [Source:VGNC Symbol;Acc:VGNC:55942]		protein_coding	4206	26	44545730	44713829	-1
ENSBTAG00000003398		0.55411	1.90149	15.4695	0.000679853	0.00913842		59.9418	0.546175	0.167628	3.25826	0.00112098	0.00970906		KCNG1	potassium voltage-gated channel modifier subfamily G member 1 [Source:VGNC Symbol;Acc:VGNC:30442]		protein_coding	2202	13	78918165	78934954	-1
ENSBTAG00000003399		-0.0654279	8.01395	2.48944	0.128484	0.296501		4308.12	-0.0670249	0.0353353	-1.89682	0.0578512	0.177972		SMARCA5	SWI/SNF related, matrix associated, actin dependent regulator of chromatin, subfamily a, member 5 [Source:VGNC Symbol;Acc:VGNC:34988]		protein_coding	3784	17	14342769	14380566	-1
ENSBTAG00000003401		-0.261781	8.78949	14.8532	0.000826049	0.0103456		7382.62	-0.263884	0.0770857	-3.42326	0.000618751	0.00607371		ACTR3	actin related protein 3 [Source:VGNC Symbol;Acc:VGNC:50033]		protein_coding	2598	2	65522494	65569993	1
ENSBTAG00000003403		-0.227963	2.41674	3.5599	0.0720813	0.202654		86.8509	-0.230769	0.140402	-1.64363	0.100253	0.256642		PADI2	peptidyl arginine deiminase 2 [Source:VGNC Symbol;Acc:VGNC:32546]		protein_coding	2102	2	135473410	135527194	1
ENSBTAG00000003405		-0.120764	4.31497	1.71433	0.203557	0.401472		328.96	-0.124136	0.0941276	-1.31881	0.187233	0.387285		TP53I3	tumor protein p53 inducible protein 3 [Source:VGNC Symbol;Acc:VGNC:36235]		protein_coding	1288	11	74983559	74989607	1
ENSBTAG00000003407		0.0581767	6.25751	0.565873	0.459653	0.660642		1274.72	0.0565756	0.0831291	0.680575	0.49614	0.704819		SF3B6	splicing factor 3b subunit 6 [Source:VGNC Symbol;Acc:VGNC:34513]		protein_coding	772	11	74990095	74998214	1
ENSBTAG00000003408		0.144134	6.86301	3.08535	0.0925198	0.240304		1935.9	0.140187	0.0799825	1.75272	0.07965	0.220714					protein_coding	723	11	47233511	47305610	1
ENSBTAG00000003410		-0.108397	5.77482	3.66446	0.0683074	0.196104		910.758	-0.111896	0.0559523	-1.99984	0.0455173	0.1509		EFL1	elongation factor like GTPase 1 [Source:VGNC Symbol;Acc:VGNC:28354]		protein_coding	4331	21	23941195	24055053	-1
ENSBTAG00000003415		0.120371	6.0569	3.05148	0.0942182	0.243383		1106.41	0.118193	0.0692995	1.70554	0.0880944	0.235937		ESD	esterase D [Source:VGNC Symbol;Acc:VGNC:28600]		protein_coding	2085	12	16723868	16741586	-1
ENSBTAG00000003417		0.0947441	4.80688	1.88445	0.183276	0.374896		464.233	0.0947803	0.075351	1.25785	0.208446	0.416763		PHKG2	phosphorylase kinase catalytic subunit gamma 2 [Source:VGNC Symbol;Acc:VGNC:32834]		protein_coding	1603	25	26869325	26878577	1
ENSBTAG00000003418		-0.0888739	10.0331	5.39655	0.0295301	0.112316		17479.5	-0.0919562	0.0348781	-2.63651	0.00837646	0.0441134		MSN	moesin [Source:VGNC Symbol;Acc:VGNC:31703]		protein_coding	3964	X	94696646	94769333	-1
ENSBTAG00000003419		-0.15228	5.66732	3.50882	0.0740114	0.206151		845.194	-0.154353	0.0864973	-1.78449	0.0743448	0.210373		EAPP	E2F associated phosphoprotein [Source:VGNC Symbol;Acc:VGNC:28296]		protein_coding	3491	21	44934146	44951180	-1
ENSBTAG00000003421		-0.0504939	6.85642	0.766649	0.390451	0.59929		1929.32	-0.053644	0.0615328	-0.871794	0.383321	0.604498		RNF40	ring finger protein 40 [Source:VGNC Symbol;Acc:VGNC:34066]		protein_coding	3618	25	26883214	26894901	1
ENSBTAG00000003422		0.0923918	6.72759	3.39674	0.0784579	0.213828		1764.33	0.0896972	0.0421883	2.12612	0.0334937	0.122405		SNX5	sorting nexin 5 [Source:NCBI gene (formerly Entrezgene);Acc:514423]		protein_coding	2014	13	38215110	38239910	-1
ENSBTAG00000003423		0.0195971	6.86247	0.117023	0.735441	0.856533		1936.9	0.0166859	0.0522867	0.319123	0.749633	0.871702		DDX24	DEAD-box helicase 24 [Source:VGNC Symbol;Acc:VGNC:27960]		protein_coding	2912	21	58661562	58680016	-1
ENSBTAG00000003424		0.242499	4.54899	2.78154	0.110297	0.268155		387.796	0.243852	0.14267	1.7092	0.0874142	0.234852		BET1	Bet1 golgi vesicular membrane trafficking protein [Source:VGNC Symbol;Acc:VGNC:26475]		protein_coding	2833	4	11330484	11345143	-1
ENSBTAG00000003425		0.0533696	3.77179	0.398889	0.533989	0.720813		225.35	0.0448346	0.0878448	0.510383	0.609783	0.78597		MGME1	mitochondrial genome maintenance exonuclease 1 [Source:VGNC Symbol;Acc:VGNC:31450]		protein_coding	2143	13	38242214	38250800	1
ENSBTAG00000003434		0.389494	6.76365	36.5571	3.87947e-06	0.000394413		1809.81	0.386333	0.0663435	5.82323	5.77224e-09	5.47721e-07		CERS4	ceramide synthase 4 [Source:VGNC Symbol;Acc:VGNC:27226]		protein_coding	2227	7	16897413	16933305	1
ENSBTAG00000003436		0.433071	8.50621	38.5389	2.64892e-06	0.00030297		6059.53	0.428981	0.0745647	5.75313	8.76046e-09	7.43189e-07		RHBDF2	rhomboid 5 homolog 2 [Source:VGNC Symbol;Acc:VGNC:33934]		protein_coding	3801	19	55249957	55274837	1
ENSBTAG00000003438		-0.0339251	4.98745	0.229664	0.63637	0.794267		526.357	-0.0361097	0.0688842	-0.524209	0.600133	0.779133		ZBTB43	zinc finger and BTB domain containing 43 [Source:VGNC Symbol;Acc:VGNC:37082]		protein_coding	2883	11	97584412	97610512	1
ENSBTAG00000003439		0.0444664	6.27611	0.83767	0.36971	0.580319		1289.44	0.0410714	0.0490844	0.83675	0.402733	0.623301		AKAP10	A-kinase anchoring protein 10 [Source:VGNC Symbol;Acc:VGNC:25780]		protein_coding	3615	19	33740771	33784070	1
ENSBTAG00000003443		0.184467	4.77559	2.578	0.122345	0.287088		452.99	0.182896	0.110801	1.65067	0.0988064	0.253891		USP46	ubiquitin specific peptidase 46 [Source:VGNC Symbol;Acc:VGNC:52847]		protein_coding	4941	6	68303938	68378475	-1
ENSBTAG00000003447		0.18472	4.87961	5.06705	0.0344058	0.124679		487.451	0.183626	0.0845738	2.17119	0.029917	0.113149					protein_coding	1263	18	65142027	65143289	1
ENSBTAG00000003449		0.801851	5.70258	41.2776	2.33354e-06	0.000280346		864.999	0.7972	0.126758	6.28912	3.19268e-10	4.7556e-08		KCP	kielin cysteine rich BMP regulator [Source:VGNC Symbol;Acc:VGNC:53650]		protein_coding	4791	4	92843936	92873142	-1
ENSBTAG00000003450		0.00933173	5.50279	0.0292574	0.865706	0.929504		754.044	0.0077363	0.0519808	0.14883	0.881688	0.94128		ATP6V1H	ATPase H+ transporting V1 subunit H [Source:VGNC Symbol;Acc:VGNC:26326]		protein_coding	2734	14	21853750	21901839	-1
ENSBTAG00000003454		0.500108	5.52865	17.6937	0.000384369	0.00632797		765.997	0.498143	0.116858	4.26281	2.01875e-05	0.000446157		RGS20	regulator of G protein signaling 20 [Source:VGNC Symbol;Acc:VGNC:33919]		protein_coding	1796	14	21903677	21955373	1
ENSBTAG00000003456		0.111094	3.75764	1.28756	0.268369	0.476724		222.918	0.110004	0.103421	1.06366	0.287483	0.510417		ZNF606	zinc finger protein 606 [Source:VGNC Symbol;Acc:VGNC:52278]		protein_coding	2448	18	65466424	65468871	-1
ENSBTAG00000003457		0.079229	2.23765	0.388916	0.539103	0.724421		76.8719	0.0752385	0.146961	0.511961	0.608679	0.785214		ATF5	activating transcription factor 5 [Source:VGNC Symbol;Acc:VGNC:26243]		protein_coding	1625	18	56269038	56273691	1
ENSBTAG00000003458		-0.0284067	7.48414	0.175546	0.679178	0.822966		2977.7	-0.0306398	0.0573368	-0.534383	0.593076	0.773184		CDCA7	cell division cycle associated 7 [Source:VGNC Symbol;Acc:VGNC:27086]		protein_coding	2482	2	23340522	23353696	-1
ENSBTAG00000003460		0.128143	6.76599	4.54515	0.0440931	0.147049		1812.06	0.125046	0.0519144	2.4087	0.0160093	0.071208		TCEA1	transcription elongation factor A1 [Source:VGNC Symbol;Acc:VGNC:35679]		protein_coding	2549	14	21961033	21989950	-1
ENSBTAG00000003462		-0.0463286	1.0594	0.0558112	0.815368	0.903144		32.8556	-0.0486072	0.232234	-0.209302	0.834212	0.916832		ZNF135	zinc finger protein 135 [Source:VGNC Symbol;Acc:VGNC:37209]		protein_coding	1974	18	65499669	65508164	1
ENSBTAG00000003465		0.159136	5.13003	5.60911	0.026797	0.105072		581.561	0.157442	0.0686945	2.29191	0.0219107	0.0898165		ZNF329	zinc finger protein 329 [Source:VGNC Symbol;Acc:VGNC:53038]		protein_coding	2763	18	65485031	65528663	-1
ENSBTAG00000003469		-0.0576984	5.65842	0.623834	0.437821	0.641703		840.091	-0.0601654	0.0775779	-0.775549	0.438016	0.654451		CHURC1	churchill domain containing 1 [Source:VGNC Symbol;Acc:VGNC:27355]		protein_coding	2851	10	77048025	77066487	1
ENSBTAG00000003470		0.0977616	1.41197	0.413916	0.526452	0.715452		42.5499	0.0964063	0.193339	0.498638	0.618034	0.791979		TTYH1	tweety family member 1 [Source:VGNC Symbol;Acc:VGNC:36500]		protein_coding	1842	18	62862296	62875689	1
ENSBTAG00000003476		-0.104765	7.14442	2.87899	0.10345	0.258497		2357.44	-0.10807	0.0667647	-1.61867	0.105518	0.265619		FEM1A	fem-1 homolog A [Source:VGNC Symbol;Acc:VGNC:28944]		protein_coding	3580	7	19353553	19357132	-1
ENSBTAG00000003481		-0.106532	3.74828	1.35625	0.256314	0.464566		221.58	-0.113002	0.0930397	-1.21455	0.224536	0.437206		OTUD6B	OTU deubiquitinase 6B [Source:VGNC Symbol;Acc:VGNC:32498]		protein_coding	975	14	73283493	73338173	-1
ENSBTAG00000003483		-0.0948649	3.84608	1.12967	0.299052	0.510373		237.754	-0.0980463	0.0968432	-1.01242	0.311336	0.532665		NUDT18	nudix hydrolase 18 [Source:VGNC Symbol;Acc:VGNC:32333]		protein_coding	1460	8	69421125	69423840	-1
ENSBTAG00000003484		0.0655245	5.26229	0.750911	0.395279	0.603807		637.682	0.0615107	0.0782414	0.786166	0.43177	0.648643		CZIB	CXXC motif containing zinc binding protein [Source:VGNC Symbol;Acc:VGNC:54904]		protein_coding	1449	3	93014104	93021970	1
ENSBTAG00000003485		0.0668821	4.92328	0.936476	0.34341	0.55544		503.96	0.0640015	0.0684119	0.935531	0.349515	0.571665		MAGOH	mago homolog, exon junction complex subunit [Source:NCBI gene (formerly Entrezgene);Acc:505417]		protein_coding	709	3	93003032	93012322	1
ENSBTAG00000003489		-0.539722	5.09741	15.9442	0.000668374	0.00903893		570.093	-0.537616	0.149261	-3.60186	0.00031595	0.00359443		IPCEF1	interaction protein for cytohesin exchange factors 1 [Source:VGNC Symbol;Acc:VGNC:30239]		protein_coding	2259	9	90897823	91060026	-1
ENSBTAG00000003490		-0.101744	7.70635	4.92472	0.0367862	0.130141		3481.34	-0.10419	0.043701	-2.38416	0.017118	0.0748402		ELMO1	engulfment and cell motility 1 [Source:VGNC Symbol;Acc:VGNC:28438]		protein_coding	3459	4	59867412	60450510	1
ENSBTAG00000003491		-0.0116423	3.30275	0.0128138	0.910871	0.9562		162.03	-0.014137	0.112776	-0.125354	0.900243	0.952123		SLC25A23	solute carrier family 25 member 23 [Source:VGNC Symbol;Acc:VGNC:55309]		protein_coding	4004	7	18011743	18026173	1
ENSBTAG00000003495		-0.299016	5.91528	12.6994	0.00168064	0.0162238		1003.19	-0.301263	0.0906092	-3.32486	0.000884632	0.00806558		KDM7A	lysine demethylase 7A [Source:VGNC Symbol;Acc:VGNC:30533]		protein_coding	3287	4	103532104	103604495	-1
ENSBTAG00000003496		-0.0460889	3.33516	0.308492	0.584054	0.757951		166.359	-0.0471765	0.0993301	-0.474946	0.634825	0.802379		AIG1	androgen induced 1 [Source:VGNC Symbol;Acc:VGNC:25764]		protein_coding	1148	9	80508314	80778018	1
ENSBTAG00000003499		-0.287464	4.42963	7.67272	0.0109912	0.0572814		356.645	-0.289726	0.10924	-2.65219	0.0079972	0.0426495		ENPP4	ectonucleotide pyrophosphatase/phosphodiesterase 4 [Source:VGNC Symbol;Acc:VGNC:49551]		protein_coding	4546	23	19386682	19401592	1
ENSBTAG00000003500		-0.152881	7.72989	14.3689	0.000965126	0.0112907		3536.92	-0.156494	0.0340821	-4.59169	4.39676e-06	0.000129477		DCAF7	DDB1 and CUL4 associated factor 7 [Source:VGNC Symbol;Acc:VGNC:27907]		protein_coding	5989	19	47867635	47898831	1
ENSBTAG00000003501		0.0896652	6.47363	1.15024	0.294799	0.506013		1477.53	0.0876721	0.0842453	1.04068	0.298026	0.520053		SACM1L	SAC1 like phosphatidylinositide phosphatase [Source:VGNC Symbol;Acc:VGNC:34259]		protein_coding	3577	22	53572967	53626046	-1
ENSBTAG00000003503		0.139737	2.91092	1.64614	0.212464	0.412748		123.469	0.139958	0.123328	1.13485	0.25644	0.476086		C18H16orf87	chromosome 18 C16orf87 homolog [Source:VGNC Symbol;Acc:VGNC:49178]		protein_coding	836	18	15130698	15162952	-1
ENSBTAG00000003504		-0.107058	3.92835	2.28384	0.144561	0.321608		251.691	-0.111668	0.0859163	-1.29973	0.193692	0.396484		GSS	glutathione synthetase [Source:VGNC Symbol;Acc:VGNC:29683]		protein_coding	1932	13	64234188	64259465	-1
ENSBTAG00000003506		-1.02605	1.27812	25.8609	3.94843e-05	0.00159055		38.5533	-1.03442	0.230601	-4.48577	7.26526e-06	0.000194368		STEAP2	STEAP2 metalloreductase [Source:VGNC Symbol;Acc:VGNC:35379]		protein_coding	2626	4	74405139	74430946	1
ENSBTAG00000003509		-0.0103447	8.82738	0.0269388	0.871085	0.932681		7572.44	-0.0134036	0.0632381	-0.211954	0.832143	0.915471		PLEKHA2	pleckstrin homology domain containing A2 [Source:VGNC Symbol;Acc:VGNC:33004]		protein_coding	3709	27	34063676	34126284	1
ENSBTAG00000003511		-0.303019	3.59396	7.81496	0.0103681	0.0552857		199.461	-0.305963	0.121193	-2.52459	0.0115833	0.0561417		SLAIN1	SLAIN motif family member 1 [Source:VGNC Symbol;Acc:VGNC:56645]		protein_coding	2724	12	52840663	52892666	1
ENSBTAG00000003514		0.334376	4.21802	10.5063	0.00365394	0.0270717		308.74	0.332808	0.112234	2.96531	0.00302383	0.0207377		HSF4	heat shock transcription factor 4 [Source:VGNC Symbol;Acc:VGNC:29984]		protein_coding	1709	18	34803086	34807857	1
ENSBTAG00000003516		0.0275001	4.71517	0.20269	0.656839	0.807419		435.741	0.024802	0.0624862	0.396919	0.691427	0.838235		TM2D2	TM2 domain containing 2 [Source:VGNC Symbol;Acc:VGNC:35901]		protein_coding	1477	27	34145693	34152126	-1
ENSBTAG00000003519		0.111502	0.642365	0.18814	0.668574	0.81566		24.0888	0.118726	0.2955	0.401781	0.687845	0.836383		NOL3	nucleolar protein 3 [Source:VGNC Symbol;Acc:VGNC:32156]		protein_coding	1659	18	34807714	34812057	1
ENSBTAG00000003526		-0.035564	7.32215	0.295278	0.592168	0.763516		2666.02	-0.040575	0.0691848	-0.586473	0.557558	0.750188		SYNE3	spectrin repeat containing nuclear envelope family member 3 [Source:VGNC Symbol;Acc:VGNC:35522]		protein_coding	5192	21	60271216	60379854	-1
ENSBTAG00000003527		0.17218	0.571157	0.474428	0.497955	0.694179		22.7552	0.180955	0.283335	0.638662	0.523043	0.725986		CCDC62	coiled-coil domain containing 62 [Source:VGNC Symbol;Acc:VGNC:53896]		protein_coding	1892	17	52703453	52724998	-1
ENSBTAG00000003528		-0.261934	2.3275	2.76655	0.110036	0.268019		82.7177	-0.267783	0.177974	-1.50462	0.132423	0.309013					protein_coding	1650	7	10762312	10776244	1
ENSBTAG00000003530		0.0276253	7.26267	0.280683	0.601412	0.769441		2556.98	0.0244566	0.0493399	0.495676	0.620123	0.792871		DDX31	DEAD-box helicase 31 [Source:VGNC Symbol;Acc:VGNC:27963]		protein_coding	3059	11	102659360	102733192	-1
ENSBTAG00000003532		-0.207954	6.29966	18.151	0.000302883	0.00549565		1310.59	-0.211283	0.0585254	-3.6101	0.000306074	0.00351958		TLE4	TLE family member 4, transcriptional corepressor [Source:VGNC Symbol;Acc:VGNC:35892]		protein_coding	3535	8	55576283	55729912	1
ENSBTAG00000003535		0.0253038	4.46542	0.120782	0.731398	0.854717		366.974	0.0205927	0.0813791	0.253047	0.800232	0.89864		DPM3	dolichyl-phosphate mannosyltransferase subunit 3, regulatory [Source:VGNC Symbol;Acc:VGNC:28185]		protein_coding	409	3	15462231	15462806	1
ENSBTAG00000003536		-0.195616	6.80702	12.1296	0.002045	0.0186271		1864.33	-0.196714	0.06393	-3.07703	0.00209075	0.0156715		MARCHF6	membrane associated ring-CH-type finger 6 [Source:VGNC Symbol;Acc:VGNC:31241]		protein_coding	2971	20	62822982	62899935	-1
ENSBTAG00000003541		-0.128586	5.1956	3.09898	0.0918462	0.238803		607.683	-0.133444	0.0757075	-1.76263	0.0779633	0.217786		ZNF614	zinc finger protein 614 [Source:VGNC Symbol;Acc:VGNC:37313]		protein_coding	2668	18	57852499	57858521	1
ENSBTAG00000003543		-0.07889	6.26313	1.78149	0.195235	0.390716		1278.54	-0.0808908	0.0636056	-1.27176	0.203459	0.410056		KEAP1	kelch like ECH associated protein 1 [Source:VGNC Symbol;Acc:VGNC:30537]		protein_coding	2541	7	15009384	15017614	-1
ENSBTAG00000003544		0.152411	5.24139	2.42749	0.133093	0.303309		626.376	0.150463	0.0982308	1.53173	0.12559	0.298259		S1PR5	sphingosine-1-phosphate receptor 5 [Source:VGNC Symbol;Acc:VGNC:34256]		protein_coding	2322	7	15021733	15025832	-1
ENSBTAG00000003545		0.3802	5.1563	10.2371	0.00418126	0.0294753		591.13	0.380019	0.116575	3.25987	0.00111463	0.00966064		TAF1D	TATA-box binding protein associated factor, RNA polymerase I subunit D [Source:VGNC Symbol;Acc:VGNC:35572]		protein_coding	1291	29	1080813	1086765	1
ENSBTAG00000003546		-0.230991	4.40719	3.59491	0.0708772	0.200738		351.099	-0.231745	0.124453	-1.86211	0.0625876	0.187583		TFAM	transcription factor A, mitochondrial [Source:VGNC Symbol;Acc:VGNC:35775]		protein_coding	1250	28	45677709	45689736	-1
ENSBTAG00000003547		0.0733497	5.71978	1.30283	0.265627	0.474571		876.347	0.0699715	0.0647489	1.08066	0.279849	0.502542		CSTF2	cleavage stimulation factor subunit 2 [Source:VGNC Symbol;Acc:VGNC:27781]		protein_coding	4707	X	51346938	51382240	-1
ENSBTAG00000003548		0.100534	5.83383	1.63833	0.213515	0.414163		948.021	0.0976958	0.077664	1.25793	0.208418	0.416763		GSTP1	glutathione S-transferase pi 1 [Source:VGNC Symbol;Acc:VGNC:56267]		protein_coding	1439	29	45409334	45412139	1
ENSBTAG00000003550		0.121634	3.56002	1.01218	0.325014	0.535918		194.288	0.119984	0.123312	0.973012	0.330547	0.552323		C29H11orf54	chromosome 29 C11orf54 homolog [Source:VGNC Symbol;Acc:VGNC:52699]		protein_coding	2231	29	1056371	1080650	-1
ENSBTAG00000003552		0.0162051	5.20532	0.0378194	0.847541	0.920277		612.317	0.0160285	0.0832727	0.192482	0.847365	0.92329		MED17	mediator complex subunit 17 [Source:VGNC Symbol;Acc:VGNC:56273]		protein_coding	2446	29	1014403	1043535	-1
ENSBTAG00000003553		-0.10644	8.4376	3.54953	0.0724682	0.203303		5781.02	-0.108654	0.0630041	-1.72455	0.0846077	0.229819		ZFP36L2	ZFP36 ring finger protein like 2 [Source:VGNC Symbol;Acc:VGNC:54514]		protein_coding	3745	11	25506546	25510785	-1
ENSBTAG00000003555		-0.172553	5.94621	6.4853	0.0181575	0.0811293		1024.75	-0.172838	0.068328	-2.52953	0.0114216	0.0556319		THADA	THADA armadillo repeat containing [Source:VGNC Symbol;Acc:VGNC:35817]		protein_coding	5913	11	25515109	25845945	-1
ENSBTAG00000003556		0.0545729	4.66199	0.289885	0.595548	0.765961		421.58	0.0519452	0.114513	0.453619	0.650103	0.811912		ZFYVE21	zinc finger FYVE-type containing 21 [Source:VGNC Symbol;Acc:VGNC:55897]		protein_coding	1327	21	68318275	68328683	1
ENSBTAG00000003557		-0.132899	5.60704	3.75874	0.0650972	0.190127		811.151	-0.136266	0.0698197	-1.95169	0.0509754	0.16329		CCDC117	coiled-coil domain containing 117 [Source:VGNC Symbol;Acc:VGNC:26837]		protein_coding	4011	17	68029981	68049495	1
ENSBTAG00000003559		0.310747	5.49226	16.9621	0.000430254	0.00682968		749.302	0.308367	0.081247	3.79543	0.00014739	0.00201502		PPP1R13B	protein phosphatase 1 regulatory subunit 13B [Source:VGNC Symbol;Acc:VGNC:33224]		protein_coding	3969	21	68329806	68412242	-1
ENSBTAG00000003560		-0.0979946	3.49794	0.145914	0.706758	0.839382		187.258	-0.105567	0.244125	-0.432432	0.665427	0.821919					protein_coding	840	12	18095424	18096263	-1
ENSBTAG00000003561		-0.103398	5.79539	4.32514	0.049071	0.157903		923.311	-0.107375	0.0505342	-2.12479	0.0336038	0.122674		STK35	serine/threonine kinase 35 [Source:VGNC Symbol;Acc:VGNC:35397]		protein_coding	6081	13	52981969	53025264	-1
ENSBTAG00000003565		0.128971	3.45809	1.64931	0.212039	0.41227		181.503	0.126863	0.109593	1.15758	0.247034	0.465711		TRIM3	tripartite motif containing 3 [Source:VGNC Symbol;Acc:VGNC:36326]		protein_coding	2909	15	46574037	46599884	1
ENSBTAG00000003566		-0.0124218	4.70029	0.0311425	0.861492	0.926729		430.784	-0.0182401	0.0698649	-0.261077	0.794033	0.895857		ARFIP2	ADP ribosylation factor interacting protein 2 [Source:VGNC Symbol;Acc:VGNC:26068]		protein_coding	2610	15	46566770	46571931	1
ENSBTAG00000003567		0.0548271	3.1211	0.355917	0.556701	0.7377		143.561	0.0509414	0.104923	0.485514	0.627312	0.796828		TIMM10B	translocase of inner mitochondrial membrane 10B [Source:NCBI gene (formerly Entrezgene);Acc:514937]		protein_coding	460	15	46565858	46566703	-1
ENSBTAG00000003569		0.0135463	3.78459	0.0274142	0.869963	0.931947		226.763	0.0163641	0.090234	0.181352	0.856092	0.92827		DZIP1	DAZ interacting zinc finger protein 1 [Source:VGNC Symbol;Acc:VGNC:28284]		protein_coding	4814	12	73010630	73060581	-1
ENSBTAG00000003570		0.0776598	5.48872	1.42789	0.244477	0.450418		747.435	0.0748829	0.0607087	1.23348	0.217397	0.428704		DDX19A	DEAD-box helicase 19A [Source:VGNC Symbol;Acc:VGNC:52191]		protein_coding	2446	18	1734913	1753496	-1
ENSBTAG00000003575		-0.539474	1.47813	8.9521	0.00658322	0.0407056		44.1585	-0.542145	0.205686	-2.63579	0.00839413	0.0441597		ZKSCAN4	zinc finger with KRAB and SCAN domains 4 [Source:VGNC Symbol;Acc:VGNC:55928]		protein_coding	2978	23	30441464	30450225	-1
ENSBTAG00000003576		0.150906	5.13629	5.3896	0.0296247	0.112576		584.234	0.148651	0.0683987	2.1733	0.0297576	0.112646		POLL	DNA polymerase lambda [Source:VGNC Symbol;Acc:VGNC:33127]		protein_coding	3086	26	22326344	22335507	-1
ENSBTAG00000003577		-0.00361025	7.02718	0.00430447	0.948265	0.976784		2171.01	-0.00511167	0.0471442	-0.108426	0.913658	0.959183		GSPT1	G1 to S phase transition 1 [Source:VGNC Symbol;Acc:VGNC:29681]		protein_coding	3035	25	10560415	10590303	-1
ENSBTAG00000003578		0.231634	4.51751	7.77826	0.0105251	0.0558751		379.341	0.22721	0.0863155	2.63232	0.0084805	0.0444862		DPCD	deleted in primary ciliary dyskinesia homolog [Source:VGNC Symbol;Acc:VGNC:55947]		protein_coding	855	26	22334789	22356875	1
ENSBTAG00000003579		0.132075	5.60299	3.43146	0.0770482	0.211392		807.397	0.129413	0.0714572	1.81105	0.0701325	0.202479		FBXW4	F-box and WD repeat domain containing 4 [Source:VGNC Symbol;Acc:VGNC:28924]		protein_coding	2528	26	22357362	22440852	-1
ENSBTAG00000003580		0.251828	2.88372	4.50276	0.045006	0.148973		120.672	0.249891	0.126426	1.97659	0.0480884	0.156746		PSD	pleckstrin and Sec7 domain containing [Source:NCBI gene (formerly Entrezgene);Acc:523124]		protein_coding	3829	26	23026186	23041793	-1
ENSBTAG00000003581		-0.585679	2.8102	17.6802	0.000347579	0.00599258		115.001	-0.58885	0.151893	-3.87675	0.00010586	0.00158791		SETD7	SET domain containing 7, histone lysine methyltransferase [Source:VGNC Symbol;Acc:VGNC:34497]		protein_coding	1809	17	18155442	18207948	1
ENSBTAG00000003585		-0.111927	8.54573	1.50956	0.232267	0.436908		6228.58	-0.113682	0.097752	-1.16296	0.244845	0.462811		CD47	CD47 molecule [Source:VGNC Symbol;Acc:VGNC:27035]		protein_coding	3001	1	52712128	52777176	-1
ENSBTAG00000003586		-0.38587	5.4223	24.2433	5.87443e-05	0.00205611		713.449	-0.388306	0.0872682	-4.44958	8.60392e-06	0.000223562		MAN1A2	mannosidase alpha class 1A member 2 [Source:VGNC Symbol;Acc:VGNC:31162]		protein_coding	2965	3	25709064	25856341	-1
ENSBTAG00000003587		-0.0186018	5.98328	0.0217347	0.884235	0.941332		1058.42	-0.0194127	0.142451	-0.136276	0.891603	0.946515		ELL	elongation factor for RNA polymerase II [Source:VGNC Symbol;Acc:VGNC:28435]		protein_coding	2278	7	4654732	4732378	1
ENSBTAG00000003588		-0.0459802	4.05554	0.300912	0.588681	0.761555		274.62	-0.0491308	0.0877556	-0.559859	0.575576	0.761946		ZFAND1	zinc finger AN1-type containing 1 [Source:VGNC Symbol;Acc:VGNC:50112]		protein_coding	1635	14	80864110	80888123	1
ENSBTAG00000003589		0.436955	6.53568	30.02	1.51111e-05	0.000883897		1544.19	0.434975	0.0787353	5.52451	3.30398e-08	2.22758e-06		COMMD3	COMM domain containing 3 [Source:VGNC Symbol;Acc:VGNC:27584]		protein_coding	1754	13	23425839	23429696	1
ENSBTAG00000003602		-0.496739	6.23812	84.1071	4.3956e-09	4.02197e-06		1259.25	-0.499272	0.0658111	-7.58643	3.28833e-14	1.9147e-11		RBPJ	recombination signal binding protein for immunoglobulin kappa J region [Source:VGNC Symbol;Acc:VGNC:53775]		protein_coding	1530	6	45773063	45883952	1
ENSBTAG00000003604		0.318342	7.11005	16.4846	0.000497015	0.00751684		2298.3	0.315918	0.0887548	3.55945	0.000371635	0.00409694		ADAMTSL4	ADAMTS like 4 [Source:VGNC Symbol;Acc:VGNC:25632]		protein_coding	4876	3	20143733	20155185	-1
ENSBTAG00000003606		0.120337	4.04693	1.38132	0.25209	0.459552		273.213	0.118418	0.102795	1.15198	0.249329	0.468109		GLI4	GLI family zinc finger 4 [Source:NCBI gene (formerly Entrezgene);Acc:518201]	GLI4	protein_coding	1461	14	1323954	1335463	-1
ENSBTAG00000003607		-0.0900699	2.97049	0.45689	0.505928	0.699885		128.939	-0.0917086	0.148702	-0.616727	0.537415	0.737233		FAM20C	FAM20C golgi associated secretory pathway kinase [Source:VGNC Symbol;Acc:VGNC:28787]		protein_coding	2778	25	42135192	42169725	-1
ENSBTAG00000003608		0.435378	2.62431	5.50347	0.0281969	0.108824		99.8856	0.434177	0.195481	2.22107	0.026346	0.103335		SYCP2	synaptonemal complex protein 2 [Source:VGNC Symbol;Acc:VGNC:35509]		protein_coding	4011	13	56624611	56685728	1
ENSBTAG00000003609		-0.0438263	4.7377	0.349721	0.56013	0.740328		442.241	-0.0499494	0.0785587	-0.635822	0.524892	0.727742		PBDC1	polysaccharide biosynthesis domain containing 1 [Source:VGNC Symbol;Acc:VGNC:32604]		protein_coding	1125	X	75540847	75545297	-1
ENSBTAG00000003610		0.00685259	5.18819	0.0116355	0.91505	0.958605		606.312	0.0042856	0.0649859	0.0659466	0.94742	0.976541		DENND1A	DENN domain containing 1A [Source:VGNC Symbol;Acc:VGNC:27993]		protein_coding	4655	11	94528363	95058808	-1
ENSBTAG00000003614		0.158493	5.45976	5.34945	0.0301771	0.113697		729.892	0.156766	0.0641572	2.44347	0.0145469	0.0663862		AP4B1	adaptor related protein complex 4 subunit beta 1 [Source:VGNC Symbol;Acc:VGNC:25991]		protein_coding	2768	3	29479664	29489949	1
ENSBTAG00000003616		0.0375893	2.53061	0.145683	0.706254	0.839328		94.0869	0.0379895	0.124543	0.305032	0.760342	0.878074		DCLRE1B	DNA cross-link repair 1B [Source:VGNC Symbol;Acc:VGNC:27917]		protein_coding	2506	3	29473236	29479991	-1
ENSBTAG00000003617		0.0640338	4.59623	0.381993	0.542706	0.726864		400.751	0.0605197	0.110534	0.547519	0.584022	0.766533		ALKBH4	alkB homolog 4, lysine demethylase [Source:VGNC Symbol;Acc:VGNC:25835]		protein_coding	1328	25	34587543	34595099	1
ENSBTAG00000003619		-0.357123	5.3665	21.7822	0.000110663	0.0029143		684.67	-0.356849	0.0775835	-4.59954	4.23418e-06	0.000125555		SEC24D	SEC24 homolog D, COPII coat complex component [Source:VGNC Symbol;Acc:VGNC:34416]		protein_coding	4093	6	6491225	6606147	1
ENSBTAG00000003622		0.22467	4.66434	13.8893	0.00112849	0.0125437		419.745	0.221415	0.0640439	3.45724	0.000545737	0.00547446		ZKSCAN7	zinc finger with KRAB and SCAN domains 7 [Source:NCBI gene (formerly Entrezgene);Acc:539552]		protein_coding	3007	22	16387907	16400710	1
ENSBTAG00000003634		0.054904	3.42425	0.208567	0.652244	0.804065		176.495	0.0531348	0.121862	0.436023	0.66282	0.819805		CISD1	CDGSH iron sulfur domain 1 [Source:VGNC Symbol;Acc:VGNC:27371]		protein_coding	751	26	745915	764085	-1
ENSBTAG00000003635		0.144404	6.04249	4.31397	0.0493401	0.158646		1096.44	0.141281	0.0713305	1.98065	0.0476307	0.15565		SLC35C2	solute carrier family 35 member C2 [Source:VGNC Symbol;Acc:VGNC:54487]		protein_coding	1811	13	75079067	75089137	-1
ENSBTAG00000003636		-0.37524	6.72727	13.0856	0.00158167	0.0155497		1770.5	-0.37561	0.114936	-3.26799	0.00108315	0.00946464		LIPA	lipase A, lysosomal acid type [Source:VGNC Symbol;Acc:VGNC:30904]		protein_coding	2482	26	10952398	11082198	-1
ENSBTAG00000003639		-0.0922712	7.52753	2.9455	0.0997707	0.252682		3077.81	-0.0946563	0.0673981	-1.40444	0.160189	0.349497		ELMO2	engulfment and cell motility 2 [Source:VGNC Symbol;Acc:VGNC:28439]		protein_coding	3568	13	75092070	75130281	-1
ENSBTAG00000003642		-0.0136134	7.54482	0.0609754	0.807186	0.898042		3108.96	-0.0160757	0.048509	-0.331396	0.740345	0.867303		PRDX1	peroxiredoxin 1 [Source:VGNC Symbol;Acc:VGNC:33299]		protein_coding	1662	3	100550576	100565166	1
ENSBTAG00000003644		0.150488	4.81844	3.1015	0.0917222	0.238619		468.453	0.146447	0.0899923	1.62732	0.103668	0.262864		HSPBP1	HSPA (Hsp70) binding protein 1 [Source:NCBI gene (formerly Entrezgene);Acc:512757]		protein_coding	2239	18	62195226	62205672	1
ENSBTAG00000003649		-0.170254	4.82894	7.32982	0.0126706	0.0630334		471.778	-0.171318	0.0690864	-2.47977	0.0131467	0.0614859		POMK	protein O-mannose kinase [Source:VGNC Symbol;Acc:VGNC:33156]		protein_coding	3316	27	37734906	37749415	1
ENSBTAG00000003650		0.167356	2.24998	1.52139	0.230062	0.434483		77.2716	0.164711	0.150947	1.09119	0.275191	0.497312		NR4A2	nuclear receptor subfamily 4 group A member 2 [Source:VGNC Symbol;Acc:VGNC:32246]		protein_coding	2941	2	39887966	39905341	1
ENSBTAG00000003652		0.0526582	4.66493	0.195826	0.662372	0.811262		420.665	0.0518748	0.121089	0.428404	0.668357	0.824187		TMEM128	transmembrane protein 128 [Source:VGNC Symbol;Acc:VGNC:35961]		protein_coding	1209	6	104853328	104868645	1
ENSBTAG00000003653		0.151594	4.72844	4.35208	0.0484286	0.15662		439.666	0.146808	0.07485	1.96137	0.0498359	0.16069		LYAR	Ly1 antibody reactive [Source:VGNC Symbol;Acc:VGNC:31095]		protein_coding	1562	6	104819025	104839735	1
ENSBTAG00000003661		0.501932	4.97989	34.6826	5.6347e-06	0.000482918		523.526	0.500062	0.0823846	6.06985	1.28028e-09	1.54721e-07			solute carrier family 35 member F2 [Source:NCBI gene (formerly Entrezgene);Acc:533008]		protein_coding	2724	15	17376530	17393726	-1
ENSBTAG00000003665		0.00725661	9.21455	0.0104332	0.919543	0.961013		9891.63	0.00380658	0.0733635	0.0518866	0.958619	0.98181		NUP210	nucleoporin 210 [Source:VGNC Symbol;Acc:VGNC:32356]		protein_coding	7009	22	58481421	58572816	1
ENSBTAG00000003668		0.151786	4.26888	2.77409	0.10958	0.267161		318.311	0.151186	0.091254	1.65676	0.0975687	0.251733		RADX	RPA1 related single stranded DNA binding protein, X-linked [Source:VGNC Symbol;Acc:VGNC:52760]		protein_coding	3801	X	55109466	55215085	1
ENSBTAG00000003675		-0.324053	4.64938	13.0142	0.00151029	0.0150949		414.617	-0.324829	0.0901794	-3.60203	0.00031574	0.00359443		ADGRL1	adhesion G protein-coupled receptor L1 [Source:VGNC Symbol;Acc:VGNC:25671]		protein_coding	8626	7	11509948	11560792	1
ENSBTAG00000003679		0.0160873	4.42842	0.0416635	0.840086	0.916232		356.399	0.0152047	0.0786072	0.193426	0.846625	0.92308		PAAF1	proteasomal ATPase associated factor 1 [Source:VGNC Symbol;Acc:VGNC:54890]		protein_coding	1562	15	53344671	53393878	1
ENSBTAG00000003682		0.245101	1.60634	1.336	0.259794	0.468292		48.9876	0.243404	0.239788	1.01508	0.310068	0.531723		DNAJB13	DnaJ heat shock protein family (Hsp40) member B13 [Source:VGNC Symbol;Acc:VGNC:54630]		protein_coding	1336	15	53393791	53406519	1
ENSBTAG00000003687		-0.179863	6.2332	9.01082	0.00643424	0.0401291		1253.29	-0.182408	0.0694179	-2.62768	0.00859686	0.0450228		FOXK2	forkhead box K2 [Source:VGNC Symbol;Acc:VGNC:55831]		protein_coding	3828	19	50030249	50079424	-1
ENSBTAG00000003690		-0.0411666	5.443	0.227515	0.637944	0.794793		722.048	-0.0435734	0.087427	-0.498397	0.618204	0.791979		NHLRC2	NHL repeat containing 2 [Source:VGNC Symbol;Acc:VGNC:32068]		protein_coding	4388	26	34306815	34362842	1
ENSBTAG00000003692		-0.206936	9.141	3.11529	0.0926894	0.240496		9455.63	-0.209121	0.133059	-1.57164	0.116034	0.283062		UCP2	uncoupling protein 2 [Source:VGNC Symbol;Acc:VGNC:36641]		protein_coding	1590	15	53409782	53416245	-1
ENSBTAG00000003693		-0.000817335	8.7636	0.000204227	0.988723	0.994859		7236	-0.00440403	0.0521653	-0.0844245	0.932719	0.968564		SUN2	Sad1 and UNC84 domain containing 2 [Source:VGNC Symbol;Acc:VGNC:35474]		protein_coding	3928	5	110358967	110377270	-1
ENSBTAG00000003695		-0.0475491	5.6952	0.943115	0.34174	0.553787		862.541	-0.05041	0.05683	-0.887032	0.375062	0.59706		WDR45B	WD repeat domain 45B [Source:VGNC Symbol;Acc:VGNC:36901]		protein_coding	2245	19	49991652	50015614	1
ENSBTAG00000003696		0.0834892	4.47354	0.835472	0.370327	0.580978		368.102	0.0816178	0.088648	0.920695	0.35721	0.579516		BICDL1	BICD family like cargo adaptor 1 [Source:VGNC Symbol;Acc:VGNC:56814]		protein_coding	1731	17	62392061	62470991	1
ENSBTAG00000003697		0.133636	6.94581	3.06502	0.0935348	0.241959		2048.26	0.131246	0.0721767	1.8184	0.0690036	0.200348		TARDBP	TAR DNA binding protein [Source:VGNC Symbol;Acc:VGNC:35603]		protein_coding	1796	16	42593901	42605389	-1
ENSBTAG00000003702		0.139457	5.8058	1.15495	0.295019	0.506187		928.47	0.138088	0.123999	1.11362	0.265442	0.487063		ANGEL2	angel homolog 2 [Source:VGNC Symbol;Acc:VGNC:25887]		protein_coding	4289	16	70580072	70598523	1
ENSBTAG00000003705		0.027107	2.93712	0.0349535	0.853358	0.922943		124.972	0.023354	0.149876	0.155822	0.876173	0.939437		FAM83G	family with sequence similarity 83 member G [Source:VGNC Symbol;Acc:VGNC:28838]		protein_coding	5125	19	34230241	34260820	1
ENSBTAG00000003707		-0.0360437	7.43005	0.314674	0.580336	0.755422		2871.74	-0.0391099	0.0645624	-0.605769	0.544668	0.742203		GRAP	GRB2-related adaptor protein [Source:NCBI gene (formerly Entrezgene);Acc:534491]		protein_coding	1922	19	34193450	34214693	1
ENSBTAG00000003708		-0.276615	5.15744	14.9286	0.000806448	0.0102115		592.292	-0.276103	0.0728694	-3.78901	0.000151249	0.00206117		SEC23A	Sec23 homolog A, COPII coat complex component [Source:VGNC Symbol;Acc:VGNC:34410]		protein_coding	3274	21	49038721	49103406	-1
ENSBTAG00000003710		0.0930593	5.59526	2.04102	0.166759	0.352739		802.57	0.0910629	0.0634185	1.4359	0.15103	0.336234		XPO4	exportin 4 [Source:VGNC Symbol;Acc:VGNC:36998]		protein_coding	4084	12	35700277	35789390	1
ENSBTAG00000003711		-0.569289	4.21621	28.0257	2.37038e-05	0.0011438		308.937	-0.570864	0.117941	-4.84025	1.29674e-06	4.89475e-05		EPAS1	endothelial PAS domain protein 1 [Source:VGNC Symbol;Acc:VGNC:28518]		protein_coding	5624	11	28734999	28828070	1
ENSBTAG00000003712		0.0828552	5.43774	1.00801	0.325991	0.537099		720.742	0.0812898	0.0889323	0.914063	0.360684	0.582998		FAM89B	family with sequence similarity 89 member B [Source:VGNC Symbol;Acc:VGNC:28843]		protein_coding	2017	29	43754201	43756591	1
ENSBTAG00000003713		0.121303	3.74893	1.80925	0.191918	0.386066		221.898	0.116906	0.0944336	1.23797	0.215725	0.426523		ZNRD2	zinc ribbon domain containing 2 [Source:VGNC Symbol;Acc:VGNC:59161]		protein_coding	1594	29	43752073	43754193	1
ENSBTAG00000003718		0.0143546	4.57229	0.032355	0.858851	0.925415		393.626	0.0123024	0.0808151	0.152229	0.879006	0.939767		HACL1	2-hydroxyacyl-CoA lyase 1 [Source:VGNC Symbol;Acc:VGNC:29740]		protein_coding	2195	1	152599803	152638556	-1
ENSBTAG00000003719		-0.161938	5.33133	2.5146	0.126666	0.293629		671.28	-0.162721	0.122793	-1.32516	0.185118	0.384337		TDRD7	tudor domain containing 7 [Source:VGNC Symbol;Acc:VGNC:35721]		protein_coding	3717	8	62612938	62715815	1
ENSBTAG00000003721		-0.0253164	3.54189	0.0394265	0.844378	0.918754		190.805	-0.0247252	0.129694	-0.190642	0.848806	0.923885		CHST1	carbohydrate sulfotransferase 1 [Source:VGNC Symbol;Acc:VGNC:27337]		protein_coding	2240	15	75702165	75705849	-1
ENSBTAG00000003724		0.859035	0.289343	11.3982	0.00264553	0.0219348		18.2027	0.857832	0.303778	2.82388	0.0047446	0.0291642		BRDT	bromodomain testis associated [Source:NCBI gene (formerly Entrezgene);Acc:523971]		protein_coding	1048	3	51387228	51406793	-1
ENSBTAG00000003726		-0.138889	3.87589	3.32854	0.0813137	0.218876		242.621	-0.139225	0.085454	-1.62924	0.103262	0.262145		MTMR9	myotubularin related protein 9 [Source:VGNC Symbol;Acc:VGNC:50009]		protein_coding	2761	8	7995561	8064000	-1
ENSBTAG00000003727		-0.178225	6.88118	14.6806	0.000872941	0.0106334		1964.06	-0.18106	0.0533857	-3.39154	0.000695006	0.00663594		SH3KBP1	SH3 domain containing kinase binding protein 1 [Source:VGNC Symbol;Acc:VGNC:34577]		protein_coding	3297	X	123270221	123601790	1
ENSBTAG00000003728		0.0663873	4.49714	0.762877	0.3916	0.599855		374.662	0.0628115	0.0832623	0.75438	0.450621	0.665233		NDUFS4	NADH:ubiquinone oxidoreductase subunit S4 [Source:VGNC Symbol;Acc:VGNC:50229]		protein_coding	1818	20	25400418	25516036	-1
ENSBTAG00000003733		-0.00463752	0.705926	0.000428268	0.983671	0.992322		25.3526	-0.00477561	0.260246	-0.0183504	0.985359	0.992768		TM4SF5	transmembrane 4 L six family member 5 [Source:VGNC Symbol;Acc:VGNC:35907]		protein_coding	836	19	26575856	26583222	-1
ENSBTAG00000003740		-0.149472	7.07019	5.28455	0.0310948	0.116028		2235.71	-0.150867	0.0670798	-2.24907	0.0245082	0.0976821		KDM6A	lysine demethylase 6A [Source:VGNC Symbol;Acc:VGNC:56924]		protein_coding	5503	X	98634552	98814092	-1
ENSBTAG00000003741		-0.184764	4.90703	3.28905	0.0830217	0.222073		497.549	-0.187322	0.111635	-1.67798	0.0933519	0.244649		NEURL1	neuralized E3 ubiquitin protein ligase 1 [Source:VGNC Symbol;Acc:VGNC:32013]		protein_coding	4396	26	24085526	24160165	1
ENSBTAG00000003743		-0.156191	2.82394	1.26528	0.272438	0.481502		115.932	-0.158707	0.147979	-1.07249	0.2835	0.506147					protein_coding	654	9	56643939	56645654	1
ENSBTAG00000003745		-0.0769789	6.42731	1.77148	0.196448	0.391904		1431.69	-0.0810186	0.0522569	-1.55039	0.121048	0.291087		WDR48	WD repeat domain 48 [Source:VGNC Symbol;Acc:VGNC:36904]		protein_coding	3957	22	12377233	12429953	1
ENSBTAG00000003746		0.0245422	6.98001	0.0684336	0.796066	0.891711		2103.52	0.0226945	0.0973188	0.233198	0.815608	0.906097		SCP2	sterol carrier protein 2 [Source:VGNC Symbol;Acc:VGNC:34361]		protein_coding	2624	3	93275045	93393567	-1
ENSBTAG00000003747		0.0483238	4.47066	0.487583	0.492118	0.688863		367.221	0.046181	0.0742457	0.622002	0.53394	0.734918		PTGR2	prostaglandin reductase 2 [Source:NCBI gene (formerly Entrezgene);Acc:506263]		protein_coding	2461	10	85254086	85275390	1
ENSBTAG00000003748		-0.171318	6.2649	6.15759	0.0209606	0.089711		1279.19	-0.173346	0.0701551	-2.47089	0.0134776	0.0626671		CNOT2	CCR4-NOT transcription complex subunit 2 [Source:VGNC Symbol;Acc:VGNC:27517]		protein_coding	2335	5	43134292	43266434	-1
ENSBTAG00000003749		-0.101439	1.69623	0.335023	0.56843	0.746323		51.6148	-0.10189	0.195482	-0.521222	0.602212	0.780662		KCNMB4	potassium calcium-activated channel subfamily M regulatory beta subunit 4 [Source:VGNC Symbol;Acc:VGNC:30482]		protein_coding	3183	5	43038800	43120159	-1
ENSBTAG00000003752		-0.419707	4.61819	9.21793	0.00622995	0.0392551		407.471	-0.418437	0.145984	-2.86632	0.0041528	0.0265721		SLC25A24	solute carrier family 25 member 24 [Source:VGNC Symbol;Acc:VGNC:55682]		protein_coding	3640	3	35038387	35096479	1
ENSBTAG00000003757		-0.0320174	6.62694	0.250696	0.621418	0.783501		1645.7	-0.0346124	0.0581963	-0.594752	0.552009	0.74733		DNAJA2	DnaJ heat shock protein family (Hsp40) member A2 [Source:NCBI gene (formerly Entrezgene);Acc:360006]		protein_coding	1728	18	15375166	15386724	-1
ENSBTAG00000003758		-0.209002	9.26314	6.70058	0.0165439	0.075996		10279.6	-0.212344	0.0997308	-2.12917	0.0332403	0.121729		TKT	transketolase [Source:VGNC Symbol;Acc:VGNC:58616]		protein_coding	2872	22	47707405	47731710	1
ENSBTAG00000003759		0.171655	7.72751	5.77081	0.0249069	0.0997989		3530.91	0.168538	0.0800883	2.1044	0.0353432	0.126962		PCNX3	pecanex 3 [Source:VGNC Symbol;Acc:VGNC:32640]		protein_coding	7129	29	43796881	43816203	1
ENSBTAG00000003760		0.11611	0.388352	0.122344	0.729753	0.854374		20.1169	0.100578	0.363707	0.276536	0.782137	0.889977					pseudogene	453	13	77185752	77186279	1
ENSBTAG00000003762		0.274444	1.83046	3.03667	0.0949721	0.244575		57.9334	0.271029	0.176793	1.53303	0.125269	0.297795		GNB5	G protein subunit beta 5 [Source:VGNC Symbol;Acc:VGNC:29462]		protein_coding	2301	10	58191905	58224910	1
ENSBTAG00000003763		0.350746	5.28811	21.6635	0.000114203	0.00295127		651.93	0.349558	0.074558	4.6884	2.75347e-06	8.84078e-05		MYO5C	myosin VC [Source:VGNC Symbol;Acc:VGNC:31828]		protein_coding	6050	10	58061475	58179382	1
[truncated: 11,180 more rows]
