# Supplementary material for: Delayed processing of blood samples impairs the accuracy of mRNA-based biomarkers
Source: Sci Rep. 2022 May 17;12:8196. doi: 10.1038/s41598-022-12178-5 (PMC9113984; doi:10.1038/s41598-022-12178-5)
Supplement: Supplementary file 4 — Supplementary Information 4. [file 41598_2022_12178_MOESM4_ESM.xlsx]

## Sheet: 2021_11_29_GO_BP_Cats_up_24h
Supplementary Table S2. Gene ontology enrichment analysis of biological processes for the genes with greater transcript abundance in PWBCs cryopreserved after 24 hours of refrigeration post collection versus one hour within collection.
Gene ID	category	over_represented_pvalue	under_represented_pvalue	numDEInCat	numInCat	term	ontology	FWER	fold_enrichment	external_gene_name	description	hgnc_symbol	gene_biotype	transcript_length	chromosome_name	start_position	end_position	strand
ENSBTAG00000008832	GO:0030593	0.00019996	1	5	30	neutrophil chemotaxis	BP	0.00519896	7.33677	CCL1	C-C motif chemokine ligand 1 [Source:VGNC Symbol;Acc:VGNC:26943]		protein_coding	1516	19	15782652	15786668	1
ENSBTAG00000009812	GO:0030593	0.00019996	1	5	30	neutrophil chemotaxis	BP	0.00519896	7.33677	CXCL5	chemokine (C-X-C motif) ligand 5 [Source:NCBI gene (formerly Entrezgene);Acc:281735]		protein_coding	1482	6	88897012	88899124	1
ENSBTAG00000011961	GO:0030593	0.00019996	1	5	30	neutrophil chemotaxis	BP	0.00519896	7.33677		pro-platelet basic protein [Source:NCBI gene (formerly Entrezgene);Acc:613723]		protein_coding	1193	6	88915320	88925227	1
ENSBTAG00000019716	GO:0030593	0.00019996	1	5	30	neutrophil chemotaxis	BP	0.00519896	7.33677	CXCL8	C-X-C motif chemokine ligand 8 [Source:VGNC Symbol;Acc:VGNC:27853]		protein_coding	1870	6	88810418	88814572	1
ENSBTAG00000027513	GO:0030593	0.00019996	1	5	30	neutrophil chemotaxis	BP	0.00519896	7.33677	CXCL2	chemokine (C-X-C motif) ligand 2 [Source:NCBI gene (formerly Entrezgene);Acc:281214]		protein_coding	1113	6	88946402	88948465	1
ENSBTAG00000032453	GO:0006334	0.00019996	1	12	54	nucleosome assembly	BP	0.00519896	9.78236	H4C14	H4 clustered histone 14 [Source:VGNC Symbol;Acc:VGNC:83597]		protein_coding	327	3	20750777	20767701	-1
ENSBTAG00000032455	GO:0006334	0.00019996	1	12	54	nucleosome assembly	BP	0.00519896	9.78236	H2BC18	H2B clustered histone 18 [Source:VGNC Symbol;Acc:VGNC:83596]		protein_coding	381	3	20779441	20779821	1
ENSBTAG00000038173	GO:0006334	0.00019996	1	12	54	nucleosome assembly	BP	0.00519896	9.78236	H2BC12	H2B clustered histone 12 [Source:VGNC Symbol;Acc:VGNC:83582]		protein_coding	675	23	31354601	31355275	1
ENSBTAG00000040277	GO:0006334	0.00019996	1	12	54	nucleosome assembly	BP	0.00519896	9.78236	H4C4	H4 clustered histone 4 [Source:VGNC Symbol;Acc:VGNC:83562]		protein_coding	792	23	31774497	31775288	1
ENSBTAG00000047206	GO:0006334	0.00019996	1	12	54	nucleosome assembly	BP	0.00519896	9.78236	H1-4	H1.4 linker histone, cluster member [Source:VGNC Symbol;Acc:VGNC:83559]		protein_coding	660	23	31796098	31796757	-1
ENSBTAG00000049949	GO:0006334	0.00019996	1	12	54	nucleosome assembly	BP	0.00519896	9.78236	H4C8	H4 clustered histone 8 [Source:VGNC Symbol;Acc:VGNC:83575]		protein_coding	330	23	31696654	31708940	1
ENSBTAG00000050080	GO:0006334	0.00019996	1	12	54	nucleosome assembly	BP	0.00519896	9.78236				protein_coding	303	23	31700317	31725473	-1
ENSBTAG00000050532	GO:0006334	0.00019996	1	12	54	nucleosome assembly	BP	0.00519896	9.78236	H2BC14	H2B clustered histone 14 [Source:VGNC Symbol;Acc:VGNC:83583]		protein_coding	533	23	30948090	30995670	-1
ENSBTAG00000052382	GO:0006334	0.00019996	1	12	54	nucleosome assembly	BP	0.00519896	9.78236	H2BC4	H2B clustered histone 4 [Source:VGNC Symbol;Acc:VGNC:83556]		protein_coding	381	23	31829268	31829648	1
ENSBTAG00000052609	GO:0006334	0.00019996	1	12	54	nucleosome assembly	BP	0.00519896	9.78236	H4C3	H4 clustered histone 3 [Source:VGNC Symbol;Acc:VGNC:84553]		protein_coding	312	23	31847243	31847554	-1
ENSBTAG00000052713	GO:0006334	0.00019996	1	12	54	nucleosome assembly	BP	0.00519896	9.78236	H2BC13	H2B clustered histone 13 [Source:VGNC Symbol;Acc:VGNC:83581]		protein_coding	381	23	31002490	31002870	1
ENSBTAG00000053467	GO:0006334	0.00019996	1	12	54	nucleosome assembly	BP	0.00519896	9.78236	H2BU1	H2B.U histone 1 [Source:VGNC Symbol;Acc:VGNC:83620]		protein_coding	381	7	2573114	2573494	-1
ENSBTAG00000001139	GO:0007155	0.00059988	0.9998	9	124	cell adhesion	BP	0.0143971	3.19504	ACHE	acetylcholinesterase (Cartwright blood group) [Source:NCBI gene (formerly Entrezgene);Acc:540446]		protein_coding	2698	25	35762361	35768977	1
ENSBTAG00000009150	GO:0007155	0.00059988	0.9998	9	124	cell adhesion	BP	0.0143971	3.19504	SPON1	spondin 1 [Source:VGNC Symbol;Acc:VGNC:35227]		protein_coding	4063	15	38457984	38773001	-1
ENSBTAG00000012265	GO:0007155	0.00059988	0.9998	9	124	cell adhesion	BP	0.0143971	3.19504	VWF	von Willebrand factor [Source:VGNC Symbol;Acc:VGNC:36860]		protein_coding	8792	5	104221024	104345680	1
ENSBTAG00000014401	GO:0007155	0.00059988	0.9998	9	124	cell adhesion	BP	0.0143971	3.19504	SORBS3	sorbin and SH3 domain containing 3 [Source:VGNC Symbol;Acc:VGNC:35129]		protein_coding	3243	8	69848988	69878635	1
ENSBTAG00000017846	GO:0007155	0.00059988	0.9998	9	124	cell adhesion	BP	0.0143971	3.19504	F11R	F11 receptor [Source:VGNC Symbol;Acc:VGNC:50010]		protein_coding	2685	3	8464412	8488977	1
ENSBTAG00000020755	GO:0007155	0.00059988	0.9998	9	124	cell adhesion	BP	0.0143971	3.19504	SELP	selectin P [Source:VGNC Symbol;Acc:VGNC:34424]		protein_coding	2760	16	37241577	37284986	-1
ENSBTAG00000021978	GO:0007155	0.00059988	0.9998	9	124	cell adhesion	BP	0.0143971	3.19504	PARVB	parvin beta [Source:VGNC Symbol;Acc:VGNC:32590]		protein_coding	4292	5	114752957	114869584	1
ENSBTAG00000024947	GO:0007155	0.00059988	0.9998	9	124	cell adhesion	BP	0.0143971	3.19504	TCAM1	testicular cell adhesion molecule 1 [Source:NCBI gene (formerly Entrezgene);Acc:616168]		protein_coding	2843	19	48100055	48108406	1
ENSBTAG00000045699	GO:0007155	0.00059988	0.9998	9	124	cell adhesion	BP	0.0143971	3.19504	CTNNA3	catenin alpha 3 [Source:VGNC Symbol;Acc:VGNC:27800]		protein_coding	2688	28	22282909	24121400	-1
ENSBTAG00000003398	GO:0055085	0.00079984	0.9998	14	255	transmembrane transport	BP	0.0183963	2.41682	KCNG1	potassium voltage-gated channel modifier subfamily G member 1 [Source:VGNC Symbol;Acc:VGNC:30442]		protein_coding	2202	13	78918165	78934954	-1
ENSBTAG00000003661	GO:0055085	0.00079984	0.9998	14	255	transmembrane transport	BP	0.0183963	2.41682		solute carrier family 35 member F2 [Source:NCBI gene (formerly Entrezgene);Acc:533008]		protein_coding	2724	15	17376530	17393726	-1
ENSBTAG00000004440	GO:0055085	0.00079984	0.9998	14	255	transmembrane transport	BP	0.0183963	2.41682	SLC15A1	solute carrier family 15 member 1 [Source:VGNC Symbol;Acc:VGNC:34679]		protein_coding	2699	12	75634639	75662955	-1
ENSBTAG00000005842	GO:0055085	0.00079984	0.9998	14	255	transmembrane transport	BP	0.0183963	2.41682	ABCC10	ATP binding cassette subfamily C member 10 [Source:VGNC Symbol;Acc:VGNC:25469]		protein_coding	4704	23	16988512	17008684	1
ENSBTAG00000009182	GO:0055085	0.00079984	0.9998	14	255	transmembrane transport	BP	0.0183963	2.41682	CLCN1	chloride voltage-gated channel 1 [Source:VGNC Symbol;Acc:VGNC:27395]		protein_coding	3962	4	106700966	106738430	1
ENSBTAG00000009297	GO:0055085	0.00079984	0.9998	14	255	transmembrane transport	BP	0.0183963	2.41682	PANX2	pannexin 2 [Source:VGNC Symbol;Acc:VGNC:32568]		protein_coding	1999	5	119546564	119553230	1
ENSBTAG00000011315	GO:0055085	0.00079984	0.9998	14	255	transmembrane transport	BP	0.0183963	2.41682	GJA10	gap junction protein alpha 10 [Source:VGNC Symbol;Acc:VGNC:29371]		protein_coding	1564	9	60351728	60360012	-1
ENSBTAG00000012618	GO:0055085	0.00079984	0.9998	14	255	transmembrane transport	BP	0.0183963	2.41682	SLC23A3	solute carrier family 23 member 3 [Source:VGNC Symbol;Acc:VGNC:34735]		protein_coding	2425	2	107113751	107120309	-1
ENSBTAG00000026638	GO:0055085	0.00079984	0.9998	14	255	transmembrane transport	BP	0.0183963	2.41682	CATSPER4	cation channel sperm associated 4 [Source:VGNC Symbol;Acc:VGNC:55330]		protein_coding	1248	2	126896197	126910286	-1
ENSBTAG00000039190	GO:0055085	0.00079984	0.9998	14	255	transmembrane transport	BP	0.0183963	2.41682	SLC9A5	solute carrier family 9 member A5 [Source:VGNC Symbol;Acc:VGNC:34944]		protein_coding	3663	18	34875817	34894810	1
ENSBTAG00000039935	GO:0055085	0.00079984	0.9998	14	255	transmembrane transport	BP	0.0183963	2.41682	KCNC3	potassium voltage-gated channel subfamily C member 3 [Source:VGNC Symbol;Acc:VGNC:52201]		protein_coding	2325	18	56494454	56506091	-1
ENSBTAG00000047383	GO:0055085	0.00079984	0.9998	14	255	transmembrane transport	BP	0.0183963	2.41682		multidrug resistance-associated protein 4-like [Source:NCBI gene (formerly Entrezgene);Acc:784305]		protein_coding	3519	12	69971487	70218751	1
ENSBTAG00000047491	GO:0055085	0.00079984	0.9998	14	255	transmembrane transport	BP	0.0183963	2.41682	CACNA1S	calcium voltage-gated channel subunit alpha1 S [Source:VGNC Symbol;Acc:VGNC:59326]		protein_coding	6183	16	79599108	79660665	-1
ENSBTAG00000054768	GO:0055085	0.00079984	0.9998	14	255	transmembrane transport	BP	0.0183963	2.41682				protein_coding	351	NKLS02001928.1	332534	349756	1
ENSBTAG00000003398	GO:0006811	0.00119976	0.9996	10	158	ion transport	BP	0.0263947	2.78612	KCNG1	potassium voltage-gated channel modifier subfamily G member 1 [Source:VGNC Symbol;Acc:VGNC:30442]		protein_coding	2202	13	78918165	78934954	-1
ENSBTAG00000004588	GO:0006811	0.00119976	0.9996	10	158	ion transport	BP	0.0263947	2.78612	KCNN4	potassium calcium-activated channel subfamily N member 4 [Source:VGNC Symbol;Acc:VGNC:30486]		protein_coding	2165	18	51965948	51979728	-1
ENSBTAG00000009182	GO:0006811	0.00119976	0.9996	10	158	ion transport	BP	0.0263947	2.78612	CLCN1	chloride voltage-gated channel 1 [Source:VGNC Symbol;Acc:VGNC:27395]		protein_coding	3962	4	106700966	106738430	1
ENSBTAG00000009297	GO:0006811	0.00119976	0.9996	10	158	ion transport	BP	0.0263947	2.78612	PANX2	pannexin 2 [Source:VGNC Symbol;Acc:VGNC:32568]		protein_coding	1999	5	119546564	119553230	1
ENSBTAG00000026638	GO:0006811	0.00119976	0.9996	10	158	ion transport	BP	0.0263947	2.78612	CATSPER4	cation channel sperm associated 4 [Source:VGNC Symbol;Acc:VGNC:55330]		protein_coding	1248	2	126896197	126910286	-1
ENSBTAG00000039190	GO:0006811	0.00119976	0.9996	10	158	ion transport	BP	0.0263947	2.78612	SLC9A5	solute carrier family 9 member A5 [Source:VGNC Symbol;Acc:VGNC:34944]		protein_coding	3663	18	34875817	34894810	1
ENSBTAG00000039935	GO:0006811	0.00119976	0.9996	10	158	ion transport	BP	0.0263947	2.78612	KCNC3	potassium voltage-gated channel subfamily C member 3 [Source:VGNC Symbol;Acc:VGNC:52201]		protein_coding	2325	18	56494454	56506091	-1
ENSBTAG00000047491	GO:0006811	0.00119976	0.9996	10	158	ion transport	BP	0.0263947	2.78612	CACNA1S	calcium voltage-gated channel subunit alpha1 S [Source:VGNC Symbol;Acc:VGNC:59326]		protein_coding	6183	16	79599108	79660665	-1
ENSBTAG00000051295	GO:0006811	0.00119976	0.9996	10	158	ion transport	BP	0.0263947	2.78612	FXYD4	FXYD domain containing ion transport regulator 4 [Source:NCBI gene (formerly Entrezgene);Acc:100295639]	FXYD4	protein_coding	1102	28	13792840	13795964	1
ENSBTAG00000054525	GO:0006811	0.00119976	0.9996	10	158	ion transport	BP	0.0263947	2.78612				protein_coding	198	18	45847417	45849753	1
ENSBTAG00000003398	GO:0071805	0.00139972	0.9996	5	38	potassium ion transmembrane transport	BP	0.0293941	5.79219	KCNG1	potassium voltage-gated channel modifier subfamily G member 1 [Source:VGNC Symbol;Acc:VGNC:30442]		protein_coding	2202	13	78918165	78934954	-1
ENSBTAG00000004588	GO:0071805	0.00139972	0.9996	5	38	potassium ion transmembrane transport	BP	0.0293941	5.79219	KCNN4	potassium calcium-activated channel subfamily N member 4 [Source:VGNC Symbol;Acc:VGNC:30486]		protein_coding	2165	18	51965948	51979728	-1
ENSBTAG00000009235	GO:0071805	0.00139972	0.9996	5	38	potassium ion transmembrane transport	BP	0.0293941	5.79219	KCNMB3	potassium calcium-activated channel subfamily M regulatory beta subunit 3 [Source:VGNC Symbol;Acc:VGNC:30481]		protein_coding	1203	1	87793359	87870663	1
ENSBTAG00000039190	GO:0071805	0.00139972	0.9996	5	38	potassium ion transmembrane transport	BP	0.0293941	5.79219	SLC9A5	solute carrier family 9 member A5 [Source:VGNC Symbol;Acc:VGNC:34944]		protein_coding	3663	18	34875817	34894810	1
ENSBTAG00000039935	GO:0071805	0.00139972	0.9996	5	38	potassium ion transmembrane transport	BP	0.0293941	5.79219	KCNC3	potassium voltage-gated channel subfamily C member 3 [Source:VGNC Symbol;Acc:VGNC:52201]		protein_coding	2325	18	56494454	56506091	-1
ENSBTAG00000011961	GO:0006952	0.00259948	0.9998	4	25	defense response	BP	0.0519896	7.0433		pro-platelet basic protein [Source:NCBI gene (formerly Entrezgene);Acc:613723]		protein_coding	1193	6	88915320	88925227	1
ENSBTAG00000016761	GO:0006952	0.00259948	0.9998	4	25	defense response	BP	0.0519896	7.0433	NOX1	NADPH oxidase 1 [Source:VGNC Symbol;Acc:VGNC:32182]		protein_coding	1686	X	51310497	51346521	1
ENSBTAG00000019716	GO:0006952	0.00259948	0.9998	4	25	defense response	BP	0.0519896	7.0433	CXCL8	C-X-C motif chemokine ligand 8 [Source:VGNC Symbol;Acc:VGNC:27853]		protein_coding	1870	6	88810418	88814572	1
ENSBTAG00000027513	GO:0006952	0.00259948	0.9998	4	25	defense response	BP	0.0519896	7.0433	CXCL2	chemokine (C-X-C motif) ligand 2 [Source:NCBI gene (formerly Entrezgene);Acc:281214]		protein_coding	1113	6	88946402	88948465	1
ENSBTAG00000008832	GO:0070098	0.004999	0.999	4	31	chemokine-mediated signaling pathway	BP	0.094981	5.68008	CCL1	C-C motif chemokine ligand 1 [Source:VGNC Symbol;Acc:VGNC:26943]		protein_coding	1516	19	15782652	15786668	1
ENSBTAG00000011961	GO:0070098	0.004999	0.999	4	31	chemokine-mediated signaling pathway	BP	0.094981	5.68008		pro-platelet basic protein [Source:NCBI gene (formerly Entrezgene);Acc:613723]		protein_coding	1193	6	88915320	88925227	1
ENSBTAG00000027513	GO:0070098	0.004999	0.999	4	31	chemokine-mediated signaling pathway	BP	0.094981	5.68008	CXCL2	chemokine (C-X-C motif) ligand 2 [Source:NCBI gene (formerly Entrezgene);Acc:281214]		protein_coding	1113	6	88946402	88948465	1
ENSBTAG00000030814	GO:0070098	0.004999	0.999	4	31	chemokine-mediated signaling pathway	BP	0.094981	5.68008	TFF2	trefoil factor 2 [Source:VGNC Symbol;Acc:VGNC:35791]		protein_coding	870	1	142614729	142618268	-1
ENSBTAG00000003398	GO:0006813	0.004999	0.9996	4	31	potassium ion transport	BP	0.094981	5.68008	KCNG1	potassium voltage-gated channel modifier subfamily G member 1 [Source:VGNC Symbol;Acc:VGNC:30442]		protein_coding	2202	13	78918165	78934954	-1
ENSBTAG00000004588	GO:0006813	0.004999	0.9996	4	31	potassium ion transport	BP	0.094981	5.68008	KCNN4	potassium calcium-activated channel subfamily N member 4 [Source:VGNC Symbol;Acc:VGNC:30486]		protein_coding	2165	18	51965948	51979728	-1
ENSBTAG00000009235	GO:0006813	0.004999	0.9996	4	31	potassium ion transport	BP	0.094981	5.68008	KCNMB3	potassium calcium-activated channel subfamily M regulatory beta subunit 3 [Source:VGNC Symbol;Acc:VGNC:30481]		protein_coding	1203	1	87793359	87870663	1
ENSBTAG00000039935	GO:0006813	0.004999	0.9996	4	31	potassium ion transport	BP	0.094981	5.68008	KCNC3	potassium voltage-gated channel subfamily C member 3 [Source:VGNC Symbol;Acc:VGNC:52201]		protein_coding	2325	18	56494454	56506091	-1
