# Supplementary material for: Delayed processing of blood samples impairs the accuracy of mRNA-based biomarkers
Source: Sci Rep. 2022 May 17;12:8196. doi: 10.1038/s41598-022-12178-5 (PMC9113984; doi:10.1038/s41598-022-12178-5)
Supplement: Supplementary file 6 — Supplementary Information 6. [file 41598_2022_12178_MOESM6_ESM.xlsx]

## Sheet: 2021_11_29_GO_BP_Cats_down_24h
		Supplementary Table S4. Gene ontology enrichment analysis of biological processes for the genes with lower transcript abundance in PWBCs cryopreserved after 24 hours of refrigeration post collection versus one hour within collection.
Gene ID	category	over represented pvalue	under represented pvalue	numDEInCat	numInCat	term	ontology	FWER	fold enrichment	externa gene name	description	hgnc symbol	gene biotype	transcript length	chromosome_name	start position	end position	strand
ENSBTAG00000003711	GO:0001974	0.00019996	1	5	14	blood vessel remodeling	BP	0.00118438	20.4241	EPAS1	endothelial PAS domain protein 1 [Source:VGNC Symbol;Acc:VGNC:28518]		protein_coding	5624	11	28734999	28828070	1
ENSBTAG00000006138	GO:0001974	0.00019996	1	5	14	blood vessel remodeling	BP	0.00118438	20.4241	SEMA3C	semaphorin 3C [Source:VGNC Symbol;Acc:VGNC:34428]		protein_coding	2824	4	39939436	40145312	1
ENSBTAG00000006420	GO:0001974	0.00019996	1	5	14	blood vessel remodeling	BP	0.00118438	20.4241	BMPR2	bone morphogenetic protein receptor type 2 [Source:VGNC Symbol;Acc:VGNC:26526]		protein_coding	11120	2	90864689	91017391	1
ENSBTAG00000012817	GO:0001974	0.00019996	1	5	14	blood vessel remodeling	BP	0.00118438	20.4241	JAG1	jagged canonical Notch ligand 1 [Source:VGNC Symbol;Acc:VGNC:30361]		protein_coding	5861	13	3939809	3984202	-1
ENSBTAG00000013586	GO:0001974	0.00019996	1	5	14	blood vessel remodeling	BP	0.00118438	20.4241	CCR2	C-C motif chemokine receptor 2 [Source:VGNC Symbol;Acc:VGNC:50025]		protein_coding	1020	22	53043751	53046271	-1
ENSBTAG00000021141	GO:0007166	0.00019996	1	10	101	cell surface receptor signaling pathway	BP	0.00118438	5.66213	CD8A	CD8a molecule [Source:VGNC Symbol;Acc:VGNC:27052]		protein_coding	2149	11	48118023	48125256	1
ENSBTAG00000048775	GO:0007166	0.00019996	1	10	101	cell surface receptor signaling pathway	BP	0.00118438	5.66213	TRBV15	T cell receptor beta variable 15 [Source:HGNC Symbol;Acc:HGNC:12190]	TRBV15	protein_coding	698	4	105787690	105788508	1
ENSBTAG00000048852	GO:0007166	0.00019996	1	10	101	cell surface receptor signaling pathway	BP	0.00118438	5.66213	TRBV3-1	T cell receptor beta variable 3-1 [Source:HGNC Symbol;Acc:HGNC:12212]	TRBV3-1	protein_coding	1169	4	105567721	105569006	1
ENSBTAG00000049004	GO:0007166	0.00019996	1	10	101	cell surface receptor signaling pathway	BP	0.00118438	5.66213				protein_coding	504	4	105880111	106056262	-1
ENSBTAG00000049622	GO:0007166	0.00019996	1	10	101	cell surface receptor signaling pathway	BP	0.00118438	5.66213				protein_coding	714	4	105743549	105744496	1
ENSBTAG00000049810	GO:0007166	0.00019996	1	10	101	cell surface receptor signaling pathway	BP	0.00118438	5.66213				protein_coding	366	4	105641093	105643574	1
ENSBTAG00000050190	GO:0007166	0.00019996	1	10	101	cell surface receptor signaling pathway	BP	0.00118438	5.66213				protein_coding	423	4	105986780	105987302	1
ENSBTAG00000050211	GO:0007166	0.00019996	1	10	101	cell surface receptor signaling pathway	BP	0.00118438	5.66213				protein_coding	426	4	105716615	105719522	1
ENSBTAG00000051147	GO:0007166	0.00019996	1	10	101	cell surface receptor signaling pathway	BP	0.00118438	5.66213				protein_coding	588	4	106051439	106054690	1
ENSBTAG00000053785	GO:0007166	0.00019996	1	10	101	cell surface receptor signaling pathway	BP	0.00118438	5.66213				protein_coding	1219	4	106032076	106033430	1
ENSBTAG00000013586	GO:0070098	0.00019996	1	5	31	chemokine-mediated signaling pathway	BP	0.00118438	9.22379	CCR2	C-C motif chemokine receptor 2 [Source:VGNC Symbol;Acc:VGNC:50025]		protein_coding	1020	22	53043751	53046271	-1
ENSBTAG00000015133	GO:0070098	0.00019996	1	5	31	chemokine-mediated signaling pathway	BP	0.00118438	9.22379	CCR7	C-C motif chemokine receptor 7 [Source:VGNC Symbol;Acc:VGNC:26987]		protein_coding	2181	19	40775267	40786420	-1
ENSBTAG00000015708	GO:0070098	0.00019996	1	5	31	chemokine-mediated signaling pathway	BP	0.00118438	9.22379	CXCR6	C-X-C motif chemokine receptor 6 [Source:VGNC Symbol;Acc:VGNC:27858]		protein_coding	1955	22	53373617	53378958	-1
ENSBTAG00000018424	GO:0070098	0.00019996	1	5	31	chemokine-mediated signaling pathway	BP	0.00118438	9.22379	ACKR3	atypical chemokine receptor 3 [Source:VGNC Symbol;Acc:VGNC:25541]		protein_coding	1729	3	116025262	116037482	1
ENSBTAG00000034883	GO:0070098	0.00019996	1	5	31	chemokine-mediated signaling pathway	BP	0.00118438	9.22379	CCR4	C-C motif chemokine receptor 4 [Source:VGNC Symbol;Acc:VGNC:26985]		protein_coding	2611	22	7310614	7315558	1
ENSBTAG00000002163	GO:0007186	0.00019996	1	13	169	G protein-coupled receptor signaling pathway	BP	0.00118438	4.39904	PTGER2	prostaglandin E receptor 2 [Source:VGNC Symbol;Acc:VGNC:33502]		protein_coding	2514	10	11826416	11838823	-1
ENSBTAG00000005647	GO:0007186	0.00019996	1	13	169	G protein-coupled receptor signaling pathway	BP	0.00118438	4.39904	GPR132	G protein-coupled receptor 132 [Source:VGNC Symbol;Acc:VGNC:29548]		protein_coding	2384	21	69438528	69448221	-1
ENSBTAG00000006566	GO:0007186	0.00019996	1	13	169	G protein-coupled receptor signaling pathway	BP	0.00118438	4.39904	FFAR2	free fatty acid receptor 2 [Source:NCBI gene (formerly Entrezgene);Acc:522431]		protein_coding	1123	18	46122175	46124338	1
ENSBTAG00000008099	GO:0007186	0.00019996	1	13	169	G protein-coupled receptor signaling pathway	BP	0.00118438	4.39904	CCR5	C-C motif chemokine receptor 5 [Source:NCBI gene (formerly Entrezgene);Acc:497017]		protein_coding	1432	22	53029379	53032543	-1
ENSBTAG00000013586	GO:0007186	0.00019996	1	13	169	G protein-coupled receptor signaling pathway	BP	0.00118438	4.39904	CCR2	C-C motif chemokine receptor 2 [Source:VGNC Symbol;Acc:VGNC:50025]		protein_coding	1020	22	53043751	53046271	-1
ENSBTAG00000014972	GO:0007186	0.00019996	1	13	169	G protein-coupled receptor signaling pathway	BP	0.00118438	4.39904	PTGER4	prostaglandin E receptor 4 [Source:VGNC Symbol;Acc:VGNC:33504]		protein_coding	2822	20	33747133	33759226	-1
ENSBTAG00000015133	GO:0007186	0.00019996	1	13	169	G protein-coupled receptor signaling pathway	BP	0.00118438	4.39904	CCR7	C-C motif chemokine receptor 7 [Source:VGNC Symbol;Acc:VGNC:26987]		protein_coding	2181	19	40775267	40786420	-1
ENSBTAG00000015708	GO:0007186	0.00019996	1	13	169	G protein-coupled receptor signaling pathway	BP	0.00118438	4.39904	CXCR6	C-X-C motif chemokine receptor 6 [Source:VGNC Symbol;Acc:VGNC:27858]		protein_coding	1955	22	53373617	53378958	-1
ENSBTAG00000017508	GO:0007186	0.00019996	1	13	169	G protein-coupled receptor signaling pathway	BP	0.00118438	4.39904	CYSLTR2	cysteinyl leukotriene receptor 2 [Source:VGNC Symbol;Acc:VGNC:50271]		protein_coding	2059	12	18429085	18453189	1
ENSBTAG00000018424	GO:0007186	0.00019996	1	13	169	G protein-coupled receptor signaling pathway	BP	0.00118438	4.39904	ACKR3	atypical chemokine receptor 3 [Source:VGNC Symbol;Acc:VGNC:25541]		protein_coding	1729	3	116025262	116037482	1
ENSBTAG00000020199	GO:0007186	0.00019996	1	13	169	G protein-coupled receptor signaling pathway	BP	0.00118438	4.39904	F2R	coagulation factor II thrombin receptor [Source:VGNC Symbol;Acc:VGNC:28683]		protein_coding	3503	10	7945904	7963558	1
ENSBTAG00000020997	GO:0007186	0.00019996	1	13	169	G protein-coupled receptor signaling pathway	BP	0.00118438	4.39904	GPR15	G protein-coupled receptor 15 [Source:VGNC Symbol;Acc:VGNC:29557]		protein_coding	1077	1	42839325	42840401	1
ENSBTAG00000034883	GO:0007186	0.00019996	1	13	169	G protein-coupled receptor signaling pathway	BP	0.00118438	4.39904	CCR4	C-C motif chemokine receptor 4 [Source:VGNC Symbol;Acc:VGNC:26985]		protein_coding	2611	22	7310614	7315558	1
ENSBTAG00000002163	GO:0006954	0.00019996	1	12	121	inflammatory response	BP	0.00118438	5.67149	PTGER2	prostaglandin E receptor 2 [Source:VGNC Symbol;Acc:VGNC:33502]		protein_coding	2514	10	11826416	11838823	-1
ENSBTAG00000006240	GO:0006954	0.00019996	1	12	121	inflammatory response	BP	0.00118438	5.67149	TLR4	toll like receptor 4 [Source:VGNC Symbol;Acc:VGNC:52834]		protein_coding	3716	8	107057826	107068836	1
ENSBTAG00000008948	GO:0006954	0.00019996	1	12	121	inflammatory response	BP	0.00118438	5.67149	P2RX7	purinergic receptor P2X 7 [Source:VGNC Symbol;Acc:VGNC:32522]		protein_coding	1788	17	53970346	54027496	-1
ENSBTAG00000013586	GO:0006954	0.00019996	1	12	121	inflammatory response	BP	0.00118438	5.67149	CCR2	C-C motif chemokine receptor 2 [Source:VGNC Symbol;Acc:VGNC:50025]		protein_coding	1020	22	53043751	53046271	-1
ENSBTAG00000014972	GO:0006954	0.00019996	1	12	121	inflammatory response	BP	0.00118438	5.67149	PTGER4	prostaglandin E receptor 4 [Source:VGNC Symbol;Acc:VGNC:33504]		protein_coding	2822	20	33747133	33759226	-1
ENSBTAG00000015032	GO:0006954	0.00019996	1	12	121	inflammatory response	BP	0.00118438	5.67149	CD14	CD14 molecule [Source:VGNC Symbol;Acc:VGNC:27003]		protein_coding	2790	7	51762895	51765768	-1
ENSBTAG00000015133	GO:0006954	0.00019996	1	12	121	inflammatory response	BP	0.00118438	5.67149	CCR7	C-C motif chemokine receptor 7 [Source:VGNC Symbol;Acc:VGNC:26987]		protein_coding	2181	19	40775267	40786420	-1
ENSBTAG00000015708	GO:0006954	0.00019996	1	12	121	inflammatory response	BP	0.00118438	5.67149	CXCR6	C-X-C motif chemokine receptor 6 [Source:VGNC Symbol;Acc:VGNC:27858]		protein_coding	1955	22	53373617	53378958	-1
ENSBTAG00000020199	GO:0006954	0.00019996	1	12	121	inflammatory response	BP	0.00118438	5.67149	F2R	coagulation factor II thrombin receptor [Source:VGNC Symbol;Acc:VGNC:28683]		protein_coding	3503	10	7945904	7963558	1
ENSBTAG00000020892	GO:0006954	0.00019996	1	12	121	inflammatory response	BP	0.00118438	5.67149	IL2RA	interleukin 2 receptor subunit alpha [Source:VGNC Symbol;Acc:VGNC:56188]		protein_coding	2572	13	17455360	17500714	1
ENSBTAG00000034883	GO:0006954	0.00019996	1	12	121	inflammatory response	BP	0.00118438	5.67149	CCR4	C-C motif chemokine receptor 4 [Source:VGNC Symbol;Acc:VGNC:26985]		protein_coding	2611	22	7310614	7315558	1
ENSBTAG00000051768	GO:0006954	0.00019996	1	12	121	inflammatory response	BP	0.00118438	5.67149				protein_coding	597	20	10180651	10183763	-1
ENSBTAG00000006240	GO:0032689	0.00019996	1	5	18	negative regulation of interferon-gamma production	BP	0.00118438	15.8854	TLR4	toll like receptor 4 [Source:VGNC Symbol;Acc:VGNC:52834]		protein_coding	3716	8	107057826	107068836	1
ENSBTAG00000013279	GO:0032689	0.00019996	1	5	18	negative regulation of interferon-gamma production	BP	0.00118438	15.8854	FOXP3	forkhead box P3 [Source:VGNC Symbol;Acc:VGNC:29102]		protein_coding	1663	X	87290349	87305008	-1
ENSBTAG00000017243	GO:0032689	0.00019996	1	5	18	negative regulation of interferon-gamma production	BP	0.00118438	15.8854	GATA3	GATA binding protein 3 [Source:VGNC Symbol;Acc:VGNC:29267]		protein_coding	2395	13	15906719	15935286	-1
ENSBTAG00000018571	GO:0032689	0.00019996	1	5	18	negative regulation of interferon-gamma production	BP	0.00118438	15.8854	IL1RL1	interleukin 1 receptor like 1 [Source:VGNC Symbol;Acc:VGNC:30134]		protein_coding	2286	11	7127282	7165290	1
ENSBTAG00000020936	GO:0032689	0.00019996	1	5	18	negative regulation of interferon-gamma production	BP	0.00118438	15.8854	NOD2	nucleotide binding oligomerization domain containing 2 [Source:VGNC Symbol;Acc:VGNC:32151]		protein_coding	5185	18	19089956	19119730	1
ENSBTAG00000002163	GO:0007204	0.00019996	1	7	30	positive regulation of cytosolic calcium ion concentration	BP	0.00118438	13.3438	PTGER2	prostaglandin E receptor 2 [Source:VGNC Symbol;Acc:VGNC:33502]		protein_coding	2514	10	11826416	11838823	-1
ENSBTAG00000013586	GO:0007204	0.00019996	1	7	30	positive regulation of cytosolic calcium ion concentration	BP	0.00118438	13.3438	CCR2	C-C motif chemokine receptor 2 [Source:VGNC Symbol;Acc:VGNC:50025]		protein_coding	1020	22	53043751	53046271	-1
ENSBTAG00000014972	GO:0007204	0.00019996	1	7	30	positive regulation of cytosolic calcium ion concentration	BP	0.00118438	13.3438	PTGER4	prostaglandin E receptor 4 [Source:VGNC Symbol;Acc:VGNC:33504]		protein_coding	2822	20	33747133	33759226	-1
ENSBTAG00000015708	GO:0007204	0.00019996	1	7	30	positive regulation of cytosolic calcium ion concentration	BP	0.00118438	13.3438	CXCR6	C-X-C motif chemokine receptor 6 [Source:VGNC Symbol;Acc:VGNC:27858]		protein_coding	1955	22	53373617	53378958	-1
ENSBTAG00000018424	GO:0007204	0.00019996	1	7	30	positive regulation of cytosolic calcium ion concentration	BP	0.00118438	13.3438	ACKR3	atypical chemokine receptor 3 [Source:VGNC Symbol;Acc:VGNC:25541]		protein_coding	1729	3	116025262	116037482	1
ENSBTAG00000020199	GO:0007204	0.00019996	1	7	30	positive regulation of cytosolic calcium ion concentration	BP	0.00118438	13.3438	F2R	coagulation factor II thrombin receptor [Source:VGNC Symbol;Acc:VGNC:28683]		protein_coding	3503	10	7945904	7963558	1
ENSBTAG00000034883	GO:0007204	0.00019996	1	7	30	positive regulation of cytosolic calcium ion concentration	BP	0.00118438	13.3438	CCR4	C-C motif chemokine receptor 4 [Source:VGNC Symbol;Acc:VGNC:26985]		protein_coding	2611	22	7310614	7315558	1
ENSBTAG00000001034	GO:0032729	0.00019996	1	7	45	positive regulation of interferon-gamma production	BP	0.00118438	8.89583	IL18R1	interleukin 18 receptor 1 [Source:VGNC Symbol;Acc:VGNC:30127]		protein_coding	3295	11	7165278	7193294	1
ENSBTAG00000005193	GO:0032729	0.00019996	1	7	45	positive regulation of interferon-gamma production	BP	0.00118438	8.89583	CRTAM	cytotoxic and regulatory T cell molecule [Source:VGNC Symbol;Acc:VGNC:27726]		protein_coding	1783	15	33457223	33485670	1
ENSBTAG00000006240	GO:0032729	0.00019996	1	7	45	positive regulation of interferon-gamma production	BP	0.00118438	8.89583	TLR4	toll like receptor 4 [Source:VGNC Symbol;Acc:VGNC:52834]		protein_coding	3716	8	107057826	107068836	1
ENSBTAG00000013586	GO:0032729	0.00019996	1	7	45	positive regulation of interferon-gamma production	BP	0.00118438	8.89583	CCR2	C-C motif chemokine receptor 2 [Source:VGNC Symbol;Acc:VGNC:50025]		protein_coding	1020	22	53043751	53046271	-1
ENSBTAG00000014983	GO:0032729	0.00019996	1	7	45	positive regulation of interferon-gamma production	BP	0.00118438	8.89583	IL23R	interleukin 23 receptor [Source:VGNC Symbol;Acc:VGNC:30147]		protein_coding	1893	3	78077155	78150856	-1
ENSBTAG00000015032	GO:0032729	0.00019996	1	7	45	positive regulation of interferon-gamma production	BP	0.00118438	8.89583	CD14	CD14 molecule [Source:VGNC Symbol;Acc:VGNC:27003]		protein_coding	2790	7	51762895	51765768	-1
ENSBTAG00000017256	GO:0032729	0.00019996	1	7	45	positive regulation of interferon-gamma production	BP	0.00118438	8.89583	CD2	CD2 molecule [Source:VGNC Symbol;Acc:VGNC:27009]		protein_coding	1611	3	26468671	26483254	-1
ENSBTAG00000006240	GO:0032731	0.00019996	1	4	22	positive regulation of interleukin-1 beta production	BP	0.00118438	10.3977	TLR4	toll like receptor 4 [Source:VGNC Symbol;Acc:VGNC:52834]		protein_coding	3716	8	107057826	107068836	1
ENSBTAG00000008223	GO:0032731	0.00019996	1	4	22	positive regulation of interleukin-1 beta production	BP	0.00118438	10.3977	NLRC4	NLR family CARD domain containing 4 [Source:VGNC Symbol;Acc:VGNC:32113]		protein_coding	3975	11	14815806	14865722	-1
ENSBTAG00000008948	GO:0032731	0.00019996	1	4	22	positive regulation of interleukin-1 beta production	BP	0.00118438	10.3977	P2RX7	purinergic receptor P2X 7 [Source:VGNC Symbol;Acc:VGNC:32522]		protein_coding	1788	17	53970346	54027496	-1
ENSBTAG00000020936	GO:0032731	0.00019996	1	4	22	positive regulation of interleukin-1 beta production	BP	0.00118438	10.3977	NOD2	nucleotide binding oligomerization domain containing 2 [Source:VGNC Symbol;Acc:VGNC:32151]		protein_coding	5185	18	19089956	19119730	1
ENSBTAG00000006240	GO:0032757	0.00019996	1	6	33	positive regulation of interleukin-8 production	BP	0.00118438	10.3977	TLR4	toll like receptor 4 [Source:VGNC Symbol;Acc:VGNC:52834]		protein_coding	3716	8	107057826	107068836	1
ENSBTAG00000006566	GO:0032757	0.00019996	1	6	33	positive regulation of interleukin-8 production	BP	0.00118438	10.3977	FFAR2	free fatty acid receptor 2 [Source:NCBI gene (formerly Entrezgene);Acc:522431]		protein_coding	1123	18	46122175	46124338	1
ENSBTAG00000015032	GO:0032757	0.00019996	1	6	33	positive regulation of interleukin-8 production	BP	0.00118438	10.3977	CD14	CD14 molecule [Source:VGNC Symbol;Acc:VGNC:27003]		protein_coding	2790	7	51762895	51765768	-1
ENSBTAG00000017256	GO:0032757	0.00019996	1	6	33	positive regulation of interleukin-8 production	BP	0.00118438	10.3977	CD2	CD2 molecule [Source:VGNC Symbol;Acc:VGNC:27009]		protein_coding	1611	3	26468671	26483254	-1
ENSBTAG00000020199	GO:0032757	0.00019996	1	6	33	positive regulation of interleukin-8 production	BP	0.00118438	10.3977	F2R	coagulation factor II thrombin receptor [Source:VGNC Symbol;Acc:VGNC:28683]		protein_coding	3503	10	7945904	7963558	1
ENSBTAG00000020936	GO:0032757	0.00019996	1	6	33	positive regulation of interleukin-8 production	BP	0.00118438	10.3977	NOD2	nucleotide binding oligomerization domain containing 2 [Source:VGNC Symbol;Acc:VGNC:32151]		protein_coding	5185	18	19089956	19119730	1
ENSBTAG00000006240	GO:0032496	0.00019996	1	8	54	response to lipopolysaccharide	BP	0.00118438	8.47222	TLR4	toll like receptor 4 [Source:VGNC Symbol;Acc:VGNC:52834]		protein_coding	3716	8	107057826	107068836	1
ENSBTAG00000008948	GO:0032496	0.00019996	1	8	54	response to lipopolysaccharide	BP	0.00118438	8.47222	P2RX7	purinergic receptor P2X 7 [Source:VGNC Symbol;Acc:VGNC:32522]		protein_coding	1788	17	53970346	54027496	-1
ENSBTAG00000014972	GO:0032496	0.00019996	1	8	54	response to lipopolysaccharide	BP	0.00118438	8.47222	PTGER4	prostaglandin E receptor 4 [Source:VGNC Symbol;Acc:VGNC:33504]		protein_coding	2822	20	33747133	33759226	-1
ENSBTAG00000014983	GO:0032496	0.00019996	1	8	54	response to lipopolysaccharide	BP	0.00118438	8.47222	IL23R	interleukin 23 receptor [Source:VGNC Symbol;Acc:VGNC:30147]		protein_coding	1893	3	78077155	78150856	-1
ENSBTAG00000015133	GO:0032496	0.00019996	1	8	54	response to lipopolysaccharide	BP	0.00118438	8.47222	CCR7	C-C motif chemokine receptor 7 [Source:VGNC Symbol;Acc:VGNC:26987]		protein_coding	2181	19	40775267	40786420	-1
ENSBTAG00000018367	GO:0032496	0.00019996	1	8	54	response to lipopolysaccharide	BP	0.00118438	8.47222	CD6	CD6 molecule [Source:VGNC Symbol;Acc:VGNC:27041]		protein_coding	3664	29	37311028	37367705	1
ENSBTAG00000020199	GO:0032496	0.00019996	1	8	54	response to lipopolysaccharide	BP	0.00118438	8.47222	F2R	coagulation factor II thrombin receptor [Source:VGNC Symbol;Acc:VGNC:28683]		protein_coding	3503	10	7945904	7963558	1
ENSBTAG00000020936	GO:0032496	0.00019996	1	8	54	response to lipopolysaccharide	BP	0.00118438	8.47222	NOD2	nucleotide binding oligomerization domain containing 2 [Source:VGNC Symbol;Acc:VGNC:32151]		protein_coding	5185	18	19089956	19119730	1
ENSBTAG00000000682	GO:0007165	0.00019996	1	25	455	signal transduction	BP	0.00118438	3.14217		Rap guanine nucleotide exchange factor 6 [Source:NCBI gene (formerly Entrezgene);Acc:789597]		protein_coding	5548	7	22826247	23051768	1
ENSBTAG00000001034	GO:0007165	0.00019996	1	25	455	signal transduction	BP	0.00118438	3.14217	IL18R1	interleukin 18 receptor 1 [Source:VGNC Symbol;Acc:VGNC:30127]		protein_coding	3295	11	7165278	7193294	1
ENSBTAG00000002163	GO:0007165	0.00019996	1	25	455	signal transduction	BP	0.00118438	3.14217	PTGER2	prostaglandin E receptor 2 [Source:VGNC Symbol;Acc:VGNC:33502]		protein_coding	2514	10	11826416	11838823	-1
ENSBTAG00000005091	GO:0007165	0.00019996	1	25	455	signal transduction	BP	0.00118438	3.14217	DGKG	diacylglycerol kinase gamma [Source:VGNC Symbol;Acc:VGNC:28028]		protein_coding	3063	1	80873608	81097089	1
ENSBTAG00000005647	GO:0007165	0.00019996	1	25	455	signal transduction	BP	0.00118438	3.14217	GPR132	G protein-coupled receptor 132 [Source:VGNC Symbol;Acc:VGNC:29548]		protein_coding	2384	21	69438528	69448221	-1
ENSBTAG00000006240	GO:0007165	0.00019996	1	25	455	signal transduction	BP	0.00118438	3.14217	TLR4	toll like receptor 4 [Source:VGNC Symbol;Acc:VGNC:52834]		protein_coding	3716	8	107057826	107068836	1
ENSBTAG00000006566	GO:0007165	0.00019996	1	25	455	signal transduction	BP	0.00118438	3.14217	FFAR2	free fatty acid receptor 2 [Source:NCBI gene (formerly Entrezgene);Acc:522431]		protein_coding	1123	18	46122175	46124338	1
ENSBTAG00000008419	GO:0007165	0.00019996	1	25	455	signal transduction	BP	0.00118438	3.14217	PDE2A	phosphodiesterase 2A [Source:VGNC Symbol;Acc:VGNC:32674]		protein_coding	4385	15	52090857	52228534	-1
ENSBTAG00000009639	GO:0007165	0.00019996	1	25	455	signal transduction	BP	0.00118438	3.14217	SMPD3	sphingomyelin phosphodiesterase 3 [Source:VGNC Symbol;Acc:VGNC:35031]		protein_coding	2957	18	35723889	35805738	-1
ENSBTAG00000012450	GO:0007165	0.00019996	1	25	455	signal transduction	BP	0.00118438	3.14217	RAPGEF2	Rap guanine nucleotide exchange factor 2 [Source:VGNC Symbol;Acc:VGNC:33723]		protein_coding	7046	17	39633239	39902881	-1
ENSBTAG00000013555	GO:0007165	0.00019996	1	25	455	signal transduction	BP	0.00118438	3.14217	ACVR1B	activin A receptor type 1B [Source:VGNC Symbol;Acc:VGNC:25593]		protein_coding	1585	5	27884739	27915481	-1
ENSBTAG00000013586	GO:0007165	0.00019996	1	25	455	signal transduction	BP	0.00118438	3.14217	CCR2	C-C motif chemokine receptor 2 [Source:VGNC Symbol;Acc:VGNC:50025]		protein_coding	1020	22	53043751	53046271	-1
ENSBTAG00000014972	GO:0007165	0.00019996	1	25	455	signal transduction	BP	0.00118438	3.14217	PTGER4	prostaglandin E receptor 4 [Source:VGNC Symbol;Acc:VGNC:33504]		protein_coding	2822	20	33747133	33759226	-1
ENSBTAG00000015133	GO:0007165	0.00019996	1	25	455	signal transduction	BP	0.00118438	3.14217	CCR7	C-C motif chemokine receptor 7 [Source:VGNC Symbol;Acc:VGNC:26987]		protein_coding	2181	19	40775267	40786420	-1
ENSBTAG00000015541	GO:0007165	0.00019996	1	25	455	signal transduction	BP	0.00118438	3.14217	DLC1	DLC1 Rho GTPase activating protein [Source:VGNC Symbol;Acc:VGNC:28084]		protein_coding	6087	27	23395827	23916949	1
ENSBTAG00000015708	GO:0007165	0.00019996	1	25	455	signal transduction	BP	0.00118438	3.14217	CXCR6	C-X-C motif chemokine receptor 6 [Source:VGNC Symbol;Acc:VGNC:27858]		protein_coding	1955	22	53373617	53378958	-1
ENSBTAG00000017243	GO:0007165	0.00019996	1	25	455	signal transduction	BP	0.00118438	3.14217	GATA3	GATA binding protein 3 [Source:VGNC Symbol;Acc:VGNC:29267]		protein_coding	2395	13	15906719	15935286	-1
ENSBTAG00000017745	GO:0007165	0.00019996	1	25	455	signal transduction	BP	0.00118438	3.14217	IL6ST	interleukin 6 signal transducer [Source:VGNC Symbol;Acc:VGNC:30168]		protein_coding	4437	20	23191785	23250938	1
ENSBTAG00000018424	GO:0007165	0.00019996	1	25	455	signal transduction	BP	0.00118438	3.14217	ACKR3	atypical chemokine receptor 3 [Source:VGNC Symbol;Acc:VGNC:25541]		protein_coding	1729	3	116025262	116037482	1
ENSBTAG00000018571	GO:0007165	0.00019996	1	25	455	signal transduction	BP	0.00118438	3.14217	IL1RL1	interleukin 1 receptor like 1 [Source:VGNC Symbol;Acc:VGNC:30134]		protein_coding	2286	11	7127282	7165290	1
ENSBTAG00000020199	GO:0007165	0.00019996	1	25	455	signal transduction	BP	0.00118438	3.14217	F2R	coagulation factor II thrombin receptor [Source:VGNC Symbol;Acc:VGNC:28683]		protein_coding	3503	10	7945904	7963558	1
ENSBTAG00000020997	GO:0007165	0.00019996	1	25	455	signal transduction	BP	0.00118438	3.14217	GPR15	G protein-coupled receptor 15 [Source:VGNC Symbol;Acc:VGNC:29557]		protein_coding	1077	1	42839325	42840401	1
ENSBTAG00000027024	GO:0007165	0.00019996	1	25	455	signal transduction	BP	0.00118438	3.14217	ARHGAP5	Rho GTPase activating protein 5 [Source:VGNC Symbol;Acc:VGNC:26098]		protein_coding	5306	21	42505542	42581786	1
ENSBTAG00000034883	GO:0007165	0.00019996	1	25	455	signal transduction	BP	0.00118438	3.14217	CCR4	C-C motif chemokine receptor 4 [Source:VGNC Symbol;Acc:VGNC:26985]		protein_coding	2611	22	7310614	7315558	1
ENSBTAG00000049814	GO:0007165	0.00019996	1	25	455	signal transduction	BP	0.00118438	3.14217				protein_coding	693	1	96022258	96299999	1
ENSBTAG00000018367	GO:0031638	0.00019996	1	4	11	zymogen activation	BP	0.00118438	20.7955	CD6	CD6 molecule [Source:VGNC Symbol;Acc:VGNC:27041]		protein_coding	3664	29	37311028	37367705	1
ENSBTAG00000048875	GO:0031638	0.00019996	1	4	11	zymogen activation	BP	0.00118438	20.7955				protein_coding	4002	5	102086748	102147556	1
ENSBTAG00000050618	GO:0031638	0.00019996	1	4	11	zymogen activation	BP	0.00118438	20.7955				protein_coding	1568	26	42405805	42438497	1
ENSBTAG00000052092	GO:0031638	0.00019996	1	4	11	zymogen activation	BP	0.00118438	20.7955				protein_coding	1086	26	42407980	42423035	1
ENSBTAG00000008099	GO:0019722	0.00039992	1	5	34	calcium-mediated signaling	BP	0.00171077	8.40993	CCR5	C-C motif chemokine receptor 5 [Source:NCBI gene (formerly Entrezgene);Acc:497017]		protein_coding	1432	22	53029379	53032543	-1
ENSBTAG00000013586	GO:0019722	0.00039992	1	5	34	calcium-mediated signaling	BP	0.00171077	8.40993	CCR2	C-C motif chemokine receptor 2 [Source:VGNC Symbol;Acc:VGNC:50025]		protein_coding	1020	22	53043751	53046271	-1
ENSBTAG00000015708	GO:0019722	0.00039992	1	5	34	calcium-mediated signaling	BP	0.00171077	8.40993	CXCR6	C-X-C motif chemokine receptor 6 [Source:VGNC Symbol;Acc:VGNC:27858]		protein_coding	1955	22	53373617	53378958	-1
ENSBTAG00000018424	GO:0019722	0.00039992	1	5	34	calcium-mediated signaling	BP	0.00171077	8.40993	ACKR3	atypical chemokine receptor 3 [Source:VGNC Symbol;Acc:VGNC:25541]		protein_coding	1729	3	116025262	116037482	1
ENSBTAG00000034883	GO:0019722	0.00039992	1	5	34	calcium-mediated signaling	BP	0.00171077	8.40993	CCR4	C-C motif chemokine receptor 4 [Source:VGNC Symbol;Acc:VGNC:26985]		protein_coding	2611	22	7310614	7315558	1
ENSBTAG00000015133	GO:0048872	0.00039992	1	4	19	homeostasis of number of cells	BP	0.00171077	12.0395	CCR7	C-C motif chemokine receptor 7 [Source:VGNC Symbol;Acc:VGNC:26987]		protein_coding	2181	19	40775267	40786420	-1
ENSBTAG00000017243	GO:0048872	0.00039992	1	4	19	homeostasis of number of cells	BP	0.00171077	12.0395	GATA3	GATA binding protein 3 [Source:VGNC Symbol;Acc:VGNC:29267]		protein_coding	2395	13	15906719	15935286	-1
ENSBTAG00000019975	GO:0048872	0.00039992	1	4	19	homeostasis of number of cells	BP	0.00171077	12.0395	IL7R	interleukin 7 receptor [Source:VGNC Symbol;Acc:VGNC:30170]		protein_coding	3551	20	38299694	38334389	-1
ENSBTAG00000034883	GO:0048872	0.00039992	1	4	19	homeostasis of number of cells	BP	0.00171077	12.0395	CCR4	C-C motif chemokine receptor 4 [Source:VGNC Symbol;Acc:VGNC:26985]		protein_coding	2611	22	7310614	7315558	1
ENSBTAG00000007417	GO:0008285	0.00039992	1	11	160	negative regulation of cell population proliferation	BP	0.00171077	3.93164	GDF11	growth differentiation factor 11 [Source:VGNC Symbol;Acc:VGNC:29300]		protein_coding	1221	5	57506100	57512983	-1
ENSBTAG00000008301	GO:0008285	0.00039992	1	11	160	negative regulation of cell population proliferation	BP	0.00171077	3.93164	WNK2	WNK lysine deficient protein kinase 2 [Source:VGNC Symbol;Acc:VGNC:36950]		protein_coding	6985	8	84552273	84699098	1
ENSBTAG00000009568	GO:0008285	0.00039992	1	11	160	negative regulation of cell population proliferation	BP	0.00171077	3.93164	KANK2	KN motif and ankyrin repeat domains 2 [Source:VGNC Symbol;Acc:VGNC:30390]		protein_coding	5174	7	15601585	15628102	-1
ENSBTAG00000011518	GO:0008285	0.00039992	1	11	160	negative regulation of cell population proliferation	BP	0.00171077	3.93164	RARB	retinoic acid receptor beta [Source:VGNC Symbol;Acc:VGNC:58402]		protein_coding	1347	27	40197883	40381619	-1
ENSBTAG00000013279	GO:0008285	0.00039992	1	11	160	negative regulation of cell population proliferation	BP	0.00171077	3.93164	FOXP3	forkhead box P3 [Source:VGNC Symbol;Acc:VGNC:29102]		protein_coding	1663	X	87290349	87305008	-1
ENSBTAG00000015541	GO:0008285	0.00039992	1	11	160	negative regulation of cell population proliferation	BP	0.00171077	3.93164	DLC1	DLC1 Rho GTPase activating protein [Source:VGNC Symbol;Acc:VGNC:28084]		protein_coding	6087	27	23395827	23916949	1
ENSBTAG00000017243	GO:0008285	0.00039992	1	11	160	negative regulation of cell population proliferation	BP	0.00171077	3.93164	GATA3	GATA binding protein 3 [Source:VGNC Symbol;Acc:VGNC:29267]		protein_coding	2395	13	15906719	15935286	-1
ENSBTAG00000018019	GO:0008285	0.00039992	1	11	160	negative regulation of cell population proliferation	BP	0.00171077	3.93164	BCL11B	BAF chromatin remodeling complex subunit BCL11B [Source:VGNC Symbol;Acc:VGNC:58470]		protein_coding	3367	21	64193536	64290496	-1
ENSBTAG00000018424	GO:0008285	0.00039992	1	11	160	negative regulation of cell population proliferation	BP	0.00171077	3.93164	ACKR3	atypical chemokine receptor 3 [Source:VGNC Symbol;Acc:VGNC:25541]		protein_coding	1729	3	116025262	116037482	1
ENSBTAG00000020199	GO:0008285	0.00039992	1	11	160	negative regulation of cell population proliferation	BP	0.00171077	3.93164	F2R	coagulation factor II thrombin receptor [Source:VGNC Symbol;Acc:VGNC:28683]		protein_coding	3503	10	7945904	7963558	1
ENSBTAG00000030162	GO:0008285	0.00039992	1	11	160	negative regulation of cell population proliferation	BP	0.00171077	3.93164	AXIN2	axin 2 [Source:VGNC Symbol;Acc:VGNC:26365]		protein_coding	3727	19	62212833	62240091	-1
ENSBTAG00000000256	GO:0010628	0.00039992	1	13	182	positive regulation of gene expression	BP	0.00171077	4.08482	TLE1	TLE family member 1, transcriptional corepressor [Source:HGNC Symbol;Acc:HGNC:11837]	TLE1	protein_coding	2322	8	57533899	57625114	-1
ENSBTAG00000000816	GO:0010628	0.00039992	1	13	182	positive regulation of gene expression	BP	0.00171077	4.08482	PRDM1	PR/SET domain 1 [Source:VGNC Symbol;Acc:VGNC:33288]		protein_coding	4924	9	43843907	43866544	-1
ENSBTAG00000006240	GO:0010628	0.00039992	1	13	182	positive regulation of gene expression	BP	0.00171077	4.08482	TLR4	toll like receptor 4 [Source:VGNC Symbol;Acc:VGNC:52834]		protein_coding	3716	8	107057826	107068836	1
ENSBTAG00000006844	GO:0010628	0.00039992	1	13	182	positive regulation of gene expression	BP	0.00171077	4.08482	LEF1	lymphoid enhancer binding factor 1 [Source:VGNC Symbol;Acc:VGNC:30833]		protein_coding	2589	6	17083864	17200183	1
ENSBTAG00000007445	GO:0010628	0.00039992	1	13	182	positive regulation of gene expression	BP	0.00171077	4.08482	CD28	CD28 molecule [Source:VGNC Symbol;Acc:VGNC:27021]		protein_coding	851	2	91906146	91939649	1
ENSBTAG00000008419	GO:0010628	0.00039992	1	13	182	positive regulation of gene expression	BP	0.00171077	4.08482	PDE2A	phosphodiesterase 2A [Source:VGNC Symbol;Acc:VGNC:32674]		protein_coding	4385	15	52090857	52228534	-1
ENSBTAG00000008948	GO:0010628	0.00039992	1	13	182	positive regulation of gene expression	BP	0.00171077	4.08482	P2RX7	purinergic receptor P2X 7 [Source:VGNC Symbol;Acc:VGNC:32522]		protein_coding	1788	17	53970346	54027496	-1
ENSBTAG00000012314	GO:0010628	0.00039992	1	13	182	positive regulation of gene expression	BP	0.00171077	4.08482	LDLR	low density lipoprotein receptor [Source:VGNC Symbol;Acc:VGNC:55214]		protein_coding	4466	7	15545282	15579093	1
ENSBTAG00000013279	GO:0010628	0.00039992	1	13	182	positive regulation of gene expression	BP	0.00171077	4.08482	FOXP3	forkhead box P3 [Source:VGNC Symbol;Acc:VGNC:29102]		protein_coding	1663	X	87290349	87305008	-1
ENSBTAG00000013555	GO:0010628	0.00039992	1	13	182	positive regulation of gene expression	BP	0.00171077	4.08482	ACVR1B	activin A receptor type 1B [Source:VGNC Symbol;Acc:VGNC:25593]		protein_coding	1585	5	27884739	27915481	-1
ENSBTAG00000017243	GO:0010628	0.00039992	1	13	182	positive regulation of gene expression	BP	0.00171077	4.08482	GATA3	GATA binding protein 3 [Source:VGNC Symbol;Acc:VGNC:29267]		protein_coding	2395	13	15906719	15935286	-1
ENSBTAG00000019975	GO:0010628	0.00039992	1	13	182	positive regulation of gene expression	BP	0.00171077	4.08482	IL7R	interleukin 7 receptor [Source:VGNC Symbol;Acc:VGNC:30170]		protein_coding	3551	20	38299694	38334389	-1
ENSBTAG00000043949	GO:0010628	0.00039992	1	13	182	positive regulation of gene expression	BP	0.00171077	4.08482	PAWR	pro-apoptotic WT1 regulator [Source:NCBI gene (formerly Entrezgene);Acc:532789]	PAWR	protein_coding	1366	5	9138248	9257880	-1
ENSBTAG00000006240	GO:0050729	0.00039992	1	6	36	positive regulation of inflammatory response	BP	0.00171077	9.53125	TLR4	toll like receptor 4 [Source:VGNC Symbol;Acc:VGNC:52834]		protein_coding	3716	8	107057826	107068836	1
ENSBTAG00000012314	GO:0050729	0.00039992	1	6	36	positive regulation of inflammatory response	BP	0.00171077	9.53125	LDLR	low density lipoprotein receptor [Source:VGNC Symbol;Acc:VGNC:55214]		protein_coding	4466	7	15545282	15579093	1
ENSBTAG00000013586	GO:0050729	0.00039992	1	6	36	positive regulation of inflammatory response	BP	0.00171077	9.53125	CCR2	C-C motif chemokine receptor 2 [Source:VGNC Symbol;Acc:VGNC:50025]		protein_coding	1020	22	53043751	53046271	-1
ENSBTAG00000014972	GO:0050729	0.00039992	1	6	36	positive regulation of inflammatory response	BP	0.00171077	9.53125	PTGER4	prostaglandin E receptor 4 [Source:VGNC Symbol;Acc:VGNC:33504]		protein_coding	2822	20	33747133	33759226	-1
ENSBTAG00000016163	GO:0050729	0.00039992	1	6	36	positive regulation of inflammatory response	BP	0.00171077	9.53125	OSM	oncostatin M [Source:VGNC Symbol;Acc:VGNC:32474]		protein_coding	2263	17	69282366	69286795	-1
ENSBTAG00000018571	GO:0050729	0.00039992	1	6	36	positive regulation of inflammatory response	BP	0.00171077	9.53125	IL1RL1	interleukin 1 receptor like 1 [Source:VGNC Symbol;Acc:VGNC:30134]		protein_coding	2286	11	7127282	7165290	1
ENSBTAG00000006844	GO:0060326	0.00059988	0.9998	5	34	cell chemotaxis	BP	0.00209958	8.40993	LEF1	lymphoid enhancer binding factor 1 [Source:VGNC Symbol;Acc:VGNC:30833]		protein_coding	2589	6	17083864	17200183	1
ENSBTAG00000013586	GO:0060326	0.00059988	0.9998	5	34	cell chemotaxis	BP	0.00209958	8.40993	CCR2	C-C motif chemokine receptor 2 [Source:VGNC Symbol;Acc:VGNC:50025]		protein_coding	1020	22	53043751	53046271	-1
ENSBTAG00000015708	GO:0060326	0.00059988	0.9998	5	34	cell chemotaxis	BP	0.00209958	8.40993	CXCR6	C-X-C motif chemokine receptor 6 [Source:VGNC Symbol;Acc:VGNC:27858]		protein_coding	1955	22	53373617	53378958	-1
ENSBTAG00000018424	GO:0060326	0.00059988	0.9998	5	34	cell chemotaxis	BP	0.00209958	8.40993	ACKR3	atypical chemokine receptor 3 [Source:VGNC Symbol;Acc:VGNC:25541]		protein_coding	1729	3	116025262	116037482	1
ENSBTAG00000034883	GO:0060326	0.00059988	0.9998	5	34	cell chemotaxis	BP	0.00209958	8.40993	CCR4	C-C motif chemokine receptor 4 [Source:VGNC Symbol;Acc:VGNC:26985]		protein_coding	2611	22	7310614	7315558	1
ENSBTAG00000003255	GO:0006955	0.00059988	1	11	163	immune response	BP	0.00209958	3.85928	CD4	CD4 molecule [Source:VGNC Symbol;Acc:VGNC:27032]		protein_coding	2955	5	103631360	103654878	-1
ENSBTAG00000006240	GO:0006955	0.00059988	1	11	163	immune response	BP	0.00209958	3.85928	TLR4	toll like receptor 4 [Source:VGNC Symbol;Acc:VGNC:52834]		protein_coding	3716	8	107057826	107068836	1
ENSBTAG00000007445	GO:0006955	0.00059988	1	11	163	immune response	BP	0.00209958	3.85928	CD28	CD28 molecule [Source:VGNC Symbol;Acc:VGNC:27021]		protein_coding	851	2	91906146	91939649	1
ENSBTAG00000013586	GO:0006955	0.00059988	1	11	163	immune response	BP	0.00209958	3.85928	CCR2	C-C motif chemokine receptor 2 [Source:VGNC Symbol;Acc:VGNC:50025]		protein_coding	1020	22	53043751	53046271	-1
ENSBTAG00000014972	GO:0006955	0.00059988	1	11	163	immune response	BP	0.00209958	3.85928	PTGER4	prostaglandin E receptor 4 [Source:VGNC Symbol;Acc:VGNC:33504]		protein_coding	2822	20	33747133	33759226	-1
ENSBTAG00000015133	GO:0006955	0.00059988	1	11	163	immune response	BP	0.00209958	3.85928	CCR7	C-C motif chemokine receptor 7 [Source:VGNC Symbol;Acc:VGNC:26987]		protein_coding	2181	19	40775267	40786420	-1
ENSBTAG00000015708	GO:0006955	0.00059988	1	11	163	immune response	BP	0.00209958	3.85928	CXCR6	C-X-C motif chemokine receptor 6 [Source:VGNC Symbol;Acc:VGNC:27858]		protein_coding	1955	22	53373617	53378958	-1
ENSBTAG00000016163	GO:0006955	0.00059988	1	11	163	immune response	BP	0.00209958	3.85928	OSM	oncostatin M [Source:VGNC Symbol;Acc:VGNC:32474]		protein_coding	2263	17	69282366	69286795	-1
ENSBTAG00000018424	GO:0006955	0.00059988	1	11	163	immune response	BP	0.00209958	3.85928	ACKR3	atypical chemokine receptor 3 [Source:VGNC Symbol;Acc:VGNC:25541]		protein_coding	1729	3	116025262	116037482	1
ENSBTAG00000021527	GO:0006955	0.00059988	1	11	163	immune response	BP	0.00209958	3.85928	IGF1R	insulin like growth factor 1 receptor [Source:VGNC Symbol;Acc:VGNC:30077]		protein_coding	4540	21	7780293	8080394	1
ENSBTAG00000034883	GO:0006955	0.00059988	1	11	163	immune response	BP	0.00209958	3.85928	CCR4	C-C motif chemokine receptor 4 [Source:VGNC Symbol;Acc:VGNC:26985]		protein_coding	2611	22	7310614	7315558	1
ENSBTAG00000006240	GO:0032735	0.00059988	1	4	18	positive regulation of interleukin-12 production	BP	0.00209958	12.7083	TLR4	toll like receptor 4 [Source:VGNC Symbol;Acc:VGNC:52834]		protein_coding	3716	8	107057826	107068836	1
ENSBTAG00000014983	GO:0032735	0.00059988	1	4	18	positive regulation of interleukin-12 production	BP	0.00209958	12.7083	IL23R	interleukin 23 receptor [Source:VGNC Symbol;Acc:VGNC:30147]		protein_coding	1893	3	78077155	78150856	-1
ENSBTAG00000015133	GO:0032735	0.00059988	1	4	18	positive regulation of interleukin-12 production	BP	0.00209958	12.7083	CCR7	C-C motif chemokine receptor 7 [Source:VGNC Symbol;Acc:VGNC:26987]		protein_coding	2181	19	40775267	40786420	-1
ENSBTAG00000020936	GO:0032735	0.00059988	1	4	18	positive regulation of interleukin-12 production	BP	0.00209958	12.7083	NOD2	nucleotide binding oligomerization domain containing 2 [Source:VGNC Symbol;Acc:VGNC:32151]		protein_coding	5185	18	19089956	19119730	1
ENSBTAG00000006240	GO:0032760	0.00059988	1	5	39	positive regulation of tumor necrosis factor production	BP	0.00209958	7.33173	TLR4	toll like receptor 4 [Source:VGNC Symbol;Acc:VGNC:52834]		protein_coding	3716	8	107057826	107068836	1
ENSBTAG00000013586	GO:0032760	0.00059988	1	5	39	positive regulation of tumor necrosis factor production	BP	0.00209958	7.33173	CCR2	C-C motif chemokine receptor 2 [Source:VGNC Symbol;Acc:VGNC:50025]		protein_coding	1020	22	53043751	53046271	-1
ENSBTAG00000015032	GO:0032760	0.00059988	1	5	39	positive regulation of tumor necrosis factor production	BP	0.00209958	7.33173	CD14	CD14 molecule [Source:VGNC Symbol;Acc:VGNC:27003]		protein_coding	2790	7	51762895	51765768	-1
ENSBTAG00000017256	GO:0032760	0.00059988	1	5	39	positive regulation of tumor necrosis factor production	BP	0.00209958	7.33173	CD2	CD2 molecule [Source:VGNC Symbol;Acc:VGNC:27009]		protein_coding	1611	3	26468671	26483254	-1
ENSBTAG00000020936	GO:0032760	0.00059988	1	5	39	positive regulation of tumor necrosis factor production	BP	0.00209958	7.33173	NOD2	nucleotide binding oligomerization domain containing 2 [Source:VGNC Symbol;Acc:VGNC:32151]		protein_coding	5185	18	19089956	19119730	1
ENSBTAG00000013586	GO:0006935	0.0009998	1	5	44	chemotaxis	BP	0.00334716	6.49858	CCR2	C-C motif chemokine receptor 2 [Source:VGNC Symbol;Acc:VGNC:50025]		protein_coding	1020	22	53043751	53046271	-1
ENSBTAG00000015133	GO:0006935	0.0009998	1	5	44	chemotaxis	BP	0.00334716	6.49858	CCR7	C-C motif chemokine receptor 7 [Source:VGNC Symbol;Acc:VGNC:26987]		protein_coding	2181	19	40775267	40786420	-1
ENSBTAG00000015708	GO:0006935	0.0009998	1	5	44	chemotaxis	BP	0.00334716	6.49858	CXCR6	C-X-C motif chemokine receptor 6 [Source:VGNC Symbol;Acc:VGNC:27858]		protein_coding	1955	22	53373617	53378958	-1
ENSBTAG00000018424	GO:0006935	0.0009998	1	5	44	chemotaxis	BP	0.00334716	6.49858	ACKR3	atypical chemokine receptor 3 [Source:VGNC Symbol;Acc:VGNC:25541]		protein_coding	1729	3	116025262	116037482	1
ENSBTAG00000034883	GO:0006935	0.0009998	1	5	44	chemotaxis	BP	0.00334716	6.49858	CCR4	C-C motif chemokine receptor 4 [Source:VGNC Symbol;Acc:VGNC:26985]		protein_coding	2611	22	7310614	7315558	1
ENSBTAG00000000432	GO:0009617	0.00119976	1	5	46	response to bacterium	BP	0.00384923	6.21603				protein_coding	1054	10	22263101	22328152	-1
ENSBTAG00000006240	GO:0009617	0.00119976	1	5	46	response to bacterium	BP	0.00384923	6.21603	TLR4	toll like receptor 4 [Source:VGNC Symbol;Acc:VGNC:52834]		protein_coding	3716	8	107057826	107068836	1
ENSBTAG00000008948	GO:0009617	0.00119976	1	5	46	response to bacterium	BP	0.00384923	6.21603	P2RX7	purinergic receptor P2X 7 [Source:VGNC Symbol;Acc:VGNC:32522]		protein_coding	1788	17	53970346	54027496	-1
ENSBTAG00000015032	GO:0009617	0.00119976	1	5	46	response to bacterium	BP	0.00384923	6.21603	CD14	CD14 molecule [Source:VGNC Symbol;Acc:VGNC:27003]		protein_coding	2790	7	51762895	51765768	-1
ENSBTAG00000048874	GO:0009617	0.00119976	1	5	46	response to bacterium	BP	0.00384923	6.21603				protein_coding	515	10	23605475	23606210	-1
ENSBTAG00000011178	GO:0019221	0.00139972	0.9998	6	70	cytokine-mediated signaling pathway	BP	0.00399179	4.90179	IL17RB	interleukin 17 receptor B [Source:HGNC Symbol;Acc:HGNC:18015]	IL17RB	protein_coding	2115	22	47051292	47066805	-1
ENSBTAG00000013586	GO:0019221	0.00139972	0.9998	6	70	cytokine-mediated signaling pathway	BP	0.00399179	4.90179	CCR2	C-C motif chemokine receptor 2 [Source:VGNC Symbol;Acc:VGNC:50025]		protein_coding	1020	22	53043751	53046271	-1
ENSBTAG00000014983	GO:0019221	0.00139972	0.9998	6	70	cytokine-mediated signaling pathway	BP	0.00399179	4.90179	IL23R	interleukin 23 receptor [Source:VGNC Symbol;Acc:VGNC:30147]		protein_coding	1893	3	78077155	78150856	-1
ENSBTAG00000017745	GO:0019221	0.00139972	0.9998	6	70	cytokine-mediated signaling pathway	BP	0.00399179	4.90179	IL6ST	interleukin 6 signal transducer [Source:VGNC Symbol;Acc:VGNC:30168]		protein_coding	4437	20	23191785	23250938	1
ENSBTAG00000018571	GO:0019221	0.00139972	0.9998	6	70	cytokine-mediated signaling pathway	BP	0.00399179	4.90179	IL1RL1	interleukin 1 receptor like 1 [Source:VGNC Symbol;Acc:VGNC:30134]		protein_coding	2286	11	7127282	7165290	1
ENSBTAG00000019975	GO:0019221	0.00139972	0.9998	6	70	cytokine-mediated signaling pathway	BP	0.00399179	4.90179	IL7R	interleukin 7 receptor [Source:VGNC Symbol;Acc:VGNC:30170]		protein_coding	3551	20	38299694	38334389	-1
ENSBTAG00000008948	GO:0010467	0.00139972	1	4	22	gene expression	BP	0.00399179	10.3977	P2RX7	purinergic receptor P2X 7 [Source:VGNC Symbol;Acc:VGNC:32522]		protein_coding	1788	17	53970346	54027496	-1
ENSBTAG00000013279	GO:0010467	0.00139972	1	4	22	gene expression	BP	0.00399179	10.3977	FOXP3	forkhead box P3 [Source:VGNC Symbol;Acc:VGNC:29102]		protein_coding	1663	X	87290349	87305008	-1
ENSBTAG00000014124	GO:0010467	0.00139972	1	4	22	gene expression	BP	0.00399179	10.3977	MLLT3	MLLT3 super elongation complex subunit [Source:VGNC Symbol;Acc:VGNC:31503]		protein_coding	2589	8	23784601	24069145	1
ENSBTAG00000046409	GO:0010467	0.00139972	1	4	22	gene expression	BP	0.00399179	10.3977	EGR2	early growth response 2 [Source:VGNC Symbol;Acc:VGNC:52767]		protein_coding	1458	28	18936997	18942296	-1
ENSBTAG00000004231	GO:0001764	0.00139972	0.9998	5	43	neuron migration	BP	0.00399179	6.64971	GPM6A	glycoprotein M6A [Source:VGNC Symbol;Acc:VGNC:97275]		protein_coding	2628	27	7349169	7491747	-1
ENSBTAG00000005257	GO:0001764	0.00139972	0.9998	5	43	neuron migration	BP	0.00399179	6.64971	PEX13	peroxisomal biogenesis factor 13 [Source:VGNC Symbol;Acc:VGNC:32755]		protein_coding	2113	11	43760329	43791822	1
ENSBTAG00000017243	GO:0001764	0.00139972	0.9998	5	43	neuron migration	BP	0.00399179	6.64971	GATA3	GATA binding protein 3 [Source:VGNC Symbol;Acc:VGNC:29267]		protein_coding	2395	13	15906719	15935286	-1
ENSBTAG00000019498	GO:0001764	0.00139972	0.9998	5	43	neuron migration	BP	0.00399179	6.64971	ITGA3	integrin subunit alpha 3 [Source:VGNC Symbol;Acc:VGNC:30315]		protein_coding	4892	19	36565806	36598451	-1
ENSBTAG00000034883	GO:0001764	0.00139972	0.9998	5	43	neuron migration	BP	0.00399179	6.64971	CCR4	C-C motif chemokine receptor 4 [Source:VGNC Symbol;Acc:VGNC:26985]		protein_coding	2611	22	7310614	7315558	1
ENSBTAG00000008099	GO:0006816	0.00159968	0.9998	5	42	calcium ion transport	BP	0.00439912	6.80804	CCR5	C-C motif chemokine receptor 5 [Source:NCBI gene (formerly Entrezgene);Acc:497017]		protein_coding	1432	22	53029379	53032543	-1
ENSBTAG00000008948	GO:0006816	0.00159968	0.9998	5	42	calcium ion transport	BP	0.00439912	6.80804	P2RX7	purinergic receptor P2X 7 [Source:VGNC Symbol;Acc:VGNC:32522]		protein_coding	1788	17	53970346	54027496	-1
ENSBTAG00000013861	GO:0006816	0.00159968	0.9998	5	42	calcium ion transport	BP	0.00439912	6.80804	SLC8A1	solute carrier family 8 member A1 [Source:VGNC Symbol;Acc:VGNC:34935]		protein_coding	2913	11	22410362	22764982	-1
ENSBTAG00000016414	GO:0006816	0.00159968	0.9998	5	42	calcium ion transport	BP	0.00439912	6.80804	VDR	vitamin D receptor [Source:VGNC Symbol;Acc:VGNC:36784]		protein_coding	4050	5	32376365	32440330	1
ENSBTAG00000021497	GO:0006816	0.00159968	0.9998	5	42	calcium ion transport	BP	0.00439912	6.80804	CDH23	cadherin related 23 [Source:NCBI gene (formerly Entrezgene);Acc:784716]		protein_coding	10065	28	27570723	27963222	1
ENSBTAG00000003711	GO:0045944	0.0019996	0.9992	22	606	positive regulation of transcription by RNA polymerase II	BP	0.00530928	2.07611	EPAS1	endothelial PAS domain protein 1 [Source:VGNC Symbol;Acc:VGNC:28518]		protein_coding	5624	11	28734999	28828070	1
ENSBTAG00000004139	GO:0045944	0.0019996	0.9992	22	606	positive regulation of transcription by RNA polymerase II	BP	0.00530928	2.07611	BACH1	BTB domain and CNC homolog 1 [Source:VGNC Symbol;Acc:VGNC:26402]		protein_coding	3360	1	6815185	6858058	-1
ENSBTAG00000006240	GO:0045944	0.0019996	0.9992	22	606	positive regulation of transcription by RNA polymerase II	BP	0.00530928	2.07611	TLR4	toll like receptor 4 [Source:VGNC Symbol;Acc:VGNC:52834]		protein_coding	3716	8	107057826	107068836	1
ENSBTAG00000006420	GO:0045944	0.0019996	0.9992	22	606	positive regulation of transcription by RNA polymerase II	BP	0.00530928	2.07611	BMPR2	bone morphogenetic protein receptor type 2 [Source:VGNC Symbol;Acc:VGNC:26526]		protein_coding	11120	2	90864689	91017391	1
ENSBTAG00000006844	GO:0045944	0.0019996	0.9992	22	606	positive regulation of transcription by RNA polymerase II	BP	0.00530928	2.07611	LEF1	lymphoid enhancer binding factor 1 [Source:VGNC Symbol;Acc:VGNC:30833]		protein_coding	2589	6	17083864	17200183	1
ENSBTAG00000007445	GO:0045944	0.0019996	0.9992	22	606	positive regulation of transcription by RNA polymerase II	BP	0.00530928	2.07611	CD28	CD28 molecule [Source:VGNC Symbol;Acc:VGNC:27021]		protein_coding	851	2	91906146	91939649	1
ENSBTAG00000008313	GO:0045944	0.0019996	0.9992	22	606	positive regulation of transcription by RNA polymerase II	BP	0.00530928	2.07611	KLF15	Kruppel like factor 15 [Source:VGNC Symbol;Acc:VGNC:30629]		protein_coding	2309	22	60612131	60624486	1
ENSBTAG00000011224	GO:0045944	0.0019996	0.9992	22	606	positive regulation of transcription by RNA polymerase II	BP	0.00530928	2.07611	CITED2	Cbp/p300 interacting transactivator with Glu/Asp rich carboxy-terminal domain 2 [Source:VGNC Symbol;Acc:VGNC:27377]		protein_coding	1925	9	77046182	77048572	-1
ENSBTAG00000011518	GO:0045944	0.0019996	0.9992	22	606	positive regulation of transcription by RNA polymerase II	BP	0.00530928	2.07611	RARB	retinoic acid receptor beta [Source:VGNC Symbol;Acc:VGNC:58402]		protein_coding	1347	27	40197883	40381619	-1
ENSBTAG00000011761	GO:0045944	0.0019996	0.9992	22	606	positive regulation of transcription by RNA polymerase II	BP	0.00530928	2.07611	LRP6	LDL receptor related protein 6 [Source:VGNC Symbol;Acc:VGNC:30993]		protein_coding	5385	5	97526603	97700083	1
ENSBTAG00000012817	GO:0045944	0.0019996	0.9992	22	606	positive regulation of transcription by RNA polymerase II	BP	0.00530928	2.07611	JAG1	jagged canonical Notch ligand 1 [Source:VGNC Symbol;Acc:VGNC:30361]		protein_coding	5861	13	3939809	3984202	-1
ENSBTAG00000013279	GO:0045944	0.0019996	0.9992	22	606	positive regulation of transcription by RNA polymerase II	BP	0.00530928	2.07611	FOXP3	forkhead box P3 [Source:VGNC Symbol;Acc:VGNC:29102]		protein_coding	1663	X	87290349	87305008	-1
ENSBTAG00000015904	GO:0045944	0.0019996	0.9992	22	606	positive regulation of transcription by RNA polymerase II	BP	0.00530928	2.07611	RORA	RAR related orphan receptor A [Source:VGNC Symbol;Acc:VGNC:34088]		protein_coding	2632	10	48892525	49702163	1
ENSBTAG00000016163	GO:0045944	0.0019996	0.9992	22	606	positive regulation of transcription by RNA polymerase II	BP	0.00530928	2.07611	OSM	oncostatin M [Source:VGNC Symbol;Acc:VGNC:32474]		protein_coding	2263	17	69282366	69286795	-1
ENSBTAG00000016920	GO:0045944	0.0019996	0.9992	22	606	positive regulation of transcription by RNA polymerase II	BP	0.00530928	2.07611	EOMES	eomesodermin [Source:VGNC Symbol;Acc:VGNC:28516]		protein_coding	3667	22	2109641	2116204	-1
ENSBTAG00000017243	GO:0045944	0.0019996	0.9992	22	606	positive regulation of transcription by RNA polymerase II	BP	0.00530928	2.07611	GATA3	GATA binding protein 3 [Source:VGNC Symbol;Acc:VGNC:29267]		protein_coding	2395	13	15906719	15935286	-1
ENSBTAG00000018019	GO:0045944	0.0019996	0.9992	22	606	positive regulation of transcription by RNA polymerase II	BP	0.00530928	2.07611	BCL11B	BAF chromatin remodeling complex subunit BCL11B [Source:VGNC Symbol;Acc:VGNC:58470]		protein_coding	3367	21	64193536	64290496	-1
ENSBTAG00000019707	GO:0045944	0.0019996	0.9992	22	606	positive regulation of transcription by RNA polymerase II	BP	0.00530928	2.07611	GATA2	GATA binding protein 2 [Source:VGNC Symbol;Acc:VGNC:29266]		protein_coding	3021	22	59346928	59355012	1
ENSBTAG00000020312	GO:0045944	0.0019996	0.9992	22	606	positive regulation of transcription by RNA polymerase II	BP	0.00530928	2.07611	NCOA2	nuclear receptor coactivator 2 [Source:VGNC Symbol;Acc:VGNC:50226]		protein_coding	5713	14	33837784	34119578	-1
ENSBTAG00000020936	GO:0045944	0.0019996	0.9992	22	606	positive regulation of transcription by RNA polymerase II	BP	0.00530928	2.07611	NOD2	nucleotide binding oligomerization domain containing 2 [Source:VGNC Symbol;Acc:VGNC:32151]		protein_coding	5185	18	19089956	19119730	1
ENSBTAG00000023929	GO:0045944	0.0019996	0.9992	22	606	positive regulation of transcription by RNA polymerase II	BP	0.00530928	2.07611	FOSL2	FOS like 2, AP-1 transcription factor subunit [Source:VGNC Symbol;Acc:VGNC:29076]		protein_coding	2456	11	71340649	71360069	-1
ENSBTAG00000046409	GO:0045944	0.0019996	0.9992	22	606	positive regulation of transcription by RNA polymerase II	BP	0.00530928	2.07611	EGR2	early growth response 2 [Source:VGNC Symbol;Acc:VGNC:52767]		protein_coding	1458	28	18936997	18942296	-1
ENSBTAG00000005193	GO:0001819	0.00219956	0.9996	4	30	positive regulation of cytokine production	BP	0.00564554	7.625	CRTAM	cytotoxic and regulatory T cell molecule [Source:VGNC Symbol;Acc:VGNC:27726]		protein_coding	1783	15	33457223	33485670	1
ENSBTAG00000008948	GO:0001819	0.00219956	0.9996	4	30	positive regulation of cytokine production	BP	0.00564554	7.625	P2RX7	purinergic receptor P2X 7 [Source:VGNC Symbol;Acc:VGNC:32522]		protein_coding	1788	17	53970346	54027496	-1
ENSBTAG00000014972	GO:0001819	0.00219956	0.9996	4	30	positive regulation of cytokine production	BP	0.00564554	7.625	PTGER4	prostaglandin E receptor 4 [Source:VGNC Symbol;Acc:VGNC:33504]		protein_coding	2822	20	33747133	33759226	-1
ENSBTAG00000017243	GO:0001819	0.00219956	0.9996	4	30	positive regulation of cytokine production	BP	0.00564554	7.625	GATA3	GATA binding protein 3 [Source:VGNC Symbol;Acc:VGNC:29267]		protein_coding	2395	13	15906719	15935286	-1
ENSBTAG00000007417	GO:0001501	0.0029994	1	4	32	skeletal system development	BP	0.00745012	7.14844	GDF11	growth differentiation factor 11 [Source:VGNC Symbol;Acc:VGNC:29300]		protein_coding	1221	5	57506100	57512983	-1
ENSBTAG00000009639	GO:0001501	0.0029994	1	4	32	skeletal system development	BP	0.00745012	7.14844	SMPD3	sphingomyelin phosphodiesterase 3 [Source:VGNC Symbol;Acc:VGNC:35031]		protein_coding	2957	18	35723889	35805738	-1
ENSBTAG00000014906	GO:0001501	0.0029994	1	4	32	skeletal system development	BP	0.00745012	7.14844	VCAN	versican [Source:VGNC Symbol;Acc:VGNC:36778]		protein_coding	11090	7	83356440	83476139	1
ENSBTAG00000016414	GO:0001501	0.0029994	1	4	32	skeletal system development	BP	0.00745012	7.14844	VDR	vitamin D receptor [Source:VGNC Symbol;Acc:VGNC:36784]		protein_coding	4050	5	32376365	32440330	1
ENSBTAG00000001941	GO:0014068	0.00319936	0.9996	4	34	positive regulation of phosphatidylinositol 3-kinase signaling	BP	0.00769846	6.72794	SEMA4D	semaphorin 4D [Source:VGNC Symbol;Acc:VGNC:34436]		protein_coding	4302	8	88627168	88753669	1
ENSBTAG00000007445	GO:0014068	0.00319936	0.9996	4	34	positive regulation of phosphatidylinositol 3-kinase signaling	BP	0.00769846	6.72794	CD28	CD28 molecule [Source:VGNC Symbol;Acc:VGNC:27021]		protein_coding	851	2	91906146	91939649	1
ENSBTAG00000016163	GO:0014068	0.00319936	0.9996	4	34	positive regulation of phosphatidylinositol 3-kinase signaling	BP	0.00769846	6.72794	OSM	oncostatin M [Source:VGNC Symbol;Acc:VGNC:32474]		protein_coding	2263	17	69282366	69286795	-1
ENSBTAG00000020199	GO:0014068	0.00319936	0.9996	4	34	positive regulation of phosphatidylinositol 3-kinase signaling	BP	0.00769846	6.72794	F2R	coagulation factor II thrombin receptor [Source:VGNC Symbol;Acc:VGNC:28683]		protein_coding	3503	10	7945904	7963558	1
ENSBTAG00000001034	GO:1901224	0.00339932	1	4	33	positive regulation of NIK/NF-kappaB signaling	BP	0.00793175	6.93182	IL18R1	interleukin 18 receptor 1 [Source:VGNC Symbol;Acc:VGNC:30127]		protein_coding	3295	11	7165278	7193294	1
ENSBTAG00000006240	GO:1901224	0.00339932	1	4	33	positive regulation of NIK/NF-kappaB signaling	BP	0.00793175	6.93182	TLR4	toll like receptor 4 [Source:VGNC Symbol;Acc:VGNC:52834]		protein_coding	3716	8	107057826	107068836	1
ENSBTAG00000015032	GO:1901224	0.00339932	1	4	33	positive regulation of NIK/NF-kappaB signaling	BP	0.00793175	6.93182	CD14	CD14 molecule [Source:VGNC Symbol;Acc:VGNC:27003]		protein_coding	2790	7	51762895	51765768	-1
ENSBTAG00000020936	GO:1901224	0.00339932	1	4	33	positive regulation of NIK/NF-kappaB signaling	BP	0.00793175	6.93182	NOD2	nucleotide binding oligomerization domain containing 2 [Source:VGNC Symbol;Acc:VGNC:32151]		protein_coding	5185	18	19089956	19119730	1
ENSBTAG00000003255	GO:0043410	0.00379924	0.9992	5	50	positive regulation of MAPK cascade	BP	0.00860416	5.71875	CD4	CD4 molecule [Source:VGNC Symbol;Acc:VGNC:27032]		protein_coding	2955	5	103631360	103654878	-1
ENSBTAG00000008948	GO:0043410	0.00379924	0.9992	5	50	positive regulation of MAPK cascade	BP	0.00860416	5.71875	P2RX7	purinergic receptor P2X 7 [Source:VGNC Symbol;Acc:VGNC:32522]		protein_coding	1788	17	53970346	54027496	-1
ENSBTAG00000016163	GO:0043410	0.00379924	0.9992	5	50	positive regulation of MAPK cascade	BP	0.00860416	5.71875	OSM	oncostatin M [Source:VGNC Symbol;Acc:VGNC:32474]		protein_coding	2263	17	69282366	69286795	-1
ENSBTAG00000020199	GO:0043410	0.00379924	0.9992	5	50	positive regulation of MAPK cascade	BP	0.00860416	5.71875	F2R	coagulation factor II thrombin receptor [Source:VGNC Symbol;Acc:VGNC:28683]		protein_coding	3503	10	7945904	7963558	1
ENSBTAG00000020936	GO:0043410	0.00379924	0.9992	5	50	positive regulation of MAPK cascade	BP	0.00860416	5.71875	NOD2	nucleotide binding oligomerization domain containing 2 [Source:VGNC Symbol;Acc:VGNC:32151]		protein_coding	5185	18	19089956	19119730	1
ENSBTAG00000003506	GO:0006897	0.00479904	0.9982	7	109	endocytosis	BP	0.0102646	3.67259	STEAP2	STEAP2 metalloreductase [Source:VGNC Symbol;Acc:VGNC:35379]		protein_coding	2626	4	74405139	74430946	1
ENSBTAG00000011761	GO:0006897	0.00479904	0.9982	7	109	endocytosis	BP	0.0102646	3.67259	LRP6	LDL receptor related protein 6 [Source:VGNC Symbol;Acc:VGNC:30993]		protein_coding	5385	5	97526603	97700083	1
ENSBTAG00000012314	GO:0006897	0.00479904	0.9982	7	109	endocytosis	BP	0.0102646	3.67259	LDLR	low density lipoprotein receptor [Source:VGNC Symbol;Acc:VGNC:55214]		protein_coding	4466	7	15545282	15579093	1
ENSBTAG00000018367	GO:0006897	0.00479904	0.9982	7	109	endocytosis	BP	0.0102646	3.67259	CD6	CD6 molecule [Source:VGNC Symbol;Acc:VGNC:27041]		protein_coding	3664	29	37311028	37367705	1
ENSBTAG00000048875	GO:0006897	0.00479904	0.9982	7	109	endocytosis	BP	0.0102646	3.67259				protein_coding	4002	5	102086748	102147556	1
ENSBTAG00000050618	GO:0006897	0.00479904	0.9982	7	109	endocytosis	BP	0.0102646	3.67259				protein_coding	1568	26	42405805	42438497	1
ENSBTAG00000052092	GO:0006897	0.00479904	0.9982	7	109	endocytosis	BP	0.0102646	3.67259				protein_coding	1086	26	42407980	42423035	1
ENSBTAG00000000256	GO:0006355	0.00479904	0.9978	21	616	regulation of transcription, DNA-templated	BP	0.0102646	1.94957	TLE1	TLE family member 1, transcriptional corepressor [Source:HGNC Symbol;Acc:HGNC:11837]	TLE1	protein_coding	2322	8	57533899	57625114	-1
ENSBTAG00000003575	GO:0006355	0.00479904	0.9978	21	616	regulation of transcription, DNA-templated	BP	0.0102646	1.94957	ZKSCAN4	zinc finger with KRAB and SCAN domains 4 [Source:VGNC Symbol;Acc:VGNC:55928]		protein_coding	2978	23	30441464	30450225	-1
ENSBTAG00000003581	GO:0006355	0.00479904	0.9978	21	616	regulation of transcription, DNA-templated	BP	0.0102646	1.94957	SETD7	SET domain containing 7, histone lysine methyltransferase [Source:VGNC Symbol;Acc:VGNC:34497]		protein_coding	1809	17	18155442	18207948	1
ENSBTAG00000003711	GO:0006355	0.00479904	0.9978	21	616	regulation of transcription, DNA-templated	BP	0.0102646	1.94957	EPAS1	endothelial PAS domain protein 1 [Source:VGNC Symbol;Acc:VGNC:28518]		protein_coding	5624	11	28734999	28828070	1
ENSBTAG00000004139	GO:0006355	0.00479904	0.9978	21	616	regulation of transcription, DNA-templated	BP	0.0102646	1.94957	BACH1	BTB domain and CNC homolog 1 [Source:VGNC Symbol;Acc:VGNC:26402]		protein_coding	3360	1	6815185	6858058	-1
ENSBTAG00000005866	GO:0006355	0.00479904	0.9978	21	616	regulation of transcription, DNA-templated	BP	0.0102646	1.94957	ZNF81	zinc finger protein 81 [Source:VGNC Symbol;Acc:VGNC:37352]		protein_coding	1908	X	86216968	86340606	1
ENSBTAG00000006844	GO:0006355	0.00479904	0.9978	21	616	regulation of transcription, DNA-templated	BP	0.0102646	1.94957	LEF1	lymphoid enhancer binding factor 1 [Source:VGNC Symbol;Acc:VGNC:30833]		protein_coding	2589	6	17083864	17200183	1
ENSBTAG00000011518	GO:0006355	0.00479904	0.9978	21	616	regulation of transcription, DNA-templated	BP	0.0102646	1.94957	RARB	retinoic acid receptor beta [Source:VGNC Symbol;Acc:VGNC:58402]		protein_coding	1347	27	40197883	40381619	-1
ENSBTAG00000013279	GO:0006355	0.00479904	0.9978	21	616	regulation of transcription, DNA-templated	BP	0.0102646	1.94957	FOXP3	forkhead box P3 [Source:VGNC Symbol;Acc:VGNC:29102]		protein_coding	1663	X	87290349	87305008	-1
ENSBTAG00000013555	GO:0006355	0.00479904	0.9978	21	616	regulation of transcription, DNA-templated	BP	0.0102646	1.94957	ACVR1B	activin A receptor type 1B [Source:VGNC Symbol;Acc:VGNC:25593]		protein_coding	1585	5	27884739	27915481	-1
ENSBTAG00000014124	GO:0006355	0.00479904	0.9978	21	616	regulation of transcription, DNA-templated	BP	0.0102646	1.94957	MLLT3	MLLT3 super elongation complex subunit [Source:VGNC Symbol;Acc:VGNC:31503]		protein_coding	2589	8	23784601	24069145	1
ENSBTAG00000015904	GO:0006355	0.00479904	0.9978	21	616	regulation of transcription, DNA-templated	BP	0.0102646	1.94957	RORA	RAR related orphan receptor A [Source:VGNC Symbol;Acc:VGNC:34088]		protein_coding	2632	10	48892525	49702163	1
ENSBTAG00000016414	GO:0006355	0.00479904	0.9978	21	616	regulation of transcription, DNA-templated	BP	0.0102646	1.94957	VDR	vitamin D receptor [Source:VGNC Symbol;Acc:VGNC:36784]		protein_coding	4050	5	32376365	32440330	1
ENSBTAG00000016920	GO:0006355	0.00479904	0.9978	21	616	regulation of transcription, DNA-templated	BP	0.0102646	1.94957	EOMES	eomesodermin [Source:VGNC Symbol;Acc:VGNC:28516]		protein_coding	3667	22	2109641	2116204	-1
ENSBTAG00000017243	GO:0006355	0.00479904	0.9978	21	616	regulation of transcription, DNA-templated	BP	0.0102646	1.94957	GATA3	GATA binding protein 3 [Source:VGNC Symbol;Acc:VGNC:29267]		protein_coding	2395	13	15906719	15935286	-1
ENSBTAG00000017405	GO:0006355	0.00479904	0.9978	21	616	regulation of transcription, DNA-templated	BP	0.0102646	1.94957	RORC	RAR related orphan receptor C [Source:VGNC Symbol;Acc:VGNC:34090]		protein_coding	5020	3	18953213	18980402	1
ENSBTAG00000019707	GO:0006355	0.00479904	0.9978	21	616	regulation of transcription, DNA-templated	BP	0.0102646	1.94957	GATA2	GATA binding protein 2 [Source:VGNC Symbol;Acc:VGNC:29266]		protein_coding	3021	22	59346928	59355012	1
ENSBTAG00000020312	GO:0006355	0.00479904	0.9978	21	616	regulation of transcription, DNA-templated	BP	0.0102646	1.94957	NCOA2	nuclear receptor coactivator 2 [Source:VGNC Symbol;Acc:VGNC:50226]		protein_coding	5713	14	33837784	34119578	-1
ENSBTAG00000023929	GO:0006355	0.00479904	0.9978	21	616	regulation of transcription, DNA-templated	BP	0.0102646	1.94957	FOSL2	FOS like 2, AP-1 transcription factor subunit [Source:VGNC Symbol;Acc:VGNC:29076]		protein_coding	2456	11	71340649	71360069	-1
ENSBTAG00000040061	GO:0006355	0.00479904	0.9978	21	616	regulation of transcription, DNA-templated	BP	0.0102646	1.94957	ZBTB38	zinc finger and BTB domain containing 38 [Source:VGNC Symbol;Acc:VGNC:37076]		protein_coding	4955	1	127530714	127574835	-1
ENSBTAG00000046409	GO:0006355	0.00479904	0.9978	21	616	regulation of transcription, DNA-templated	BP	0.0102646	1.94957	EGR2	early growth response 2 [Source:VGNC Symbol;Acc:VGNC:52767]		protein_coding	1458	28	18936997	18942296	-1
ENSBTAG00000000816	GO:0010629	0.00619876	0.998	7	114	negative regulation of gene expression	BP	0.0129001	3.51151	PRDM1	PR/SET domain 1 [Source:VGNC Symbol;Acc:VGNC:33288]		protein_coding	4924	9	43843907	43866544	-1
ENSBTAG00000007445	GO:0010629	0.00619876	0.998	7	114	negative regulation of gene expression	BP	0.0129001	3.51151	CD28	CD28 molecule [Source:VGNC Symbol;Acc:VGNC:27021]		protein_coding	851	2	91906146	91939649	1
ENSBTAG00000012314	GO:0010629	0.00619876	0.998	7	114	negative regulation of gene expression	BP	0.0129001	3.51151	LDLR	low density lipoprotein receptor [Source:VGNC Symbol;Acc:VGNC:55214]		protein_coding	4466	7	15545282	15579093	1
ENSBTAG00000013279	GO:0010629	0.00619876	0.998	7	114	negative regulation of gene expression	BP	0.0129001	3.51151	FOXP3	forkhead box P3 [Source:VGNC Symbol;Acc:VGNC:29102]		protein_coding	1663	X	87290349	87305008	-1
ENSBTAG00000013555	GO:0010629	0.00619876	0.998	7	114	negative regulation of gene expression	BP	0.0129001	3.51151	ACVR1B	activin A receptor type 1B [Source:VGNC Symbol;Acc:VGNC:25593]		protein_coding	1585	5	27884739	27915481	-1
ENSBTAG00000017243	GO:0010629	0.00619876	0.998	7	114	negative regulation of gene expression	BP	0.0129001	3.51151	GATA3	GATA binding protein 3 [Source:VGNC Symbol;Acc:VGNC:29267]		protein_coding	2395	13	15906719	15935286	-1
ENSBTAG00000043949	GO:0010629	0.00619876	0.998	7	114	negative regulation of gene expression	BP	0.0129001	3.51151	PAWR	pro-apoptotic WT1 regulator [Source:NCBI gene (formerly Entrezgene);Acc:532789]	PAWR	protein_coding	1366	5	9138248	9257880	-1
ENSBTAG00000001941	GO:0007411	0.010198	0.9988	4	43	axon guidance	BP	0.0201344	5.31977	SEMA4D	semaphorin 4D [Source:VGNC Symbol;Acc:VGNC:34436]		protein_coding	4302	8	88627168	88753669	1
ENSBTAG00000004750	GO:0007411	0.010198	0.9988	4	43	axon guidance	BP	0.0201344	5.31977	VSTM2L	V-set and transmembrane domain containing 2 like [Source:VGNC Symbol;Acc:VGNC:36844]		protein_coding	1974	13	66799390	66838313	1
ENSBTAG00000006138	GO:0007411	0.010198	0.9988	4	43	axon guidance	BP	0.0201344	5.31977	SEMA3C	semaphorin 3C [Source:VGNC Symbol;Acc:VGNC:34428]		protein_coding	2824	4	39939436	40145312	1
ENSBTAG00000017243	GO:0007411	0.010198	0.9988	4	43	axon guidance	BP	0.0201344	5.31977	GATA3	GATA binding protein 3 [Source:VGNC Symbol;Acc:VGNC:29267]		protein_coding	2395	13	15906719	15935286	-1
ENSBTAG00000005145	GO:0046777	0.010198	0.9978	6	93	protein autophosphorylation	BP	0.0201344	3.68952	PEAK1	pseudopodium enriched atypical kinase 1 [Source:VGNC Symbol;Acc:VGNC:32733]		protein_coding	6025	21	32245129	32554682	-1
ENSBTAG00000008301	GO:0046777	0.010198	0.9978	6	93	protein autophosphorylation	BP	0.0201344	3.68952	WNK2	WNK lysine deficient protein kinase 2 [Source:VGNC Symbol;Acc:VGNC:36950]		protein_coding	6985	8	84552273	84699098	1
ENSBTAG00000013555	GO:0046777	0.010198	0.9978	6	93	protein autophosphorylation	BP	0.0201344	3.68952	ACVR1B	activin A receptor type 1B [Source:VGNC Symbol;Acc:VGNC:25593]		protein_coding	1585	5	27884739	27915481	-1
ENSBTAG00000016799	GO:0046777	0.010198	0.9978	6	93	protein autophosphorylation	BP	0.0201344	3.68952	ERN1	endoplasmic reticulum to nucleus signaling 1 [Source:VGNC Symbol;Acc:VGNC:58373]		protein_coding	3116	19	48273414	48350809	-1
ENSBTAG00000021527	GO:0046777	0.010198	0.9978	6	93	protein autophosphorylation	BP	0.0201344	3.68952	IGF1R	insulin like growth factor 1 receptor [Source:VGNC Symbol;Acc:VGNC:30077]		protein_coding	4540	21	7780293	8080394	1
ENSBTAG00000035662	GO:0046777	0.010198	0.9978	6	93	protein autophosphorylation	BP	0.0201344	3.68952	CAMK4	calcium/calmodulin dependent protein kinase IV [Source:NCBI gene (formerly Entrezgene);Acc:100337083]	CAMK4	protein_coding	1586	7	110296879	110565532	1
ENSBTAG00000003255	GO:0070374	0.0107978	0.9982	5	75	positive regulation of ERK1 and ERK2 cascade	BP	0.0202789	3.8125	CD4	CD4 molecule [Source:VGNC Symbol;Acc:VGNC:27032]		protein_coding	2955	5	103631360	103654878	-1
ENSBTAG00000006240	GO:0070374	0.0107978	0.9982	5	75	positive regulation of ERK1 and ERK2 cascade	BP	0.0202789	3.8125	TLR4	toll like receptor 4 [Source:VGNC Symbol;Acc:VGNC:52834]		protein_coding	3716	8	107057826	107068836	1
ENSBTAG00000018424	GO:0070374	0.0107978	0.9982	5	75	positive regulation of ERK1 and ERK2 cascade	BP	0.0202789	3.8125	ACKR3	atypical chemokine receptor 3 [Source:VGNC Symbol;Acc:VGNC:25541]		protein_coding	1729	3	116025262	116037482	1
ENSBTAG00000020199	GO:0070374	0.0107978	0.9982	5	75	positive regulation of ERK1 and ERK2 cascade	BP	0.0202789	3.8125	F2R	coagulation factor II thrombin receptor [Source:VGNC Symbol;Acc:VGNC:28683]		protein_coding	3503	10	7945904	7963558	1
ENSBTAG00000020936	GO:0070374	0.0107978	0.9982	5	75	positive regulation of ERK1 and ERK2 cascade	BP	0.0202789	3.8125	NOD2	nucleotide binding oligomerization domain containing 2 [Source:VGNC Symbol;Acc:VGNC:32151]		protein_coding	5185	18	19089956	19119730	1
ENSBTAG00000001941	GO:0050731	0.0105979	0.9988	4	42	positive regulation of peptidyl-tyrosine phosphorylation	BP	0.0202789	5.44643	SEMA4D	semaphorin 4D [Source:VGNC Symbol;Acc:VGNC:34436]		protein_coding	4302	8	88627168	88753669	1
ENSBTAG00000012219	GO:0050731	0.0105979	0.9988	4	42	positive regulation of peptidyl-tyrosine phosphorylation	BP	0.0202789	5.44643	CSPG4	chondroitin sulfate proteoglycan 4 [Source:VGNC Symbol;Acc:VGNC:57158]		protein_coding	8030	21	33182725	33218500	1
ENSBTAG00000016163	GO:0050731	0.0105979	0.9988	4	42	positive regulation of peptidyl-tyrosine phosphorylation	BP	0.0202789	5.44643	OSM	oncostatin M [Source:VGNC Symbol;Acc:VGNC:32474]		protein_coding	2263	17	69282366	69286795	-1
ENSBTAG00000020936	GO:0050731	0.0105979	0.9988	4	42	positive regulation of peptidyl-tyrosine phosphorylation	BP	0.0202789	5.44643	NOD2	nucleotide binding oligomerization domain containing 2 [Source:VGNC Symbol;Acc:VGNC:32151]		protein_coding	5185	18	19089956	19119730	1
ENSBTAG00000006240	GO:0032755	0.0115977	0.9988	4	47	positive regulation of interleukin-6 production	BP	0.0212624	4.86702	TLR4	toll like receptor 4 [Source:VGNC Symbol;Acc:VGNC:52834]		protein_coding	3716	8	107057826	107068836	1
ENSBTAG00000008948	GO:0032755	0.0115977	0.9988	4	47	positive regulation of interleukin-6 production	BP	0.0212624	4.86702	P2RX7	purinergic receptor P2X 7 [Source:VGNC Symbol;Acc:VGNC:32522]		protein_coding	1788	17	53970346	54027496	-1
ENSBTAG00000020199	GO:0032755	0.0115977	0.9988	4	47	positive regulation of interleukin-6 production	BP	0.0212624	4.86702	F2R	coagulation factor II thrombin receptor [Source:VGNC Symbol;Acc:VGNC:28683]		protein_coding	3503	10	7945904	7963558	1
ENSBTAG00000020936	GO:0032755	0.0115977	0.9988	4	47	positive regulation of interleukin-6 production	BP	0.0212624	4.86702	NOD2	nucleotide binding oligomerization domain containing 2 [Source:VGNC Symbol;Acc:VGNC:32151]		protein_coding	5185	18	19089956	19119730	1
ENSBTAG00000001941	GO:0007275	0.0121976	0.996601	6	96	multicellular organism development	BP	0.0218421	3.57422	SEMA4D	semaphorin 4D [Source:VGNC Symbol;Acc:VGNC:34436]		protein_coding	4302	8	88627168	88753669	1
ENSBTAG00000011761	GO:0007275	0.0121976	0.996601	6	96	multicellular organism development	BP	0.0218421	3.57422	LRP6	LDL receptor related protein 6 [Source:VGNC Symbol;Acc:VGNC:30993]		protein_coding	5385	5	97526603	97700083	1
ENSBTAG00000012817	GO:0007275	0.0121976	0.996601	6	96	multicellular organism development	BP	0.0218421	3.57422	JAG1	jagged canonical Notch ligand 1 [Source:VGNC Symbol;Acc:VGNC:30361]		protein_coding	5861	13	3939809	3984202	-1
ENSBTAG00000015904	GO:0007275	0.0121976	0.996601	6	96	multicellular organism development	BP	0.0218421	3.57422	RORA	RAR related orphan receptor A [Source:VGNC Symbol;Acc:VGNC:34088]		protein_coding	2632	10	48892525	49702163	1
ENSBTAG00000016414	GO:0007275	0.0121976	0.996601	6	96	multicellular organism development	BP	0.0218421	3.57422	VDR	vitamin D receptor [Source:VGNC Symbol;Acc:VGNC:36784]		protein_coding	4050	5	32376365	32440330	1
ENSBTAG00000017405	GO:0007275	0.0121976	0.996601	6	96	multicellular organism development	BP	0.0218421	3.57422	RORC	RAR related orphan receptor C [Source:VGNC Symbol;Acc:VGNC:34090]		protein_coding	5020	3	18953213	18980402	1
ENSBTAG00000013279	GO:0050728	0.0129974	0.9984	4	49	negative regulation of inflammatory response	BP	0.0227455	4.66837	FOXP3	forkhead box P3 [Source:VGNC Symbol;Acc:VGNC:29102]		protein_coding	1663	X	87290349	87305008	-1
ENSBTAG00000014972	GO:0050728	0.0129974	0.9984	4	49	negative regulation of inflammatory response	BP	0.0227455	4.66837	PTGER4	prostaglandin E receptor 4 [Source:VGNC Symbol;Acc:VGNC:33504]		protein_coding	2822	20	33747133	33759226	-1
ENSBTAG00000015904	GO:0050728	0.0129974	0.9984	4	49	negative regulation of inflammatory response	BP	0.0227455	4.66837	RORA	RAR related orphan receptor A [Source:VGNC Symbol;Acc:VGNC:34088]		protein_coding	2632	10	48892525	49702163	1
ENSBTAG00000017243	GO:0050728	0.0129974	0.9984	4	49	negative regulation of inflammatory response	BP	0.0227455	4.66837	GATA3	GATA binding protein 3 [Source:VGNC Symbol;Acc:VGNC:29267]		protein_coding	2395	13	15906719	15935286	-1
ENSBTAG00000000306	GO:0050852	0.0155969	0.9982	4	53	T cell receptor signaling pathway	BP	0.026688	4.31604	ITK	IL2 inducible T cell kinase [Source:VGNC Symbol;Acc:VGNC:30338]		protein_coding	4378	7	68871861	68934053	1
ENSBTAG00000007445	GO:0050852	0.0155969	0.9982	4	53	T cell receptor signaling pathway	BP	0.026688	4.31604	CD28	CD28 molecule [Source:VGNC Symbol;Acc:VGNC:27021]		protein_coding	851	2	91906146	91939649	1
ENSBTAG00000013279	GO:0050852	0.0155969	0.9982	4	53	T cell receptor signaling pathway	BP	0.026688	4.31604	FOXP3	forkhead box P3 [Source:VGNC Symbol;Acc:VGNC:29102]		protein_coding	1663	X	87290349	87305008	-1
ENSBTAG00000017243	GO:0050852	0.0155969	0.9982	4	53	T cell receptor signaling pathway	BP	0.026688	4.31604	GATA3	GATA binding protein 3 [Source:VGNC Symbol;Acc:VGNC:29267]		protein_coding	2395	13	15906719	15935286	-1
ENSBTAG00000000306	GO:0006468	0.0167966	0.992402	14	391	protein phosphorylation	BP	0.0281161	2.04763	ITK	IL2 inducible T cell kinase [Source:VGNC Symbol;Acc:VGNC:30338]		protein_coding	4378	7	68871861	68934053	1
ENSBTAG00000005145	GO:0006468	0.0167966	0.992402	14	391	protein phosphorylation	BP	0.0281161	2.04763	PEAK1	pseudopodium enriched atypical kinase 1 [Source:VGNC Symbol;Acc:VGNC:32733]		protein_coding	6025	21	32245129	32554682	-1
ENSBTAG00000006420	GO:0006468	0.0167966	0.992402	14	391	protein phosphorylation	BP	0.0281161	2.04763	BMPR2	bone morphogenetic protein receptor type 2 [Source:VGNC Symbol;Acc:VGNC:26526]		protein_coding	11120	2	90864689	91017391	1
ENSBTAG00000008301	GO:0006468	0.0167966	0.992402	14	391	protein phosphorylation	BP	0.0281161	2.04763	WNK2	WNK lysine deficient protein kinase 2 [Source:VGNC Symbol;Acc:VGNC:36950]		protein_coding	6985	8	84552273	84699098	1
ENSBTAG00000008948	GO:0006468	0.0167966	0.992402	14	391	protein phosphorylation	BP	0.0281161	2.04763	P2RX7	purinergic receptor P2X 7 [Source:VGNC Symbol;Acc:VGNC:32522]		protein_coding	1788	17	53970346	54027496	-1
ENSBTAG00000011434	GO:0006468	0.0167966	0.992402	14	391	protein phosphorylation	BP	0.0281161	2.04763	NPR2	natriuretic peptide receptor 2 [Source:NCBI gene (formerly Entrezgene);Acc:281357]		protein_coding	4025	8	59956219	59974722	1
ENSBTAG00000013555	GO:0006468	0.0167966	0.992402	14	391	protein phosphorylation	BP	0.0281161	2.04763	ACVR1B	activin A receptor type 1B [Source:VGNC Symbol;Acc:VGNC:25593]		protein_coding	1585	5	27884739	27915481	-1
ENSBTAG00000014884	GO:0006468	0.0167966	0.992402	14	391	protein phosphorylation	BP	0.0281161	2.04763	HIPK3	homeodomain interacting protein kinase 3 [Source:VGNC Symbol;Acc:VGNC:29860]		protein_coding	3871	15	63908514	63962613	1
ENSBTAG00000016799	GO:0006468	0.0167966	0.992402	14	391	protein phosphorylation	BP	0.0281161	2.04763	ERN1	endoplasmic reticulum to nucleus signaling 1 [Source:VGNC Symbol;Acc:VGNC:58373]		protein_coding	3116	19	48273414	48350809	-1
ENSBTAG00000021527	GO:0006468	0.0167966	0.992402	14	391	protein phosphorylation	BP	0.0281161	2.04763	IGF1R	insulin like growth factor 1 receptor [Source:VGNC Symbol;Acc:VGNC:30077]		protein_coding	4540	21	7780293	8080394	1
ENSBTAG00000033076	GO:0006468	0.0167966	0.992402	14	391	protein phosphorylation	BP	0.0281161	2.04763	TRPM6	transient receptor potential cation channel subfamily M member 6 [Source:VGNC Symbol;Acc:VGNC:36392]		protein_coding	2553	8	50870453	50910988	-1
ENSBTAG00000035662	GO:0006468	0.0167966	0.992402	14	391	protein phosphorylation	BP	0.0281161	2.04763	CAMK4	calcium/calmodulin dependent protein kinase IV [Source:NCBI gene (formerly Entrezgene);Acc:100337083]	CAMK4	protein_coding	1586	7	110296879	110565532	1
ENSBTAG00000049814	GO:0006468	0.0167966	0.992402	14	391	protein phosphorylation	BP	0.0281161	2.04763				protein_coding	693	1	96022258	96299999	1
ENSBTAG00000051504	GO:0006468	0.0167966	0.992402	14	391	protein phosphorylation	BP	0.0281161	2.04763				protein_coding	1510	8	50920779	51000560	-1
ENSBTAG00000000816	GO:0009791	0.0173965	0.996201	4	48	post-embryonic development	BP	0.0285007	4.76562	PRDM1	PR/SET domain 1 [Source:VGNC Symbol;Acc:VGNC:33288]		protein_coding	4924	9	43843907	43866544	-1
ENSBTAG00000006138	GO:0009791	0.0173965	0.996201	4	48	post-embryonic development	BP	0.0285007	4.76562	SEMA3C	semaphorin 3C [Source:VGNC Symbol;Acc:VGNC:34428]		protein_coding	2824	4	39939436	40145312	1
ENSBTAG00000017243	GO:0009791	0.0173965	0.996201	4	48	post-embryonic development	BP	0.0285007	4.76562	GATA3	GATA binding protein 3 [Source:VGNC Symbol;Acc:VGNC:29267]		protein_coding	2395	13	15906719	15935286	-1
ENSBTAG00000018019	GO:0009791	0.0173965	0.996201	4	48	post-embryonic development	BP	0.0285007	4.76562	BCL11B	BAF chromatin remodeling complex subunit BCL11B [Source:VGNC Symbol;Acc:VGNC:58470]		protein_coding	3367	21	64193536	64290496	-1
ENSBTAG00000000306	GO:0018108	0.0193961	0.996601	4	53	peptidyl-tyrosine phosphorylation	BP	0.0311146	4.31604	ITK	IL2 inducible T cell kinase [Source:VGNC Symbol;Acc:VGNC:30338]		protein_coding	4378	7	68871861	68934053	1
ENSBTAG00000005145	GO:0018108	0.0193961	0.996601	4	53	peptidyl-tyrosine phosphorylation	BP	0.0311146	4.31604	PEAK1	pseudopodium enriched atypical kinase 1 [Source:VGNC Symbol;Acc:VGNC:32733]		protein_coding	6025	21	32245129	32554682	-1
ENSBTAG00000014884	GO:0018108	0.0193961	0.996601	4	53	peptidyl-tyrosine phosphorylation	BP	0.0311146	4.31604	HIPK3	homeodomain interacting protein kinase 3 [Source:VGNC Symbol;Acc:VGNC:29860]		protein_coding	3871	15	63908514	63962613	1
ENSBTAG00000021527	GO:0018108	0.0193961	0.996601	4	53	peptidyl-tyrosine phosphorylation	BP	0.0311146	4.31604	IGF1R	insulin like growth factor 1 receptor [Source:VGNC Symbol;Acc:VGNC:30077]		protein_coding	4540	21	7780293	8080394	1
ENSBTAG00000003255	GO:0045893	0.020196	0.991402	13	360	positive regulation of transcription, DNA-templated	BP	0.0317365	2.0651	CD4	CD4 molecule [Source:VGNC Symbol;Acc:VGNC:27032]		protein_coding	2955	5	103631360	103654878	-1
ENSBTAG00000006844	GO:0045893	0.020196	0.991402	13	360	positive regulation of transcription, DNA-templated	BP	0.0317365	2.0651	LEF1	lymphoid enhancer binding factor 1 [Source:VGNC Symbol;Acc:VGNC:30833]		protein_coding	2589	6	17083864	17200183	1
ENSBTAG00000011224	GO:0045893	0.020196	0.991402	13	360	positive regulation of transcription, DNA-templated	BP	0.0317365	2.0651	CITED2	Cbp/p300 interacting transactivator with Glu/Asp rich carboxy-terminal domain 2 [Source:VGNC Symbol;Acc:VGNC:27377]		protein_coding	1925	9	77046182	77048572	-1
ENSBTAG00000011761	GO:0045893	0.020196	0.991402	13	360	positive regulation of transcription, DNA-templated	BP	0.0317365	2.0651	LRP6	LDL receptor related protein 6 [Source:VGNC Symbol;Acc:VGNC:30993]		protein_coding	5385	5	97526603	97700083	1
ENSBTAG00000013279	GO:0045893	0.020196	0.991402	13	360	positive regulation of transcription, DNA-templated	BP	0.0317365	2.0651	FOXP3	forkhead box P3 [Source:VGNC Symbol;Acc:VGNC:29102]		protein_coding	1663	X	87290349	87305008	-1
ENSBTAG00000014124	GO:0045893	0.020196	0.991402	13	360	positive regulation of transcription, DNA-templated	BP	0.0317365	2.0651	MLLT3	MLLT3 super elongation complex subunit [Source:VGNC Symbol;Acc:VGNC:31503]		protein_coding	2589	8	23784601	24069145	1
ENSBTAG00000015904	GO:0045893	0.020196	0.991402	13	360	positive regulation of transcription, DNA-templated	BP	0.0317365	2.0651	RORA	RAR related orphan receptor A [Source:VGNC Symbol;Acc:VGNC:34088]		protein_coding	2632	10	48892525	49702163	1
ENSBTAG00000017243	GO:0045893	0.020196	0.991402	13	360	positive regulation of transcription, DNA-templated	BP	0.0317365	2.0651	GATA3	GATA binding protein 3 [Source:VGNC Symbol;Acc:VGNC:29267]		protein_coding	2395	13	15906719	15935286	-1
ENSBTAG00000020199	GO:0045893	0.020196	0.991402	13	360	positive regulation of transcription, DNA-templated	BP	0.0317365	2.0651	F2R	coagulation factor II thrombin receptor [Source:VGNC Symbol;Acc:VGNC:28683]		protein_coding	3503	10	7945904	7963558	1
ENSBTAG00000020312	GO:0045893	0.020196	0.991402	13	360	positive regulation of transcription, DNA-templated	BP	0.0317365	2.0651	NCOA2	nuclear receptor coactivator 2 [Source:VGNC Symbol;Acc:VGNC:50226]		protein_coding	5713	14	33837784	34119578	-1
ENSBTAG00000023929	GO:0045893	0.020196	0.991402	13	360	positive regulation of transcription, DNA-templated	BP	0.0317365	2.0651	FOSL2	FOS like 2, AP-1 transcription factor subunit [Source:VGNC Symbol;Acc:VGNC:29076]		protein_coding	2456	11	71340649	71360069	-1
ENSBTAG00000035662	GO:0045893	0.020196	0.991402	13	360	positive regulation of transcription, DNA-templated	BP	0.0317365	2.0651	CAMK4	calcium/calmodulin dependent protein kinase IV [Source:NCBI gene (formerly Entrezgene);Acc:100337083]	CAMK4	protein_coding	1586	7	110296879	110565532	1
ENSBTAG00000046409	GO:0045893	0.020196	0.991402	13	360	positive regulation of transcription, DNA-templated	BP	0.0317365	2.0651	EGR2	early growth response 2 [Source:VGNC Symbol;Acc:VGNC:52767]		protein_coding	1458	28	18936997	18942296	-1
ENSBTAG00000006240	GO:0042742	0.0245951	0.995601	4	63	defense response to bacterium	BP	0.0378764	3.63095	TLR4	toll like receptor 4 [Source:VGNC Symbol;Acc:VGNC:52834]		protein_coding	3716	8	107057826	107068836	1
ENSBTAG00000008223	GO:0042742	0.0245951	0.995601	4	63	defense response to bacterium	BP	0.0378764	3.63095	NLRC4	NLR family CARD domain containing 4 [Source:VGNC Symbol;Acc:VGNC:32113]		protein_coding	3975	11	14815806	14865722	-1
ENSBTAG00000020936	GO:0042742	0.0245951	0.995601	4	63	defense response to bacterium	BP	0.0378764	3.63095	NOD2	nucleotide binding oligomerization domain containing 2 [Source:VGNC Symbol;Acc:VGNC:32151]		protein_coding	5185	18	19089956	19119730	1
ENSBTAG00000051768	GO:0042742	0.0245951	0.995601	4	63	defense response to bacterium	BP	0.0378764	3.63095				protein_coding	597	20	10180651	10183763	-1
ENSBTAG00000006240	GO:0071222	0.029994	0.993001	4	66	cellular response to lipopolysaccharide	BP	0.0444142	3.46591	TLR4	toll like receptor 4 [Source:VGNC Symbol;Acc:VGNC:52834]		protein_coding	3716	8	107057826	107068836	1
ENSBTAG00000008099	GO:0071222	0.029994	0.993001	4	66	cellular response to lipopolysaccharide	BP	0.0444142	3.46591	CCR5	C-C motif chemokine receptor 5 [Source:NCBI gene (formerly Entrezgene);Acc:497017]		protein_coding	1432	22	53029379	53032543	-1
ENSBTAG00000015032	GO:0071222	0.029994	0.993001	4	66	cellular response to lipopolysaccharide	BP	0.0444142	3.46591	CD14	CD14 molecule [Source:VGNC Symbol;Acc:VGNC:27003]		protein_coding	2790	7	51762895	51765768	-1
ENSBTAG00000020936	GO:0071222	0.029994	0.993001	4	66	cellular response to lipopolysaccharide	BP	0.0444142	3.46591	NOD2	nucleotide binding oligomerization domain containing 2 [Source:VGNC Symbol;Acc:VGNC:32151]		protein_coding	5185	18	19089956	19119730	1
ENSBTAG00000000816	GO:0006357	0.029794	0.984403	21	742	regulation of transcription by RNA polymerase II	BP	0.0444142	1.61851	PRDM1	PR/SET domain 1 [Source:VGNC Symbol;Acc:VGNC:33288]		protein_coding	4924	9	43843907	43866544	-1
ENSBTAG00000003575	GO:0006357	0.029794	0.984403	21	742	regulation of transcription by RNA polymerase II	BP	0.0444142	1.61851	ZKSCAN4	zinc finger with KRAB and SCAN domains 4 [Source:VGNC Symbol;Acc:VGNC:55928]		protein_coding	2978	23	30441464	30450225	-1
ENSBTAG00000003711	GO:0006357	0.029794	0.984403	21	742	regulation of transcription by RNA polymerase II	BP	0.0444142	1.61851	EPAS1	endothelial PAS domain protein 1 [Source:VGNC Symbol;Acc:VGNC:28518]		protein_coding	5624	11	28734999	28828070	1
ENSBTAG00000004139	GO:0006357	0.029794	0.984403	21	742	regulation of transcription by RNA polymerase II	BP	0.0444142	1.61851	BACH1	BTB domain and CNC homolog 1 [Source:VGNC Symbol;Acc:VGNC:26402]		protein_coding	3360	1	6815185	6858058	-1
ENSBTAG00000005404	GO:0006357	0.029794	0.984403	21	742	regulation of transcription by RNA polymerase II	BP	0.0444142	1.61851	MSC	musculin [Source:VGNC Symbol;Acc:VGNC:31691]		protein_coding	1676	14	35439046	35441608	-1
ENSBTAG00000005866	GO:0006357	0.029794	0.984403	21	742	regulation of transcription by RNA polymerase II	BP	0.0444142	1.61851	ZNF81	zinc finger protein 81 [Source:VGNC Symbol;Acc:VGNC:37352]		protein_coding	1908	X	86216968	86340606	1
ENSBTAG00000006844	GO:0006357	0.029794	0.984403	21	742	regulation of transcription by RNA polymerase II	BP	0.0444142	1.61851	LEF1	lymphoid enhancer binding factor 1 [Source:VGNC Symbol;Acc:VGNC:30833]		protein_coding	2589	6	17083864	17200183	1
ENSBTAG00000008313	GO:0006357	0.029794	0.984403	21	742	regulation of transcription by RNA polymerase II	BP	0.0444142	1.61851	KLF15	Kruppel like factor 15 [Source:VGNC Symbol;Acc:VGNC:30629]		protein_coding	2309	22	60612131	60624486	1
ENSBTAG00000011224	GO:0006357	0.029794	0.984403	21	742	regulation of transcription by RNA polymerase II	BP	0.0444142	1.61851	CITED2	Cbp/p300 interacting transactivator with Glu/Asp rich carboxy-terminal domain 2 [Source:VGNC Symbol;Acc:VGNC:27377]		protein_coding	1925	9	77046182	77048572	-1
ENSBTAG00000013279	GO:0006357	0.029794	0.984403	21	742	regulation of transcription by RNA polymerase II	BP	0.0444142	1.61851	FOXP3	forkhead box P3 [Source:VGNC Symbol;Acc:VGNC:29102]		protein_coding	1663	X	87290349	87305008	-1
ENSBTAG00000015904	GO:0006357	0.029794	0.984403	21	742	regulation of transcription by RNA polymerase II	BP	0.0444142	1.61851	RORA	RAR related orphan receptor A [Source:VGNC Symbol;Acc:VGNC:34088]		protein_coding	2632	10	48892525	49702163	1
ENSBTAG00000016229	GO:0006357	0.029794	0.984403	21	742	regulation of transcription by RNA polymerase II	BP	0.0444142	1.61851	KLF9	Kruppel like factor 9 [Source:VGNC Symbol;Acc:VGNC:30632]		protein_coding	1717	8	46586710	46611498	-1
ENSBTAG00000016414	GO:0006357	0.029794	0.984403	21	742	regulation of transcription by RNA polymerase II	BP	0.0444142	1.61851	VDR	vitamin D receptor [Source:VGNC Symbol;Acc:VGNC:36784]		protein_coding	4050	5	32376365	32440330	1
ENSBTAG00000016920	GO:0006357	0.029794	0.984403	21	742	regulation of transcription by RNA polymerase II	BP	0.0444142	1.61851	EOMES	eomesodermin [Source:VGNC Symbol;Acc:VGNC:28516]		protein_coding	3667	22	2109641	2116204	-1
ENSBTAG00000017243	GO:0006357	0.029794	0.984403	21	742	regulation of transcription by RNA polymerase II	BP	0.0444142	1.61851	GATA3	GATA binding protein 3 [Source:VGNC Symbol;Acc:VGNC:29267]		protein_coding	2395	13	15906719	15935286	-1
ENSBTAG00000017405	GO:0006357	0.029794	0.984403	21	742	regulation of transcription by RNA polymerase II	BP	0.0444142	1.61851	RORC	RAR related orphan receptor C [Source:VGNC Symbol;Acc:VGNC:34090]		protein_coding	5020	3	18953213	18980402	1
ENSBTAG00000018019	GO:0006357	0.029794	0.984403	21	742	regulation of transcription by RNA polymerase II	BP	0.0444142	1.61851	BCL11B	BAF chromatin remodeling complex subunit BCL11B [Source:VGNC Symbol;Acc:VGNC:58470]		protein_coding	3367	21	64193536	64290496	-1
ENSBTAG00000019707	GO:0006357	0.029794	0.984403	21	742	regulation of transcription by RNA polymerase II	BP	0.0444142	1.61851	GATA2	GATA binding protein 2 [Source:VGNC Symbol;Acc:VGNC:29266]		protein_coding	3021	22	59346928	59355012	1
ENSBTAG00000023929	GO:0006357	0.029794	0.984403	21	742	regulation of transcription by RNA polymerase II	BP	0.0444142	1.61851	FOSL2	FOS like 2, AP-1 transcription factor subunit [Source:VGNC Symbol;Acc:VGNC:29076]		protein_coding	2456	11	71340649	71360069	-1
ENSBTAG00000040061	GO:0006357	0.029794	0.984403	21	742	regulation of transcription by RNA polymerase II	BP	0.0444142	1.61851	ZBTB38	zinc finger and BTB domain containing 38 [Source:VGNC Symbol;Acc:VGNC:37076]		protein_coding	4955	1	127530714	127574835	-1
ENSBTAG00000046409	GO:0006357	0.029794	0.984403	21	742	regulation of transcription by RNA polymerase II	BP	0.0444142	1.61851	EGR2	early growth response 2 [Source:VGNC Symbol;Acc:VGNC:52767]		protein_coding	1458	28	18936997	18942296	-1
ENSBTAG00000000256	GO:0016055	0.0309938	0.993601	4	61	Wnt signaling pathway	BP	0.0450287	3.75	TLE1	TLE family member 1, transcriptional corepressor [Source:HGNC Symbol;Acc:HGNC:11837]	TLE1	protein_coding	2322	8	57533899	57625114	-1
ENSBTAG00000006844	GO:0016055	0.0309938	0.993601	4	61	Wnt signaling pathway	BP	0.0450287	3.75	LEF1	lymphoid enhancer binding factor 1 [Source:VGNC Symbol;Acc:VGNC:30833]		protein_coding	2589	6	17083864	17200183	1
ENSBTAG00000011761	GO:0016055	0.0309938	0.993601	4	61	Wnt signaling pathway	BP	0.0450287	3.75	LRP6	LDL receptor related protein 6 [Source:VGNC Symbol;Acc:VGNC:30993]		protein_coding	5385	5	97526603	97700083	1
ENSBTAG00000030162	GO:0016055	0.0309938	0.993601	4	61	Wnt signaling pathway	BP	0.0450287	3.75	AXIN2	axin 2 [Source:VGNC Symbol;Acc:VGNC:26365]		protein_coding	3727	19	62212833	62240091	-1
ENSBTAG00000006844	GO:0043066	0.0395921	0.984003	8	208	negative regulation of apoptotic process	BP	0.0564554	2.19952	LEF1	lymphoid enhancer binding factor 1 [Source:VGNC Symbol;Acc:VGNC:30833]		protein_coding	2589	6	17083864	17200183	1
ENSBTAG00000011224	GO:0043066	0.0395921	0.984003	8	208	negative regulation of apoptotic process	BP	0.0564554	2.19952	CITED2	Cbp/p300 interacting transactivator with Glu/Asp rich carboxy-terminal domain 2 [Source:VGNC Symbol;Acc:VGNC:27377]		protein_coding	1925	9	77046182	77048572	-1
ENSBTAG00000011518	GO:0043066	0.0395921	0.984003	8	208	negative regulation of apoptotic process	BP	0.0564554	2.19952	RARB	retinoic acid receptor beta [Source:VGNC Symbol;Acc:VGNC:58402]		protein_coding	1347	27	40197883	40381619	-1
ENSBTAG00000014884	GO:0043066	0.0395921	0.984003	8	208	negative regulation of apoptotic process	BP	0.0564554	2.19952	HIPK3	homeodomain interacting protein kinase 3 [Source:VGNC Symbol;Acc:VGNC:29860]		protein_coding	3871	15	63908514	63962613	1
ENSBTAG00000018019	GO:0043066	0.0395921	0.984003	8	208	negative regulation of apoptotic process	BP	0.0564554	2.19952	BCL11B	BAF chromatin remodeling complex subunit BCL11B [Source:VGNC Symbol;Acc:VGNC:58470]		protein_coding	3367	21	64193536	64290496	-1
ENSBTAG00000021527	GO:0043066	0.0395921	0.984003	8	208	negative regulation of apoptotic process	BP	0.0564554	2.19952	IGF1R	insulin like growth factor 1 receptor [Source:VGNC Symbol;Acc:VGNC:30077]		protein_coding	4540	21	7780293	8080394	1
ENSBTAG00000023198	GO:0043066	0.0395921	0.984003	8	208	negative regulation of apoptotic process	BP	0.0564554	2.19952	SERPINB2	serpin family B member 2 [Source:NCBI gene (formerly Entrezgene);Acc:505184]		protein_coding	2097	24	62075443	62093177	1
ENSBTAG00000051768	GO:0043066	0.0395921	0.984003	8	208	negative regulation of apoptotic process	BP	0.0564554	2.19952				protein_coding	597	20	10180651	10183763	-1
ENSBTAG00000000682	GO:0007264	0.0411918	0.992402	4	63	small GTPase mediated signal transduction	BP	0.0576685	3.63095		Rap guanine nucleotide exchange factor 6 [Source:NCBI gene (formerly Entrezgene);Acc:789597]		protein_coding	5548	7	22826247	23051768	1
ENSBTAG00000012450	GO:0007264	0.0411918	0.992402	4	63	small GTPase mediated signal transduction	BP	0.0576685	3.63095	RAPGEF2	Rap guanine nucleotide exchange factor 2 [Source:VGNC Symbol;Acc:VGNC:33723]		protein_coding	7046	17	39633239	39902881	-1
ENSBTAG00000015513	GO:0007264	0.0411918	0.992402	4	63	small GTPase mediated signal transduction	BP	0.0576685	3.63095	DOCK5	dedicator of cytokinesis 5 [Source:VGNC Symbol;Acc:VGNC:28159]		protein_coding	7094	8	72443786	72724312	1
ENSBTAG00000017839	GO:0007264	0.0411918	0.992402	4	63	small GTPase mediated signal transduction	BP	0.0576685	3.63095	TIAM1	TIAM Rac1 associated GEF 1 [Source:VGNC Symbol;Acc:VGNC:56334]		protein_coding	2579	1	4192104	4358253	1
ENSBTAG00000000816	GO:0000122	0.0475905	0.978804	14	452	negative regulation of transcription by RNA polymerase II	BP	0.0654369	1.77129	PRDM1	PR/SET domain 1 [Source:VGNC Symbol;Acc:VGNC:33288]		protein_coding	4924	9	43843907	43866544	-1
ENSBTAG00000001941	GO:0000122	0.0475905	0.978804	14	452	negative regulation of transcription by RNA polymerase II	BP	0.0654369	1.77129	SEMA4D	semaphorin 4D [Source:VGNC Symbol;Acc:VGNC:34436]		protein_coding	4302	8	88627168	88753669	1
ENSBTAG00000004139	GO:0000122	0.0475905	0.978804	14	452	negative regulation of transcription by RNA polymerase II	BP	0.0654369	1.77129	BACH1	BTB domain and CNC homolog 1 [Source:VGNC Symbol;Acc:VGNC:26402]		protein_coding	3360	1	6815185	6858058	-1
ENSBTAG00000005404	GO:0000122	0.0475905	0.978804	14	452	negative regulation of transcription by RNA polymerase II	BP	0.0654369	1.77129	MSC	musculin [Source:VGNC Symbol;Acc:VGNC:31691]		protein_coding	1676	14	35439046	35441608	-1
ENSBTAG00000006844	GO:0000122	0.0475905	0.978804	14	452	negative regulation of transcription by RNA polymerase II	BP	0.0654369	1.77129	LEF1	lymphoid enhancer binding factor 1 [Source:VGNC Symbol;Acc:VGNC:30833]		protein_coding	2589	6	17083864	17200183	1
ENSBTAG00000008419	GO:0000122	0.0475905	0.978804	14	452	negative regulation of transcription by RNA polymerase II	BP	0.0654369	1.77129	PDE2A	phosphodiesterase 2A [Source:VGNC Symbol;Acc:VGNC:32674]		protein_coding	4385	15	52090857	52228534	-1
ENSBTAG00000009568	GO:0000122	0.0475905	0.978804	14	452	negative regulation of transcription by RNA polymerase II	BP	0.0654369	1.77129	KANK2	KN motif and ankyrin repeat domains 2 [Source:VGNC Symbol;Acc:VGNC:30390]		protein_coding	5174	7	15601585	15628102	-1
ENSBTAG00000009733	GO:0000122	0.0475905	0.978804	14	452	negative regulation of transcription by RNA polymerase II	BP	0.0654369	1.77129	FBP1	fructose-bisphosphatase 1 [Source:VGNC Symbol;Acc:VGNC:28887]		protein_coding	1613	8	81068225	81099411	-1
ENSBTAG00000011518	GO:0000122	0.0475905	0.978804	14	452	negative regulation of transcription by RNA polymerase II	BP	0.0654369	1.77129	RARB	retinoic acid receptor beta [Source:VGNC Symbol;Acc:VGNC:58402]		protein_coding	1347	27	40197883	40381619	-1
ENSBTAG00000013279	GO:0000122	0.0475905	0.978804	14	452	negative regulation of transcription by RNA polymerase II	BP	0.0654369	1.77129	FOXP3	forkhead box P3 [Source:VGNC Symbol;Acc:VGNC:29102]		protein_coding	1663	X	87290349	87305008	-1
ENSBTAG00000017243	GO:0000122	0.0475905	0.978804	14	452	negative regulation of transcription by RNA polymerase II	BP	0.0654369	1.77129	GATA3	GATA binding protein 3 [Source:VGNC Symbol;Acc:VGNC:29267]		protein_coding	2395	13	15906719	15935286	-1
ENSBTAG00000017405	GO:0000122	0.0475905	0.978804	14	452	negative regulation of transcription by RNA polymerase II	BP	0.0654369	1.77129	RORC	RAR related orphan receptor C [Source:VGNC Symbol;Acc:VGNC:34090]		protein_coding	5020	3	18953213	18980402	1
ENSBTAG00000020312	GO:0000122	0.0475905	0.978804	14	452	negative regulation of transcription by RNA polymerase II	BP	0.0654369	1.77129	NCOA2	nuclear receptor coactivator 2 [Source:VGNC Symbol;Acc:VGNC:50226]		protein_coding	5713	14	33837784	34119578	-1
ENSBTAG00000043949	GO:0000122	0.0475905	0.978804	14	452	negative regulation of transcription by RNA polymerase II	BP	0.0654369	1.77129	PAWR	pro-apoptotic WT1 regulator [Source:NCBI gene (formerly Entrezgene);Acc:532789]	PAWR	protein_coding	1366	5	9138248	9257880	-1
ENSBTAG00000001941	GO:0007399	0.0487902	0.988202	4	70	nervous system development	BP	0.0659096	3.26786	SEMA4D	semaphorin 4D [Source:VGNC Symbol;Acc:VGNC:34436]		protein_coding	4302	8	88627168	88753669	1
ENSBTAG00000004150	GO:0007399	0.0487902	0.988202	4	70	nervous system development	BP	0.0659096	3.26786	NRG1	neuregulin 1 [Source:VGNC Symbol;Acc:VGNC:32261]		protein_coding	2807	27	28529266	28651519	1
ENSBTAG00000013555	GO:0007399	0.0487902	0.988202	4	70	nervous system development	BP	0.0659096	3.26786	ACVR1B	activin A receptor type 1B [Source:VGNC Symbol;Acc:VGNC:25593]		protein_coding	1585	5	27884739	27915481	-1
ENSBTAG00000017243	GO:0007399	0.0487902	0.988202	4	70	nervous system development	BP	0.0659096	3.26786	GATA3	GATA binding protein 3 [Source:VGNC Symbol;Acc:VGNC:29267]		protein_coding	2395	13	15906719	15935286	-1
ENSBTAG00000001941	GO:0030154	0.0583883	0.978804	6	147	cell differentiation	BP	0.0775155	2.33418	SEMA4D	semaphorin 4D [Source:VGNC Symbol;Acc:VGNC:34436]		protein_coding	4302	8	88627168	88753669	1
ENSBTAG00000003711	GO:0030154	0.0583883	0.978804	6	147	cell differentiation	BP	0.0775155	2.33418	EPAS1	endothelial PAS domain protein 1 [Source:VGNC Symbol;Acc:VGNC:28518]		protein_coding	5624	11	28734999	28828070	1
ENSBTAG00000004150	GO:0030154	0.0583883	0.978804	6	147	cell differentiation	BP	0.0775155	2.33418	NRG1	neuregulin 1 [Source:VGNC Symbol;Acc:VGNC:32261]		protein_coding	2807	27	28529266	28651519	1
ENSBTAG00000011518	GO:0030154	0.0583883	0.978804	6	147	cell differentiation	BP	0.0775155	2.33418	RARB	retinoic acid receptor beta [Source:VGNC Symbol;Acc:VGNC:58402]		protein_coding	1347	27	40197883	40381619	-1
ENSBTAG00000012450	GO:0030154	0.0583883	0.978804	6	147	cell differentiation	BP	0.0775155	2.33418	RAPGEF2	Rap guanine nucleotide exchange factor 2 [Source:VGNC Symbol;Acc:VGNC:33723]		protein_coding	7046	17	39633239	39902881	-1
ENSBTAG00000045565	GO:0030154	0.0583883	0.978804	6	147	cell differentiation	BP	0.0775155	2.33418	NHSL2	NHS like 2 [Source:VGNC Symbol;Acc:VGNC:32073]		protein_coding	3918	X	78531955	78603765	-1
ENSBTAG00000011011	GO:0006470	0.0665867	0.977005	5	121	protein dephosphorylation	BP	0.0869013	2.36312	SSH2	slingshot protein phosphatase 2 [Source:VGNC Symbol;Acc:VGNC:35313]		protein_coding	4600	19	20882415	21124185	-1
ENSBTAG00000011857	GO:0006470	0.0665867	0.977005	5	121	protein dephosphorylation	BP	0.0869013	2.36312	PPM1H	protein phosphatase, Mg2+/Mn2+ dependent 1H [Source:VGNC Symbol;Acc:VGNC:33214]		protein_coding	2801	5	50634073	50938091	1
ENSBTAG00000021602	GO:0006470	0.0665867	0.977005	5	121	protein dephosphorylation	BP	0.0869013	2.36312	CTTNBP2NL	CTTNBP2 N-terminal like [Source:VGNC Symbol;Acc:VGNC:27823]		protein_coding	3155	3	30834932	30885081	-1
ENSBTAG00000021912	GO:0006470	0.0665867	0.977005	5	121	protein dephosphorylation	BP	0.0869013	2.36312	DUSP7	dual specificity phosphatase 7 [Source:VGNC Symbol;Acc:VGNC:28263]		protein_coding	3111	22	48825120	48832342	1
ENSBTAG00000046708	GO:0006470	0.0665867	0.977005	5	121	protein dephosphorylation	BP	0.0869013	2.36312	PDP2	pyruvate dehyrogenase phosphatase catalytic subunit 2 [Source:VGNC Symbol;Acc:VGNC:32714]		protein_coding	1596	18	34590076	34591671	1
ENSBTAG00000008948	GO:0006811	0.0713857	0.972605	6	158	ion transport	BP	0.0913719	2.17168	P2RX7	purinergic receptor P2X 7 [Source:VGNC Symbol;Acc:VGNC:32522]		protein_coding	1788	17	53970346	54027496	-1
ENSBTAG00000011873	GO:0006811	0.0713857	0.972605	6	158	ion transport	BP	0.0913719	2.17168	KCNE3	potassium voltage-gated channel subfamily E regulatory subunit 3 [Source:VGNC Symbol;Acc:VGNC:30438]		protein_coding	300	15	53809296	53809595	-1
ENSBTAG00000013861	GO:0006811	0.0713857	0.972605	6	158	ion transport	BP	0.0913719	2.17168	SLC8A1	solute carrier family 8 member A1 [Source:VGNC Symbol;Acc:VGNC:34935]		protein_coding	2913	11	22410362	22764982	-1
ENSBTAG00000019961	GO:0006811	0.0713857	0.972605	6	158	ion transport	BP	0.0913719	2.17168	ATP4B	ATPase H+/K+ transporting subunit beta [Source:VGNC Symbol;Acc:VGNC:26298]		protein_coding	1494	12	86741907	86746988	-1
ENSBTAG00000033076	GO:0006811	0.0713857	0.972605	6	158	ion transport	BP	0.0913719	2.17168	TRPM6	transient receptor potential cation channel subfamily M member 6 [Source:VGNC Symbol;Acc:VGNC:36392]		protein_coding	2553	8	50870453	50910988	-1
ENSBTAG00000051504	GO:0006811	0.0713857	0.972605	6	158	ion transport	BP	0.0913719	2.17168				protein_coding	1510	8	50920779	51000560	-1
ENSBTAG00000001034	GO:0051092	0.0723855	0.979804	4	87	positive regulation of NF-kappaB transcription factor activity	BP	0.0913719	2.62931	IL18R1	interleukin 18 receptor 1 [Source:VGNC Symbol;Acc:VGNC:30127]		protein_coding	3295	11	7165278	7193294	1
ENSBTAG00000006240	GO:0051092	0.0723855	0.979804	4	87	positive regulation of NF-kappaB transcription factor activity	BP	0.0913719	2.62931	TLR4	toll like receptor 4 [Source:VGNC Symbol;Acc:VGNC:52834]		protein_coding	3716	8	107057826	107068836	1
ENSBTAG00000008223	GO:0051092	0.0723855	0.979804	4	87	positive regulation of NF-kappaB transcription factor activity	BP	0.0913719	2.62931	NLRC4	NLR family CARD domain containing 4 [Source:VGNC Symbol;Acc:VGNC:32113]		protein_coding	3975	11	14815806	14865722	-1
ENSBTAG00000020936	GO:0051092	0.0723855	0.979804	4	87	positive regulation of NF-kappaB transcription factor activity	BP	0.0913719	2.62931	NOD2	nucleotide binding oligomerization domain containing 2 [Source:VGNC Symbol;Acc:VGNC:32151]		protein_coding	5185	18	19089956	19119730	1
ENSBTAG00000000306	GO:0002376	0.0795841	0.975205	4	90	immune system process	BP	0.0988383	2.54167	ITK	IL2 inducible T cell kinase [Source:VGNC Symbol;Acc:VGNC:30338]		protein_coding	4378	7	68871861	68934053	1
ENSBTAG00000003255	GO:0002376	0.0795841	0.975205	4	90	immune system process	BP	0.0988383	2.54167	CD4	CD4 molecule [Source:VGNC Symbol;Acc:VGNC:27032]		protein_coding	2955	5	103631360	103654878	-1
ENSBTAG00000006240	GO:0002376	0.0795841	0.975205	4	90	immune system process	BP	0.0988383	2.54167	TLR4	toll like receptor 4 [Source:VGNC Symbol;Acc:VGNC:52834]		protein_coding	3716	8	107057826	107068836	1
ENSBTAG00000015032	GO:0002376	0.0795841	0.975205	4	90	immune system process	BP	0.0988383	2.54167	CD14	CD14 molecule [Source:VGNC Symbol;Acc:VGNC:27003]		protein_coding	2790	7	51762895	51765768	-1
